# Supplementary material for: Infection length and host environment influence on Plasmodium falciparum dry season reservoir
Source: EMBO Mol Med. 2024 Sep 16;16(10):2349–75. doi: 10.1038/s44321-024-00127-w (PMC11473648; doi:10.1038/s44321-024-00127-w)
Supplement: Supplementary file 3 — Dataset EV1 [file 44321_2024_127_MOESM3_ESM.xlsx]

## Sheet: Dataset EV1
Name	1-Met-His_Aminoacids Related	3-IAA_Indoles Derivatives	3-IPA_Indoles Derivatives	5-AVA_Aminoacids Related	AA_Fatty Acids	AABA_Aminoacids Related	AconAcid_Carboxylic Acids	ADMA_Aminoacids Related	Ala_Aminoacids	Arg_Aminoacids	Asn_Aminoacids	Asp_Aminoacids	beta-Ala_Biogenic Amines	Betaine_Aminoacids Related	C0_Acylcarnitines	C14:1_Acylcarnitines	C18:1_Acylcarnitines	C18:2_Acylcarnitines	C2_Acylcarnitines	C3_Acylcarnitines	C3-DC (C4-OH)_Acylcarnitines	C3-OH_Acylcarnitines	C3:1_Acylcarnitines	C4:1_Acylcarnitines	C5-DC (C6-OH)_Acylcarnitines	C5-M-DC_Acylcarnitines	C5-OH (C3-DC-M)_Acylcarnitines	C5:1_Acylcarnitines	C5:1-DC_Acylcarnitines	C9_Acylcarnitines	CA_Bile Acids	CDCA_Bile Acids	CE(14:0)_Cholesterol Esters	CE(15:0)_Cholesterol Esters	CE(16:0)_Cholesterol Esters	CE(16:1)_Cholesterol Esters	CE(17:0)_Cholesterol Esters	CE(17:1)_Cholesterol Esters	CE(18:0)_Cholesterol Esters	CE(18:1)_Cholesterol Esters	CE(18:2)_Cholesterol Esters	CE(18:3)_Cholesterol Esters	CE(20:0)_Cholesterol Esters	CE(20:1)_Cholesterol Esters	CE(20:3)_Cholesterol Esters	CE(20:4)_Cholesterol Esters	CE(20:5)_Cholesterol Esters	CE(22:1)_Cholesterol Esters	CE(22:2)_Cholesterol Esters
Negative_K0312_Mar	1.93	2.01	2.76	0.097	2.4	5.6	44.2	0.715	485	93.7	157	8.24	2.28	91.1	10	0.012	NA	0.035	1.66	0.342	0.022	NA	NA	NA	0.043	NA	0.085	NA	NA	NA	1.51	2.68	0.866	0.264	29	2.54	0.744	0.4	3.6	83.6	411	7.22	NA	0.352	4.47	43.5	6.43	NA	NA
Negative_K0312_May	1.52	0.993	4.55	0.06	2.56	6.1	205	0.404	362	69.1	47.9	6.06	1.41	48.8	4.73	NA	NA	NA	0.547	0.159	NA	NA	NA	NA	NA	0.064	0.109	NA	NA	NA	1.22	2.24	2.24	NA	90.2	7.61	2.06	0.934	9.11	148	594	12	NA	NA	6.44	105	12	NA	NA
Negative_K0312_Oct	1.72	0.879	3.3	0.043	3.44	6.22	203	0.466	257	74.9	51.2	7.49	1.78	44.7	6.27	NA	0.071	NA	1.15	0.209	NA	NA	NA	NA	NA	NA	0.114	NA	0.078	NA	0.115	0.146	2.09	NA	76.3	9.11	NA	0.952	11.1	248	753	15.3	NA	NA	11.2	117	2.93	NA	0.263
Negative_K0419_Oct	1.96	2.09	0.941	0.051	2.71	5.94	29.8	0.492	266	75.5	97.6	7.26	1.54	46.9	22.3	0.019	NA	0.059	2.35	0.778	0.012	NA	NA	0.015	0.042	0.015	0.104	0.01	NA	NA	0.027	NA	4.13	1.78	37.5	11.2	1.61	1.24	3.21	91	410	14.4	0.77	0.489	8.66	64.8	3.88	0.052	NA
Negative_K0466_Oct	4.18	0.738	0.086	0.037	12.8	36.1	55.6	0.613	301	79.1	123	6.4	1.49	26.4	28.7	0.056	NA	0.045	12.4	0.677	0.031	NA	NA	0.019	0.048	NA	0.083	0.011	NA	NA	0.018	NA	1.04	0.479	32.2	4.32	0.558	0.386	3.78	83.2	223	4.13	0.933	0.373	2.84	54.3	10.2	0.043	0.043
Negative_K0468_Mar	1.82	0.944	2.46	0.035	1.41	2.96	22.4	0.505	420	55.8	83	4.09	1.24	39.3	14	0.011	NA	0.049	1.58	0.455	0.014	NA	NA	NA	0.042	NA	0.097	NA	NA	NA	0.019	0.066	3.57	1.09	42.7	8.41	1.34	0.802	3.76	75.9	491	11.3	NA	0.329	7.21	67.5	2.51	NA	NA
Negative_K0468_Oct	2.08	1.03	0.97	0.075	3.22	3.25	31.1	0.629	462	74.2	119	5.37	1.63	31.7	21.4	0.034	0.135	0.086	2.8	0.404	0.022	NA	0.019	NA	NA	0.016	0.092	NA	NA	NA	0.023	NA	5.65	1.17	60.7	21.3	1.77	1.3	5.15	134	478	24.5	1.12	0.406	10.2	88.6	3.13	0.037	0.06
Negative_K0488_Mar	1.87	0.514	1.64	0.032	2.03	4.55	23.3	0.494	362	96.2	149	3.69	1.59	71.7	15.5	0.02	NA	0.039	1.73	0.317	0.011	NA	0.024	NA	0.05	0.015	0.088	0.01	0.009	0.015	0.083	0.094	3.57	1.19	65.3	11.5	1.77	1.33	7.4	168	630	15.5	1.12	0.601	15	133	5.16	0.055	0.06
Negative_K0488_May	2.26	5.9	1.89	0.092	3.51	9.89	60	0.708	567	117	162	9.29	2.04	55	27.4	0.021	NA	0.064	2.88	0.375	0.147	NA	0.021	0.016	0.042	0.015	0.08	NA	NA	NA	0.584	0.95	4.56	1.78	121	18.3	2.37	1.71	11.4	268	1192	20.4	1.81	0.96	22	274	9.49	0.208	0.096
Negative_K0488_Oct	1.63	0.608	2.01	0.05	8.07	4.55	39.9	0.471	327	94.1	99.4	11.9	1.29	35.1	13.6	0.017	NA	0.032	1.47	0.289	0.014	NA	0.02	NA	0.053	NA	0.097	NA	NA	NA	0.067	0.051	2.75	0.87	52	10.7	1.35	0.982	6.08	132	384	14.2	6.18	2	7.91	88.1	6.64	0.08	0.382
Negative_K0596_Mar	2.1	1.84	11.1	0.069	3.04	8.34	49.2	0.696	628	76.6	134	6.89	2.67	53.1	14.2	0.018	NA	0.085	2.41	0.922	0.047	NA	NA	0.015	0.041	NA	0.099	0.01	NA	NA	0.02	0.084	2.87	0.799	43.6	7.77	0.938	0.749	3.97	99.9	491	13.4	NA	0.503	6.02	100	2.56	NA	NA
Negative_K0596_May	3.59	2.65	14.3	0.088	3.32	23.4	46.8	0.816	781	106	193	5.96	3.2	49.1	26	0.034	0.135	0.071	5.35	1.26	0.034	NA	NA	0.019	0.049	0.019	0.102	0.015	NA	NA	0.024	0.212	3.7	1.16	80.5	18.4	1.46	1.03	6.95	171	836	23.3	1.01	0.353	10.5	184	5.13	NA	0.044
Negative_K0596_Oct	2.33	3.68	4.46	0.394	5.48	9.82	72.6	0.849	776	98.7	185	11.3	3.64	67.5	20.1	0.019	0.182	0.101	3.35	0.592	0.131	NA	0.019	NA	0.042	NA	0.114	NA	NA	NA	0.02	0.062	1.77	0.704	42.3	4.71	1.29	0.579	5.91	144	549	13.8	0.795	0.381	7.04	114	2.72	0.059	0.033
Negative_K0624_Mar	2.31	1.67	4.75	0.068	1.45	4.81	33.1	0.672	408	55.4	134	4.61	1.44	48.8	11.5	0.015	NA	0.04	1.8	0.562	0.013	NA	NA	NA	0.047	NA	0.146	0.013	NA	NA	0.18	0.544	1.26	0.339	31.7	6.49	0.581	0.489	2.85	91.5	408	5.86	0.763	0.225	4.31	82.2	0.946	NA	NA
Negative_K0624_May	2.84	2.54	9.08	0.073	2.54	4.86	27.7	0.743	401	83.5	114	4.23	1.7	62.3	12	0.02	NA	0.033	1.51	0.725	0.024	NA	NA	0.016	0.05	NA	0.052	NA	0.007	NA	0.171	0.253	3.59	0.826	65.8	23.3	1.44	1.35	5.81	180	600	17.3	0.935	0.471	10.6	162	4.8	NA	0.043
Negative_K0640_Mar	2.44	2.51	8.17	0.113	2.26	10	41.9	0.752	506	76.8	137	4.81	2.5	63.8	24.7	0.016	NA	0.042	2.91	0.744	0.042	NA	NA	0.02	0.051	0.019	0.106	0.012	0.008	NA	0.216	0.281	1.27	0.532	37.3	8.94	0.935	0.743	6.42	150	499	9.94	0.69	0.423	7.31	88.6	2.15	0.045	NA
Negative_K0640_May	2.61	1	3.81	0.152	2.44	6.99	53.8	0.959	511	132	191	8.37	3.68	64.7	20.6	0.02	0.12	0.048	3.12	0.807	0.04	NA	NA	0.016	0.058	0.021	0.087	0.016	NA	NA	0.563	1.57	2.45	0.819	64.7	15	1.61	1.07	10	198	712	15.7	1.19	0.813	8.84	128	4.07	0.07	0.057
Negative_K0640_Oct	2.3	4.25	2.13	0.122	5.76	7.73	83.1	0.861	460	83.4	151	14.7	2.52	63.6	22.4	0.018	0.147	0.059	2.79	0.518	0.18	NA	NA	0.016	0.052	0.021	0.073	NA	NA	NA	0.117	0.158	1.26	0.463	47.1	7.74	1.05	0.921	9.76	215	496	11.1	1.78	1.28	8.4	90.9	2.76	NA	0.094
Negative_K0656_Mar	1.44	1.51	5.11	0.062	1.62	3.39	30.4	0.464	374	34.5	83.3	6.35	1.16	81.1	9.78	NA	NA	NA	1.34	0.721	0.022	NA	NA	NA	0.04	NA	0.095	NA	NA	NA	0.018	NA	1.04	0.294	17.2	3.37	0.445	0.371	1.97	55.5	214	3.6	NA	0.237	3.54	45.1	0.426	NA	NA
Negative_K0656_May	1.52	2.74	3.46	0.072	1.13	4.18	21	0.513	477	67.3	72.8	5.94	1.15	75.4	11	0.013	NA	0.032	1.66	0.987	0.036	NA	NA	NA	0.04	0.019	0.081	0.012	NA	NA	0.036	0.047	1.5	0.6	33.2	7.02	0.76	0.716	3.61	87.6	355	5.53	NA	0.278	4.83	59.9	1.04	NA	NA
Negative_K0656_Oct	1.24	2.04	1.83	0.042	3.53	5.82	45.5	0.607	290	119	126	19.5	1.14	38	13.5	0.022	NA	0.047	2.5	0.474	0.06	0.028	NA	NA	NA	0.018	0.091	NA	NA	NA	0.028	NA	1.08	0.343	22.5	3.31	0.552	0.455	2.79	68.1	280	4.36	0.948	0.225	3.92	54.4	2.57	0.044	0.053
Asymptomatic_K0279_Mar	3.48	2.92	5.76	0.058	3.29	5.8	51.2	0.838	501	122	269	4.29	3.02	95.1	16.2	0.031	0.126	0.108	3.8	0.628	0.037	0.034	NA	0.017	0.041	NA	0.089	0.018	NA	NA	0.322	0.915	1.95	0.601	49.5	6.43	0.893	0.772	3.77	109	560	9.14	1.03	0.473	5.15	86.8	0.821	0.053	NA
Asymptomatic_K0279_May	2.69	2.2	4.64	0.029	3.5	5.58	35.3	0.618	269	61.6	216	3.71	1.96	50.3	11	0.035	0.121	0.097	3.53	0.771	0.022	NA	NA	0.02	0.042	NA	0.109	NA	NA	NA	0.027	0.117	1.63	0.674	30.6	8.25	0.799	0.564	2.24	64.6	397	7.24	NA	0.209	3.7	58.5	1.35	NA	0.03
Asymptomatic_K0279_Oct	2.99	4	1.65	0.046	4.1	6.3	64	0.74	484	72.3	294	7.2	2.32	61.6	18	0.02	0.157	0.097	3.39	0.996	0.026	NA	NA	0.02	0.042	0.018	0.114	NA	0.008	NA	0.374	0.563	3.3	1.27	44.4	15.6	1.81	1.56	6.18	143	453	16.2	0.778	0.401	7.13	99.1	5.1	0.05	0.03
Asymptomatic_K0419_Mar	2.17	2.4	1.87	0.079	1.62	4.56	26.5	0.568	379	103	113	5.1	2.24	68.8	20.6	0.017	NA	0.055	2.62	0.658	0.01	NA	NA	0.015	0.046	NA	0.08	NA	NA	NA	0.071	0.113	2.44	0.77	31.4	6.11	0.899	0.612	3.51	86.8	454	10.2	NA	0.212	6.87	77.8	4.04	NA	NA
Asymptomatic_K0466_Mar	2.19	0.564	1.25	0.042	3.2	6.28	19.3	0.504	314	82.7	154	2.7	1.82	56.3	14.1	0.024	NA	0.042	1.59	0.486	0.018	NA	0.02	NA	NA	NA	0.088	NA	NA	NA	0.015	0.052	2.84	0.775	46.6	7.8	1.43	0.911	4.93	122	544	15.1	0.915	0.367	8.34	106	16	NA	NA
Asymptomatic_K0466_May	1.98	1.17	0.444	0.053	2.69	6.38	19.1	0.448	287	77.3	121	3.18	1.08	47.9	19.5	0.023	NA	0.049	2.89	0.454	0.013	NA	NA	NA	0.052	NA	0.095	NA	NA	NA	0.101	0.303	1.55	0.514	30.6	5.45	0.496	0.482	3.7	80.7	388	7.41	0.805	0.299	7.43	89.9	3.4	NA	0.051
Asymptomatic_K0468_May	2.03	1.05	1.25	0.06	1.7	5.29	17	0.513	375	94	94.2	3.76	1.24	52.3	13.1	0.018	NA	0.044	1.46	0.385	0.016	NA	NA	NA	0.04	NA	0.124	NA	NA	0.015	0.031	0.123	2.55	0.703	46.3	9.28	0.963	0.837	3.6	85.6	530	9.22	0.828	0.316	6.71	78.9	2.67	NA	0.033
Asymptomatic_K0621_Mar	1.68	1.04	7.08	0.06	2.31	3.56	28.4	0.612	398	80.9	127	3.27	1.25	76.5	9.61	0.013	NA	0.054	1.54	0.463	0.018	NA	NA	NA	0.041	0.015	0.109	NA	NA	NA	0.014	0.113	2.2	0.55	37.7	6.11	0.834	0.58	3.42	88.1	397	9.03	0.869	0.36	5.8	88.3	1.69	NA	NA
Asymptomatic_K0621_May	2.3	0.652	2.76	0.098	3.45	4.02	23.5	0.588	320	69.3	99.7	2.69	0.925	57.2	12.2	0.017	NA	0.056	1.52	0.436	0.012	NA	NA	NA	0.042	0.016	0.093	NA	NA	NA	0.11	0.052	2.24	0.566	40.1	9.42	0.868	0.724	2.86	76.3	414	8.58	NA	0.336	7.11	96.5	3.04	NA	NA
Asymptomatic_K0621_Oct	2.33	0.415	1.23	0.064	6.55	4.11	61.3	0.796	405	75.3	118	7.65	1.51	91.8	13.9	0.022	0.154	0.084	1.98	0.416	0.021	NA	NA	NA	0.041	0.019	0.111	NA	NA	NA	0.362	0.442	2.25	0.923	56.2	7.95	1.19	0.83	6.04	155	539	11.7	1.37	0.385	7.94	141	3.14	0.034	0.083
Asymptomatic_K0624_Oct	2.81	1.94	2.73	0.064	5.66	4.41	64.4	1.06	390	73	113	13.5	2.26	93.4	18.3	0.017	0.264	0.079	2.17	0.614	0.015	0.03	NA	NA	0.045	0.017	0.112	0.01	NA	NA	0.129	0.122	2.33	0.54	31.7	8.72	1.5	0.764	4.83	137	260	11.2	7.4	2.51	5.18	58.7	2.55	0.053	0.353
MAL_K0312_MAL	1.57	0.398	1.35	NA	3.18	4.85	136	0.317	119	34.7	24.4	5.16	1.23	NA	NA	NA	NA	NA	0.777	0.255	NA	NA	NA	NA	NA	0.051	0.104	NA	NA	NA	0.203	0.889	NA	NA	45.3	2.94	NA	0.648	5.28	92.1	341	5.63	NA	NA	4.16	41.2	8.18	NA	NA
MAL_K0488_MAL	1.78	0.922	0.73	0.019	6.48	10.3	49.3	0.391	268	60.7	86.6	7.13	1.17	24.7	12.4	0.026	NA	0.032	3.17	0.327	0.029	NA	NA	NA	0.041	NA	0.082	0.011	NA	NA	0.047	0.056	3.88	1.21	66.9	15	1.51	1.22	6.9	195	703	22.4	4.42	1.68	15.8	142	17.2	0.231	0.171
MAL_K0596_MAL	1.98	2.69	1.32	0.065	4.65	7.12	41.1	0.338	192	36.5	72.4	4.52	2.04	29.2	6.71	0.019	NA	0.046	1.33	0.522	0.034	0.036	NA	NA	0.041	NA	0.097	NA	NA	NA	0.132	0.226	1.34	0.425	21.8	2.7	0.431	0.416	2.75	51.9	218	5.75	NA	0.253	3.69	42.9	1.8	0.036	NA
MAL_K0624_MAL	1.98	1.25	0.412	0.065	2.91	7.12	13.5	0.458	154	42	70.8	3.09	1.43	32.4	6.39	0.02	NA	NA	2.9	0.46	0.026	0.053	NA	NA	0.046	0.015	0.095	NA	NA	NA	0.108	0.253	0.713	0.189	8.75	4.1	0.277	0.222	1.08	28.9	66	3.12	NA	NA	1.36	17.2	1.44	NA	0.033
MAL_K0652_MAL	1.82	4.01	0.668	0.027	3.89	9.13	30.9	0.34	253	26.5	73	2.37	1.99	33.4	9.45	0.021	NA	0.031	2	0.66	0.014	NA	NA	NA	0.04	0.018	0.098	0.014	NA	NA	0.035	0.519	1.97	0.55	30.5	6	0.688	0.643	3.65	91.1	332	10.3	0.652	0.356	7.46	73	1.8	0.129	0.073
MAL_K0656_MAL	1.56	4.81	0.129	0.033	4.95	9.75	33.2	0.34	117	29.5	54.9	3.8	0.924	29.5	6.48	0.015	NA	NA	2.39	0.595	0.038	0.044	NA	NA	0.038	0.018	0.098	NA	NA	NA	0.014	NA	0.8	0.227	15.3	2.78	0.403	0.198	2.52	46.3	109	2.28	NA	NA	2.23	24.7	0.542	NA	NA
[truncated: 482 more columns]

## Sheet: legend
Dataset EV1: Plasma metabolomics for 38 individuals across different seasons and infectious status.
