# Supplementary material for: Infection length and host environment influence on Plasmodium falciparum dry season reservoir
Source: EMBO Mol Med. 2024 Sep 16;16(10):2349–75. doi: 10.1038/s44321-024-00127-w (PMC11473648; doi:10.1038/s44321-024-00127-w)
Supplement: Supplementary file 4 — Dataset EV2 [file 44321_2024_127_MOESM4_ESM.xlsx]

## Sheet: Dataset EV2
Metabolite	Metabolite_Class	p_value	t_value	p_adjusted	Significance	Comparison
Cys_Aminoacids	Aminoacids	0.000136094	4.6267	0.0310294	<0.05	DryvsOct
Cystine_Aminoacids.Related	Aminoacids.Related	2.6e-08	7.91627	1.18e-05	<0.05	DryvsOct
ADMA_Aminoacids.Related	Aminoacids.Related	1.06e-06	-6.97918	5.36e-05	<0.05	MalvsAsympNeg
Ala_Aminoacids	Aminoacids	1.79e-05	-6.04918	0.000458182	<0.05	MalvsAsympNeg
Arg_Aminoacids	Aminoacids	0.00012416	-5.65274	0.00253665	<0.05	MalvsAsympNeg
Asn_Aminoacids	Aminoacids	3.34e-06	-6.26494	0.00012682	<0.05	MalvsAsympNeg
Betaine_Aminoacids.Related	Aminoacids.Related	4.4e-06	-6.08382	0.00015435	<0.05	MalvsAsympNeg
C0_Acylcarnitines	Other	8.78e-05	-5.13737	0.00190676	<0.05	MalvsAsympNeg
Choline_Vitamins...Cofactors	Other	1.51e-06	-6.78766	6.28e-05	<0.05	MalvsAsympNeg
Cit_Aminoacids.Related	Aminoacids.Related	0.0001508	-5.03334	0.00275058	<0.05	MalvsAsympNeg
Cystine_Aminoacids.Related	Aminoacids.Related	0.00107103	-3.76881	0.0147997	<0.05	MalvsAsympNeg
DG.14.0_18.1._Diacylglycerols	Glycerophospholipids(-di/triacylglycerols)	0.000643174	-4.04777	0.0101134	<0.05	MalvsAsympNeg
GABA_Biogenic.Amines	Other	1.81e-05	-6.03102	0.000458182	<0.05	MalvsAsympNeg
Gln_Aminoacids	Aminoacids	0.00046332	-5.46108	0.00782495	<0.05	MalvsAsympNeg
Gly_Aminoacids	Aminoacids	7.59e-09	-9.07868	1.18e-06	<0.05	MalvsAsympNeg
HCys_Aminoacids.Related	Aminoacids.Related	0.000146373	-4.8462	0.00275058	<0.05	MalvsAsympNeg
His_Aminoacids	Aminoacids	1.3e-05	-7.07323	0.000371889	<0.05	MalvsAsympNeg
Ile_Aminoacids	Aminoacids	0.00372231	-3.6224	0.045875	<0.05	MalvsAsympNeg
Lys_Aminoacids	Aminoacids	0.00103945	-4.48031	0.0147997	<0.05	MalvsAsympNeg
lysoPC.a.C16.0_Glycerophospholipids	Glycerophospholipids(-di/triacylglycerols)	4.13e-09	-9.85093	1.18e-06	<0.05	MalvsAsympNeg
lysoPC.a.C16.1_Glycerophospholipids	Glycerophospholipids(-di/triacylglycerols)	1.51e-06	-6.51538	6.28e-05	<0.05	MalvsAsympNeg
lysoPC.a.C17.0_Glycerophospholipids	Glycerophospholipids(-di/triacylglycerols)	7.89e-09	-9.92311	1.18e-06	<0.05	MalvsAsympNeg
lysoPC.a.C18.0_Glycerophospholipids	Glycerophospholipids(-di/triacylglycerols)	5.26e-08	-8.56711	4.15e-06	<0.05	MalvsAsympNeg
lysoPC.a.C18.1_Glycerophospholipids	Glycerophospholipids(-di/triacylglycerols)	5.46e-08	-8.32823	4.15e-06	<0.05	MalvsAsympNeg
lysoPC.a.C18.2_Glycerophospholipids	Glycerophospholipids(-di/triacylglycerols)	3.93e-07	-7.543	2.56e-05	<0.05	MalvsAsympNeg
lysoPC.a.C20.3_Glycerophospholipids	Glycerophospholipids(-di/triacylglycerols)	7.1e-07	-6.88466	4.05e-05	<0.05	MalvsAsympNeg
lysoPC.a.C20.4_Glycerophospholipids	Glycerophospholipids(-di/triacylglycerols)	1.03e-08	-9.18716	1.18e-06	<0.05	MalvsAsympNeg
Met_Aminoacids	Aminoacids	0.000127945	-5.72618	0.00253665	<0.05	MalvsAsympNeg
Orn_Aminoacids.Related	Aminoacids.Related	6.9e-05	-5.28144	0.001573	<0.05	MalvsAsympNeg
PC.aa.C42.4_Glycerophospholipids	Glycerophospholipids(-di/triacylglycerols)	0.0041459	-3.33633	0.0497508	<0.05	MalvsAsympNeg
PC.ae.C34.3_Glycerophospholipids	Glycerophospholipids(-di/triacylglycerols)	0.00276084	-3.63275	0.0349707	<0.05	MalvsAsympNeg
PC.ae.C40.1_Glycerophospholipids	Glycerophospholipids(-di/triacylglycerols)	0.000313217	-4.96613	0.00549335	<0.05	MalvsAsympNeg
Pro_Aminoacids	Aminoacids	3.98e-05	-5.65028	0.000954582	<0.05	MalvsAsympNeg
Sarcosine_Aminoacids.Related	Aminoacids.Related	0.0014695	-3.65288	0.0197086	<0.05	MalvsAsympNeg
Ser_Aminoacids	Aminoacids	9.84e-06	-6.37876	0.000320346	<0.05	MalvsAsympNeg
t4.OH.Pro_Aminoacids.Related	Aminoacids.Related	1.23e-05	-6.06108	0.000371889	<0.05	MalvsAsympNeg
TG.18.3_35.2._Triacylglycerols	Glycerophospholipids(-di/triacylglycerols)	0.000628426	-3.99751	0.0101134	<0.05	MalvsAsympNeg
Thr_Aminoacids	Aminoacids	0.00101328	-4.27742	0.0147997	<0.05	MalvsAsympNeg
Tyr_Aminoacids	Aminoacids	0.00155244	-3.70176	0.020226	<0.05	MalvsAsympNeg
X3.IPA_Indoles.Derivatives	Other	0.000672528	-4.03147	0.0102224	<0.05	MalvsAsympNeg
Betaine_Aminoacids.Related	Aminoacids.Related	2.47e-05	-6.7874	0.0111342	<0.05	MalvsAsympPos
Cit_Aminoacids.Related	Aminoacids.Related	6.98e-05	-5.56404	0.0312802	<0.05	MalvsAsympPos
Gly_Aminoacids	Aminoacids	7.88e-08	-10.2844	3.59e-05	<0.05	MalvsAsympPos
HCys_Aminoacids.Related	Aminoacids.Related	3.98e-05	-6.51442	0.0178867	<0.05	MalvsAsympPos
lysoPC.a.C16.0_Glycerophospholipids	Glycerophospholipids(-di/triacylglycerols)	2.91e-05	-6.25605	0.0130774	<0.05	MalvsAsympPos
lysoPC.a.C17.0_Glycerophospholipids	Glycerophospholipids(-di/triacylglycerols)	1.45e-05	-6.6228	0.00656686	<0.05	MalvsAsympPos
lysoPC.a.C18.0_Glycerophospholipids	Glycerophospholipids(-di/triacylglycerols)	7.19e-05	-5.63373	0.0321308	<0.05	MalvsAsympPos
lysoPC.a.C18.2_Glycerophospholipids	Glycerophospholipids(-di/triacylglycerols)	4.56e-06	-8.32524	0.00207135	<0.05	MalvsAsympPos
lysoPC.a.C20.3_Glycerophospholipids	Glycerophospholipids(-di/triacylglycerols)	2.2e-05	-6.38328	0.00995678	<0.05	MalvsAsympPos
lysoPC.a.C20.4_Glycerophospholipids	Glycerophospholipids(-di/triacylglycerols)	1.57e-08	-12.2287	7.17e-06	<0.05	MalvsAsympPos
Sarcosine_Aminoacids.Related	Aminoacids.Related	9.18e-05	-6.40209	0.0409362	<0.05	MalvsAsympPos

## Sheet: legend
Dataset EV2: Pairwise comparison of significantly different plasma metabolites across seasons and infectious status
