# Supplementary material for: Infection length and host environment influence on Plasmodium falciparum dry season reservoir
Source: EMBO Mol Med. 2024 Sep 16;16(10):2349–75. doi: 10.1038/s44321-024-00127-w (PMC11473648; doi:10.1038/s44321-024-00127-w)
Supplement: Supplementary file 5 — Dataset EV3 [file 44321_2024_127_MOESM5_ESM.xlsx]

## Sheet: Dataset EV3
Pathway	Total	Expected	Hits	p-value	p-value (-log10)	Holm adjust	FDR	Impact
Aminoacyl-tRNA biosynthesis	48	0.83613	13	6.298e-14	13.201	5.2903e-12	5.2903e-12	0
Glycine, serine and threonine metabolism	33	0.57484	6	1.2507e-05	4.9028	0.0010381	0.0005253	0.38904
Arginine biosynthesis	14	0.24387	4	6.5054e-05	4.1867	0.0053344	0.0018215	0.36548
Arginine and proline metabolism	38	0.66194	5	0.00036846	3.4336	0.029845	0.0077377	0.33113
Alanine, aspartate and glutamate metabolism	28	0.48774	4	0.0011252	2.9488	0.090019	0.018904	0.20032
Cysteine and methionine metabolism	33	0.57484	4	0.0021181	2.6741	0.16733	0.029654	0.33856
Valine, leucine and isoleucine biosynthesis	8	0.13935	2	0.007673	2.115	0.5985	0.092076	0
Glutathione metabolism	28	0.48774	3	0.011557	1.9371	0.8899	0.12135	0.09216
Glycerophospholipid metabolism	36	0.6271	3	0.022957	1.6391	1	0.21427	0.13764
Phenylalanine, tyrosine and tryptophan biosynthesis	4	0.069677	1	0.067942	1.1679	1	0.57071	0.5
Linoleic acid metabolism	5	0.087097	1	0.08422	1.0746	1	0.63163	0
D-Glutamine and D-glutamate metabolism	6	0.10452	1	0.10022	0.99903	1	0.63163	0
Nitrogen metabolism	6	0.10452	1	0.10022	0.99903	1	0.63163	0
Glyoxylate and dicarboxylate metabolism	32	0.55742	2	0.10527	0.97769	1	0.63163	0.10582
Thiamine metabolism	7	0.12194	1	0.11596	0.9357	1	0.64937	0
Taurine and hypotaurine metabolism	8	0.13935	1	0.13143	0.88131	1	0.68999	0
Ubiquinone and other terpenoid-quinone biosynthesis	9	0.15677	1	0.14664	0.83376	1	0.71439	0
Phenylalanine metabolism	10	0.17419	1	0.16159	0.79159	1	0.71439	0
Biotin metabolism	10	0.17419	1	0.16159	0.79159	1	0.71439	0
alpha-Linolenic acid metabolism	13	0.22645	1	0.20495	0.68836	1	0.86077	0
Butanoate metabolism	15	0.26129	1	0.23264	0.63331	1	0.93057	0.03175
Histidine metabolism	16	0.27871	1	0.24614	0.60882	1	0.9398	0.22131
Pantothenate and CoA biosynthesis	19	0.33097	1	0.28527	0.54474	1	1	0
Selenocompound metabolism	20	0.34839	1	0.29788	0.52596	1	1	0
beta-Alanine metabolism	21	0.36581	1	0.31027	0.50826	1	1	0
Lysine degradation	25	0.43548	1	0.35776	0.44641	1	1	0
Porphyrin and chlorophyll metabolism	30	0.52258	1	0.4127	0.38436	1	1	0
Arachidonic acid metabolism	36	0.6271	1	0.47268	0.32544	1	1	0
Pyrimidine metabolism	39	0.67935	1	0.50041	0.30068	1	1	0
Valine, leucine and isoleucine degradation	40	0.69677	1	0.50933	0.293	1	1	0
Tyrosine metabolism	42	0.73161	1	0.52673	0.27841	1	1	0.13972
Primary bile acid biosynthesis	46	0.80129	1	0.55976	0.252	1	1	0.00758
Purine metabolism	65	1.1323	1	0.68861	0.16203	1	1	0

## Sheet: legeng
Dataset EV3: Pathway enrichment analysis of significantly different metabolites between clinical cases and negative or asymptomatic cases
