# Supplementary material for: Infection length and host environment influence on Plasmodium falciparum dry season reservoir
Source: EMBO Mol Med. 2024 Sep 16;16(10):2349–75. doi: 10.1038/s44321-024-00127-w (PMC11473648; doi:10.1038/s44321-024-00127-w)
Supplement: Supplementary file 6 — Dataset EV4 [file 44321_2024_127_MOESM6_ESM.xlsx]

## Sheet: Dataset EV4
ID	MonthStatus	LPA.16.0	LPA.20.4	LPC.18.0.ng.ml	LPC.18.0.nmol.g	LPC.20.4.ng.ml	LPC.20.4.nmol.g	PC.34.1	PC.38.4	PC.38.6	PE.34.1	PE.38.4	PE.38.6	PE.40.6	PG.34.1	PI.34.1	PI.36.4	PI.38.4	PS.38.4	SM.34.1	SM.36.1.2	SM.42.1.2.
Kali0108	may-	47	71	11442	21.86	737	1.36	84309	82638	34725	392.2	100.1	21.7	2.82	32	1323	1532	8212	170	122.02	15.05	23.21
Kali0210	may-	48	97	11335	21.66	780	1.43	153318	107181	28696	1396.7	108.68	11.94	3.04	84	2205	3112	8272	552	105.19	18.21	17.58
Kali0226	mar	66	102	11035	21.08	590	1.09	128513	117502	52212	560.5	115.42	35.04	10.8	60	970	1277	10421	120	139.75	21.23	22.74
Kali0226	may	52	70	11389	21.76	772	1.42	139047	77504	38423	758.04	94	26.32	5.58	57	1073	999	7828	162	148.79	27.87	24.99
Kali0270	may-	95	208	14381	27.48	646	1.19	100657	100368	33262	575.18	124.9	30.14	6.36	49	1920	1912	12171	117	160.79	17.27	31.5
Kali0272	may-	49	128	11390	21.76	619	1.14	133351	93626	33258	746.94	82.62	23.34	2.12	50	1797	2534	6277	75	142.82	12.26	23.89
Kali0279	mar	37	85	12388	23.67	875	1.61	125452	129594	15564	490.22	106	7.42	NA	41	1531	1803	11181	262	170.03	16.24	34.1
Kali0279	may	48	107	10733	20.51	546	1	129106	79374	31901	346.9	110.22	23.22	2.82	54	1451	1486	8392	97	153.02	18.41	28.26
Kali0286	mal	NA	NA	NA	NA	NA	NA	NA	NA	NA	NA	NA	NA	NA	NA	NA	NA	NA	NA	NA	NA	NA
Kali0310	mar	79	170	10473	20.01	887	1.63	140269	124366	35808	569.86	136	22.34	7	52	1083	1475	16158	338	101.12	17.19	25.32
Kali0310	may	50	101	10315	19.71	420	0.77	170115	104069	32277	557.7	118.14	26.68	6.72	65	705	1403	11236	225	87.04	16.23	19.84
Kali0312	mal	123	111	9971	19.05	1126	2.07	140818	44147	38481	491.9	39.04	19.38	5.04	27	1169	751	5134	533	135.66	21.23	24.67
Kali0312	may-	61	106	14928	28.52	859	1.58	110311	54558	32053	390.64	33.18	5.48	0.16	26	1296	1124	4812	142	127.43	19.01	21.36
Kali0322	mal	NA	NA	NA	NA	NA	NA	NA	NA	NA	NA	NA	NA	NA	NA	NA	NA	NA	NA	NA	NA	NA
Kali0326	may-	80	172	11928	22.79	793	1.46	126531	101595	29347	170.98	56.82	11.32	0.12	21	1781	1370	8120	183	119.98	22.61	17.49
Kali0335	mar	40	123	15790	30.17	1202	2.21	130978	169010	19902	439.6	111.42	NA	0.5	39	1653	1552	16503	230	184.4	24.9	37.01
Kali0335	may	60	125	14013	26.78	916	1.69	165517	156829	19283	310.4	87.38	2.34	NA	31	1667	2015	12529	110	137.31	22.57	26.63
Kali0336	mar	38	99	11776	22.5	759	1.4	153228	131924	31743	139	60.52	NA	NA	20	1260	1348	12902	337	141.8	22.77	32.14
Kali0336	may	43	111	14482	27.67	853	1.57	90344	125181	37514	245.3	79.32	11.58	3.48	44	1500	1786	12583	98	134.45	18.98	25.77
Kali0347	may-	60	171	16367	31.27	1025	1.89	199214	130010	31910	339.76	93.28	9.06	NA	39	648	773	6581	216	119.06	32.58	24.34
Kali0348	mar	52	139	10962	20.94	1260	2.32	71318	8614	19594	278.12	49.26	1.72	NA	29	824	1056	8292	136	105.08	13.96	8.55
Kali0348	may	98	211	12493	23.87	727	1.34	67776	52922	10340	101.32	49.7	3.18	0.98	29	911	980	6032	207	89.82	16.25	21.73
Kali0349	may-	40	93	10210	19.51	603	1.11	310959	84479	34595	2425.58	180.44	62.5	14.92	97	2993	3599	9039	132	157.33	21.25	21.25
Kali0350	mar	53	108	11933	22.8	1185	2.18	167589	208559	55780	1845.02	258.18	83.86	34.04	117	1924	1584	9303	150	137.64	16.58	9.25
Kali0350	may	48	82	9710	18.55	431	0.79	151961	142918	35863	3275.58	354.22	85.76	28.96	186	2384	2330	12336	306	145.5	20.82	23.55
Kali0351	may-	46	113	9909	18.93	680	1.25	125432	107885	33976	566.52	132.58	21.02	13.8	55	1421	2752	8939	135	125.82	27.8	23.22
Kali0362	mar	71	131	15020	28.7	1253	2.31	62055	68772	13922	193.04	110.7	11.58	0.96	36	513	487	6747	315	129.19	27.93	7.99
Kali0362	may	30	52	10572	20.2	587	1.08	98721	61768	23953	783.48	114	19.8	4.96	53	884	1473	7925	230	100.31	19.22	21.69
Kali0365	may-	71	168	13736	26.25	670	1.23	140824	81009	56038	435.64	73.88	28.44	12.68	64	1320	1598	7090	109	129.96	24.22	22.48
Kali0367	may-	27	41	9846	18.81	828	1.52	269610	153562	62576	1572.36	117.58	77.3	19.08	95	1881	2985	8799	243	118.36	20.32	20.25
Kali0371	may-	82	177	13321	25.45	735	1.35	91004	95560	34839	264.84	71.54	16.68	0.1	34	1203	2175	9680	256	117.84	16.78	22.91
Kali0382	may-	37	111	13301	25.41	1004	1.85	116826	170160	53274	222.06	62.78	19.78	6.62	28	1760	2847	13518	110	176.93	31.78	34.56
Kali0391	mal	NA	NA	NA	NA	NA	NA	NA	NA	NA	NA	NA	NA	NA	NA	NA	NA	NA	NA	NA	NA	NA
Kali0391	may-	34	105	14173	27.08	663	1.22	163122	213891	53141	1203.34	179.9	20.78	10.54	87	2203	1987	14877	110	134.65	18.93	31.37
Kali0392	may-	136	277	17629	33.68	809	1.49	170685	141670	79718	369.3	79.1	15.02	6.42	32	1592	1637	9944	199	175.49	29.58	36.67
Kali0402	mar	47	97	15775	30.14	1007	1.85	161485	203588	45294	606.86	147.22	25.44	7.42	53	1653	1644	12316	299	158.09	37.42	29.33
Kali0402	may	53	118	13944	26.64	899	1.65	136575	114974	43258	275.1	72.42	18.14	3.46	38	1636	1909	8854	259	164.4	37.47	31.43
Kali0403	mar	73	148	13064	24.96	942	1.73	138715	175499	27373	1780.44	171.84	22.54	7.16	119	2999	3154	15373	155	145.33	14.14	30.51
Kali0403	may	44	107	10574	20.2	633	1.17	125892	101724	67798	208.44	95.12	33.92	12.28	46	792	1447	9059	139	142.69	21.54	30.3
Kali0405	mar	47	102	13207	25.23	1075	1.98	111141	92271	16895	1787.86	164.58	33.88	7.16	95	1439	1876	10225	382	127.24	15.92	26.26
Kali0405	may	100	257	11345	21.68	941	1.73	84243	119944	22706	571.78	160.82	29.1	6.12	67	1004	1283	7906	161	133.2	13.09	22.05
Kali0406	mar	65	133	15436	29.49	916	1.69	118993	132864	27093	512.52	133.9	16.04	4.06	49	1898	1753	14718	708	183.05	24.25	34.91
Kali0406	may	40	71	14406	27.53	753	1.39	147291	140923	36002	1519.4	124.64	15.54	8.86	93	2068	2719	12000	341	173.88	19.88	31.56
Kali0415	mar	48	39	9586	18.32	857	1.58	191690	119688	60011	1212.06	213.16	76.78	38.36	89	1781	2231	12297	287	155.07	23	31.53
Kali0415	may	49	84	10564	20.18	496	0.91	145379	102654	48833	817.8	222.54	76.36	37.48	81	1288	1363	7851	160	140.42	18.43	22.13
Kali0417	mar	52	85	14350	27.42	1361	2.51	218599	122132	37071	709.44	122.18	20.48	9.54	45	1327	1249	9290	132	135.25	20.4	11.44
Kali0417	may	47	88	10541	20.14	422	0.78	100465	153226	47715	1002.74	135.3	32.72	7.38	80	1428	1872	8605	207	149.83	22.58	24.18
Kali0421	mal	37	86	5813	11.11	1096	2.02	111247	77114	20318	364.84	63.88	16.32	NA	31	735	757	4403	113	100.69	12.14	19.85
Kali0427	mar	53	129	16900	32.29	1303	2.4	173042	107743	27820	658.24	128.7	17.72	3.48	59	1585	1555	17864	547	181.15	42.89	34.68
Kali0427	may	58	158	13248	25.31	839	1.54	116638	78948	24282	532.92	86.82	8.2	NA	52	1096	1382	11896	154	150.75	37.41	23.59
Kali0452	mar	51	93	10946	20.92	554	1.02	286856	103868	78662	621.7	154.86	57.24	34.66	77	2181	3744	13085	600	156.32	26.7	33.28
Kali0452	may	68	135	13458	25.71	649	1.19	134726	151046	57422	125.96	70.36	22.72	6.4	31	1004	1027	7643	141	145.17	19.48	22.11
Kali0463	mal	82	71	12926	24.7	745	1.37	198425	87825	99388	1349.18	113.86	67.04	30.62	52	1325	1213	8434	115	173.64	36.01	26.96
Kali0466	mar	47	104	12358	23.61	933	1.72	171418	145281	58020	379.32	111.94	43.7	13.62	42	2198	1947	16929	243	183.16	30.84	42.37
Kali0466	may	31	96	14606	27.91	806	1.48	152957	202817	72690	561.22	101.24	15.6	4.46	45	1765	1660	12455	278	161.71	26.7	38.16
Kali0488	mal	136	140	10013	19.13	836	1.54	236576	174132	98561	2030.14	163.9	103.92	36.12	76	1463	1628	9608	153	179.65	34.75	31.14
Kali0535	mal	139	138	9256	17.69	1631	3	102718	109300	46775	937.48	93.5	23.42	3.94	50	1343	1580	7070	168	166.46	23.63	41.82
Kali0554	mal	97	142	7455	14.25	521	0.96	195730	163341	46902	1738.58	210.9	63.34	17.92	84	916	1055	10250	213	115.62	23.56	20.38
Kali0562	mal	212	265	7668	14.65	1104	2.03	141116	94239	33533	1386.62	131.48	44.16	12.6	41	1609	1348	7944	255	121.66	24.01	23.83
Kali0575	mal	50	107	6480	12.38	966	1.78	170854	68387	21895	683.44	60.38	12.92	NA	34	1005	971	6137	512	87.12	16.49	12.83
Kali0596	mal	102	134	11536	22.04	822	1.51	133033	99469	25831	877.68	149.96	21.3	4.58	42	674	1096	8712	307	124.02	16.04	24.6
Kali0621	mar	53	110	12604	24.08	1408	2.59	215048	138774	33250	1297.1	209.98	51.14	16.64	99	2390	1684	10187	388	154.8	16.83	34.28
Kali0621	may	44	96	11828	22.6	740	1.36	129065	195552	54008	832.8	267.74	67.82	21.26	121	1348	2056	12758	117	156.7	23.79	32.48
Kali0623	mal	42	117	3840	7.34	865	1.59	212089	74209	21513	2593.66	132.42	48.08	11.9	95	1852	2161	6637	263	126.63	25.71	18.88
Kali0624	mal	36	59	5102	9.75	1261	2.32	541628	178088	39323	5525.54	383.82	103.76	50.14	193	1982	1296	8256	174	123.42	21.58	19.75
Kali0632	mar	87	160	11624	22.21	645	1.19	186104	132850	36887	1852.7	207.28	29.6	11.4	85	2485	3548	18473	518	187.4	25.48	45.14
Kali0632	may	92	259	13812	26.39	698	1.29	216613	189291	41031	932.56	210.86	28.16	6.86	79	2779	3580	20286	145	185.75	22.89	37.63
Kali0640	mal	22	130	6352	12.14	2273	4.18	130110	73059	21121	2061.62	115.12	24.02	1.5	57	1041	695	7389	172	156.63	25.94	25.09
Kali0643	may-	55	123	12632	24.14	753	1.39	166109	162760	37386	586.5	120.18	23.12	3.38	51	2353	2672	18578	157	166.4	19.29	39.22
Kali0652	mal	65	71	7219	13.79	1897	3.49	217587	105499	20137	1996.2	178.94	34.66	6.8	73	1266	1042	12077	225	122.97	27.38	29.59
Kali0654	may-	57	127	11813	22.57	597	1.1	108044	76331	29053	522.4	54.46	5.88	0.9	52	1607	1909	6576	216	114.13	12.08	20.82
Kali0655	may-	132	85	13177	25.18	693	1.28	330009	208247	48936	1347.78	167.28	55.16	22.72	82	2601	3673	20592	187	198.64	37.45	34.33
Kali0656	mal	43	71	6529	12.47	1284	2.36	175360	182411	27577	1577.48	135.74	29.56	5.72	74	2392	1792	17861	237	124.01	24.21	24.6
Kali0659	may-	21	39	13006	24.85	778	1.43	89775	145006	63106	615.28	95.34	27.96	7.88	74	2513	2962	16622	296	138.14	21.3	31.8
Kali0666	may-	90	223	17391	33.23	1042	1.92	188481	144044	108163	500.46	135.8	62.22	25.98	52	1261	1619	11220	1524	163.36	31.39	31.28
Kali1042	mal	302	204	6468	12.36	1091	2.01	480085	138802	92545	3442.42	290.54	190.34	85.1	139	2737	2708	15384	259	106.01	21.11	9.26

## Sheet: legend
Dataset EV4: Plasma lipidomics across different seasons and infectious status
