# Supplementary material for: Infection length and host environment influence on Plasmodium falciparum dry season reservoir
Source: EMBO Mol Med. 2024 Sep 16;16(10):2349–75. doi: 10.1038/s44321-024-00127-w (PMC11473648; doi:10.1038/s44321-024-00127-w)
Supplement: Supplementary file 7 — Dataset EV5 [file 44321_2024_127_MOESM7_ESM.xlsx]

## Sheet: Dataset EV5
Name	A0A075B6I0	A0A075B6K4	A0A075B6P5;P01615	A0A075B6R9	A0A075B6S2	A0A075B6S5	A0A075B7D0	A0A087WW87;P01614	A0A0A0MS15	A0A0A0MT36	A0A0B4J1U7	A0A0B4J1V0	A0A0B4J1V2	A0A0B4J1X5	A0A0B4J1Y9	P0DP09;A0A0B4J2D9	A0A0C4DH31	A0A0C4DH33	A0A0C4DH34	A0A0C4DH38	A0A0C4DH43	A0A0C4DH67;A0A0C4DH69	A0A0C4DH68	A0A0C4DH72	A0A0G2JRQ6	A0A0J9YY99	A0M8Q6	A2NJV5	B9A064;P0CG04	C0H4B0	O00391	O00533	O14791	O43866	O75015	O75636	O75882	O95445	P00450	P00488	P00734	P00736	P00738	P00739	P00740	P00742	P00746	P00747	P00748
MAL_K0312_MAL	NA	NA	27.6118	NA	NA	27.4494	NA	NA	27.0102	NA	NA	26.7381	NA	28.3905	27.3245	NA	NA	NA	NA	26.8142	25.3687	25.2974	NA	27.0863	25.8542	NA	NA	29.2141	30.7969	NA	26.955	24.0646	28.3069	29.7183	NA	29.0133	27.8609	27.1924	35.6841	26.8693	32.885	31.0379	32.4722	29.3608	26.1272	25.8153	25.1286	32.9535	29.2586
MAL_K0624_MAL	NA	NA	28.9606	NA	NA	28.7346	NA	26.1364	28.1051	26.9324	NA	28.9657	26.0859	29.968	29.9584	NA	NA	26.2404	26.831	29.2782	NA	27.1186	29.9068	29.7051	NA	NA	NA	30.3099	31.542	NA	28.5784	25.9982	28.1965	31.9124	NA	29.88	28.0963	NA	50.3951	27.6192	33.2358	32.3832	32.4935	30.0205	25.7069	27.9436	26.7106	33.8032	30.1198
Negative_K0624_Mar	NA	28.9052	29.2764	NA	NA	29.6483	27.3693	26.7321	28.5667	27.1291	NA	29.0784	26.4327	30.4364	29.6393	27.9324	NA	25.8649	27.8864	29.7974	NA	25.9529	28.3292	30.1834	NA	NA	NA	NA	31.6951	NA	28.7228	26.77	28.6407	31.6241	NA	31.439	29.4725	NA	50.8529	29.2454	31.6815	32.7009	32.6418	29.9375	NA	NA	27.4058	32.3615	31.4274
Negative_K0624_May	NA	28.2882	30.864	NA	NA	29.4798	29.2922	26.2957	28.5119	27.285	NA	28.8801	25.8452	30.5852	30.4253	28.2397	NA	NA	27.6987	29.5613	NA	NA	NA	30.7094	NA	NA	NA	NA	31.4267	NA	28.3832	25.1037	29.1245	31.5431	NA	31.4482	28.3223	26.7995	50.6791	29.0293	33.6415	32.6539	31.8932	30.3337	26.8854	NA	27.6531	33.7636	31.3526
Asymptomatic_K0624_Oct	NA	29.2192	30.1152	NA	NA	29.372	NA	27.0606	28.9894	27.1345	NA	29.4056	26.7529	31.0778	30.824	27.9837	NA	26.311	28.1371	30.0807	28.9048	NA	29.4962	31.3084	27.5167	NA	NA	30.8568	32.0465	NA	28.6807	NA	27.8683	31.1922	NA	31.0947	28.8852	NA	50.5324	27.2278	29.9163	31.9965	31.0221	30.1169	NA	NA	27.0606	31.4523	30.3802
Asymptomatic_K0419_Mar	NA	NA	29.8135	NA	NA	28.791	NA	24.5564	27.4834	26.6078	NA	27.4622	25.859	30.1336	29.3741	26.5189	NA	26.5675	NA	29.4504	26.7121	27.1125	29.1723	27.5623	NA	NA	27.1589	30.0517	32.4203	NA	27.541	26.7111	27.7858	31.8458	NA	29.7908	28.356	27.5098	49.8953	27.6247	34.0311	32.0024	30.2192	29.1423	28.2239	28.3483	26.0924	34.7553	31.5914
Negative_K0419_Oct	NA	28.4819	29.6405	NA	NA	28.5071	NA	NA	27.685	26.3384	NA	28.3254	26.0478	31.2068	30.2456	27.6444	NA	26.6532	28.2114	29.5191	NA	26.838	29.8682	28.3583	NA	NA	27.8024	30.6614	32.6983	NA	29.4682	29.738	29.0125	32.644	NA	30.2112	29.8691	27.1095	50.6803	28.6882	35.0285	33.1627	32.2783	30.3656	30.0384	29.7556	27.0043	35.8303	32.8633
Asymptomatic_K0279_Mar	NA	24.7683	NA	NA	NA	24.9683	NA	NA	25.4139	NA	NA	24.9702	NA	25.8889	NA	NA	NA	NA	NA	25.4327	NA	NA	25.5209	24.3506	NA	NA	NA	NA	29.3682	NA	25.4687	24.3727	26.184	27.5563	NA	27.3825	23.9691	NA	35.105	25.3332	31.2833	29.802	30.915	28.2997	24.3307	25.4202	23.5946	31.2135	28.0091
Asymptomatic_K0279_May	NA	28.4515	27.6579	NA	NA	28.3873	29.3629	NA	28.4892	26.2342	NA	28.7911	26.8151	29.5052	28.9881	28.1645	NA	26.453	NA	29.4999	27.8339	26.0214	28.3616	28.9343	NA	NA	NA	29.8426	32.2937	28.2692	29.4971	27.4985	29.1952	31.5667	NA	31.1069	29.5234	27.6014	50.8097	28.5223	34.9186	33.0991	32.7716	31.1238	28.2645	29.5789	26.4899	34.3605	31.9718
Asymptomatic_K0279_Oct	NA	29.7077	28.8243	NA	NA	28.3907	29.7381	NA	29.1856	28.2923	NA	28.8878	26.8747	29.8541	30.171	29.1835	NA	27.1986	27.7979	30.6095	NA	26.8747	28.7858	27.6137	26.8197	NA	NA	NA	32.4731	NA	29.0927	27.2929	28.0379	30.3899	NA	31.2566	28.7225	NA	50.7764	28.3019	33.574	32.7276	30.4443	30.3238	27.3067	26.5744	27.3192	34.3613	31.3458
MAL_K0596_MAL	NA	27.1008	NA	NA	NA	26.9411	26.8888	NA	27.1084	NA	NA	26.7532	25.1068	27.7193	26.9303	NA	NA	24.4607	NA	27.1164	NA	NA	NA	NA	NA	NA	NA	NA	31.0216	NA	28.1677	27.9445	25.6048	28.9627	NA	30.3753	27.8321	NA	50.1422	28.0352	32.5309	32.2148	30.7361	28.6047	25.1893	28.0849	26.9044	33.2654	30.906
Negative_K0312_Mar	NA	NA	27.3908	NA	NA	27.1487	NA	NA	26.8616	NA	NA	26.2318	NA	28.0237	27.2983	NA	NA	NA	NA	26.7165	25.0187	NA	NA	26.7841	NA	NA	NA	28.7451	30.7291	NA	25.5419	NA	28.3617	29.3593	NA	27.8746	27.256	26.6854	34.4958	26.5835	31.7719	30.4038	32.2323	29.3129	NA	NA	NA	31.4946	27.9013
Negative_K0312_May	NA	NA	25.0285	NA	NA	25.0288	NA	NA	25.1506	NA	NA	NA	NA	NA	NA	NA	NA	NA	NA	24.6731	NA	NA	NA	24.4618	NA	NA	NA	27.4257	29.1997	NA	21.9847	NA	25.7989	27.6525	NA	25.7485	25.793	25.5041	33.0771	25.1159	30.5311	28.7419	32.7788	28.037	NA	NA	23.1519	30.6442	26.6991
Negative_K0312_Oct	NA	NA	28.0402	NA	NA	27.809	NA	NA	26.9154	NA	NA	26.874	24.0245	28.84	28.2321	NA	25.3782	NA	25.6223	27.4832	25.7181	NA	NA	27.7754	26.3735	NA	25.6845	29.1744	31.138	NA	26.2511	NA	28.1458	29.8288	NA	29.3153	27.6533	26.9094	35.0461	27.1413	32.4537	30.8932	33.5938	29.8881	25.1087	NA	25.7281	32.2863	28.7149
Asymptomatic_K0466_Mar	NA	28.4507	28.0241	NA	25.0958	29.1469	27.8979	24.8092	28.5002	NA	NA	28.6597	26.0968	30.2125	29.5654	NA	NA	25.2998	26.2865	28.9498	28.2403	25.7084	28.0739	29.5574	27.0232	NA	25.5024	NA	31.571	27.3953	27.4828	25.59	NA	30.3551	24.3388	28.5349	26.8185	NA	35.6903	27.2285	33.5632	31.8851	27.7411	28.0643	27.7001	28.344	26.5579	34.297	29.674
Asymptomatic_K0466_May	NA	NA	29.8715	NA	25.1001	29.0454	NA	25.7256	28.3878	NA	NA	28.7476	25.9827	30.2579	29.8251	NA	26.9957	26.0916	26.3749	29.1969	28.804	25.8295	28.1672	29.5008	27.5198	NA	NA	NA	31.8229	NA	27.8178	25.9074	25.2969	30.5715	24.1848	28.815	27.1941	NA	35.1749	28.0553	34.1392	32.1665	29.2351	27.7268	28.4434	29.0971	27.4942	34.7243	30.3251
Negative_K0466_Oct	NA	29.1897	30.5723	NA	25.9832	29.8301	29.5476	25.5258	28.5583	NA	NA	29.185	26.8866	30.4596	30.8708	NA	NA	25.5297	NA	29.2596	29.1148	25.8205	28.9667	29.9749	28.0722	NA	27.2139	29.3322	32.2263	NA	25.9356	NA	27.1661	30.8336	NA	29.2702	26.6039	NA	35.7264	26.7867	33.607	32.2588	31.2728	29.1212	27.17	28.4999	26.3589	34.2387	30.2443
MAL_K0488_MAL	NA	28.1457	30.3164	NA	27.4764	29.3446	NA	NA	26.6238	27.2462	NA	28.654	NA	30.2192	30.0884	26.9204	NA	NA	NA	28.8337	NA	25.6511	28.6583	29.2618	NA	NA	NA	30.8547	31.5579	NA	28.123	NA	30.4565	31.8637	NA	30.9299	29.7155	28.809	50.1371	28.2684	34.8037	32.5235	34.9964	31.3449	27.6267	29.0278	26.0161	34.4312	32.5204
Negative_K0488_Mar	NA	NA	28.3394	NA	27.0515	27.3271	NA	NA	24.2066	25.1769	NA	27.3032	NA	28.5582	28.5559	NA	25.3316	NA	NA	27.5144	NA	NA	27.7032	27.8586	26.0586	NA	NA	29.6525	30.4008	NA	26.4265	NA	28.2708	30.3115	NA	29.5279	27.7653	28.0536	35.3615	27	32.7686	30.9316	32.4086	29.933	25.805	27.0003	25.6047	32.9423	30.9392
Negative_K0488_May	NA	NA	29.7921	NA	28.029	27.7946	29.081	NA	27.1007	26.7784	NA	27.7294	NA	29.93	30.2591	NA	NA	24.7939	NA	28.6787	NA	NA	29.2181	NA	NA	NA	NA	30.2316	31.0293	NA	28.0012	NA	29.6777	31.6746	NA	30.4579	29.4264	28.4148	36.4949	28.3031	34.2671	32.1434	34.1195	31.2955	27.6258	28.6934	26.519	34.103	32.3239
Negative_K0488_Oct	NA	NA	28.4702	NA	26.3022	27.8663	27.9535	NA	25.2281	NA	NA	27.4025	NA	28.2503	27.9969	NA	NA	NA	NA	27.4742	25.5978	NA	27.4019	27.5382	25.5521	NA	25.6976	28.6315	30.2978	NA	25.7529	NA	27.8533	29.6646	NA	29.0365	27.3673	27.0535	35.007	25.4555	32.526	30.4048	33.6601	29.8261	25.7534	26.949	24.9781	32.521	30.2466
Asymptomatic_K0468_Mar	26.1408	NA	27.4399	NA	NA	24.838	NA	NA	26.9573	NA	24.3047	26.8043	24.5106	25.7513	27.4921	NA	NA	NA	NA	25.7153	NA	NA	NA	NA	NA	24.1666	NA	28.4434	31.1172	NA	NA	NA	28.2777	30.1142	NA	NA	27.1858	25.9518	34.279	24.9904	28.4545	30.0997	31.1891	29.3845	NA	24.3762	NA	31.4245	28.8158
Asymptomatic_K0468_May	28.7329	NA	29.9117	NA	NA	28.3734	NA	NA	27.2521	26.6088	26.3497	28.1898	27.0559	30.0885	29.4674	NA	NA	NA	NA	28.8795	NA	NA	NA	25.77	NA	24.8272	25.2431	30.1895	32.1986	NA	NA	NA	31.1301	32.7188	24.5189	29.2256	27.8045	27.0833	36.2031	27.6171	33.8653	32.6662	34.2686	31.337	27.5179	29.4418	NA	34.1205	32.1903
Negative_K0468_Oct	26.9031	28.6399	29.1198	25.3456	NA	27.9722	NA	NA	28.1678	NA	25.635	27.1161	25.9306	27.8461	28.2636	NA	NA	25.2048	NA	27.5304	NA	NA	NA	NA	NA	25.8888	NA	29.9047	31.7704	NA	NA	NA	29.7546	31.3926	NA	NA	27.2051	25.4992	35.2634	26.8618	32.6632	31.629	29.7146	29.7046	NA	26.8503	NA	32.1254	30.7883
Asymptomatic_K0621_Mar	26.9255	NA	28.1874	NA	NA	27.6325	NA	NA	25.1704	NA	NA	27.1036	25.3036	27.4394	26.203	NA	NA	25.4642	NA	26.6369	NA	NA	NA	NA	NA	NA	NA	NA	30.7132	NA	NA	NA	26.9637	28.2049	NA	26.9732	27.5007	26.0501	35.2791	28.1062	29.0876	31.545	27.0458	27.1375	NA	NA	NA	29.331	30.4569
Asymptomatic_K0621_May	28.8317	NA	29.6818	NA	NA	NA	NA	NA	25.8385	NA	NA	27.6068	26.554	28.563	28.269	NA	NA	26.0135	NA	28.1253	NA	NA	NA	NA	NA	NA	NA	27.7413	31.0772	NA	NA	NA	26.8288	30.3306	24.6105	30.3814	27.9964	NA	35.4272	27.3303	31.2535	31.3345	26.1752	27.7231	24.351	27.6083	NA	31.3654	31.3555
Asymptomatic_K0621_Oct	28.8451	NA	29.5165	NA	NA	NA	NA	NA	26.5158	NA	NA	28.2179	27.0833	28.8213	27.7317	NA	NA	26.5148	NA	28.2166	NA	NA	NA	NA	NA	NA	NA	28.8559	31.3677	28.0704	NA	24.751	27.1728	30.6036	25.8848	28.9971	27.9894	26.9812	36.4116	28.5347	33.9829	33.2393	28.5863	28.1194	27.8022	30.5186	25.7387	34.1869	32.4088
Negative_K0640_Mar	27.6415	27.9957	30.3962	26.355	NA	28.6472	NA	NA	26.4451	NA	25.8644	27.9699	26.1705	27.3671	28.9983	NA	NA	NA	NA	28.4335	NA	NA	NA	NA	NA	25.3771	NA	27.0743	31.3263	NA	NA	NA	28.3597	29.9432	25.4385	29.2474	28.5809	26.8465	35.3633	27.7771	31.5581	31.9142	30.0119	29.3001	NA	NA	NA	31.6876	30.5637
Negative_K0640_May	26.533	27.7033	30.2342	NA	NA	NA	NA	NA	NA	NA	25.002	27.5721	NA	29.2591	28.6567	NA	NA	NA	NA	NA	NA	NA	NA	NA	NA	NA	NA	NA	30.8121	NA	NA	NA	27.6866	29.9397	24.8293	29.6237	NA	27.2813	34.8757	26.4782	32.2787	31.6711	29.5544	28.4283	NA	26.6239	NA	33.1742	30.1132
Negative_K0640_Oct	26.0769	28.2701	29.9351	25.2982	NA	27.1141	NA	NA	NA	24.3547	NA	27.5323	24.994	28.2612	28.2802	NA	NA	NA	NA	26.8638	NA	NA	NA	NA	NA	NA	NA	NA	30.965	NA	NA	NA	25.3747	29.979	24.5695	NA	27.2494	NA	34.737	24.7501	30.8968	31.3143	29.401	29.4897	NA	NA	NA	32.3923	29.7206
MAL_K0652_MAL	29.3847	28.2369	30.6011	26.0501	NA	29.2317	NA	NA	27.8585	NA	NA	27.8778	27.5858	30.1241	28.6329	NA	NA	26.8688	NA	28.5925	NA	26.3455	NA	NA	NA	24.902	NA	28.1553	31.9479	28.3333	NA	NA	28.522	31.0828	NA	NA	27.9158	27.1718	36.3258	27.8693	33.7081	32.8918	31.9311	30.7187	27.1272	29.4975	26.1521	34.3356	30.1623
MAL_K0656_MAL	27.1641	29.6727	27.9909	NA	NA	27.1136	NA	NA	NA	NA	NA	NA	25.2817	27.4011	28.0696	NA	NA	NA	25.9487	26.7278	26.5719	NA	NA	28.0938	NA	NA	NA	29.0588	30.7082	NA	26.7354	25.0596	26.8253	29.7105	24.6026	29.2659	NA	NA	36.3635	27.1424	32.8335	31.4851	31.2127	28.8961	26.6858	27.8918	26.1496	33.2843	30.8574
Negative_K0656_Mar	27.6455	30.1782	29.2669	NA	NA	28.2749	28.141	NA	27.9829	NA	NA	28.3601	25.7933	28.9261	29.2571	26.8554	26.8701	25.3509	28.1301	27.9422	27.31	NA	NA	28.8353	NA	NA	NA	30.7054	31.4268	NA	27.7631	26.4042	27.9138	31.0326	25.8904	30.636	28.0651	NA	50.4542	28.2366	32.8963	32.4025	32.0144	29.8664	NA	27.9337	26.729	33.7435	32.2323
Negative_K0656_May	27.3405	29.0453	28.3249	NA	NA	NA	NA	NA	NA	NA	NA	26.6228	25.8816	27.2484	NA	NA	NA	NA	NA	26.5443	NA	NA	NA	28.255	NA	NA	24.8497	29.4005	30.5395	28.3034	27.212	26.7412	26.1877	30.4344	25.2128	29.9107	26.4116	25.1436	46.8381	27.9325	33.3792	32.4599	29.7925	28.6827	26.8905	28.1537	26.8906	34.1234	32.1933
Negative_K0656_Oct	26.6922	28.7855	28.2079	NA	NA	27.6521	NA	NA	26.6356	NA	NA	25.9734	NA	27.1669	28.5013	NA	25.598	NA	26.5083	26.1453	26.7494	NA	NA	27.5323	NA	NA	NA	29.1874	30.8129	NA	26.2137	25.2714	26.8007	29.232	24.519	29.3286	26.113	NA	36.4465	27.4273	32.2979	31.1421	30.1181	28.4439	26.208	27.0592	26.1504	32.9561	31.0523
[truncated: 226 more columns]

## Sheet: legend
Dataset EV5: Proteomics of 35 individuals across different seasons and infectious status
