# Supplementary material for: Infection length and host environment influence on Plasmodium falciparum dry season reservoir
Source: EMBO Mol Med. 2024 Sep 16;16(10):2349–75. doi: 10.1038/s44321-024-00127-w (PMC11473648; doi:10.1038/s44321-024-00127-w)
Supplement: Supplementary file 8 — Dataset EV6 [file 44321_2024_127_MOESM8_ESM.xlsx]

## Sheet: for_paper
Dataset EV6: Amplicon Sequencing of Ama1
ID	h_popUID	Timepoint	h_PopFrac	h_SumOfAllFracs	h_AvgFracFoundAt	h_ReadFrac	h_SampCnt	h_SampFrac	h_ReadCnt	s_Name	s_ReadCntTotUsed	s_ReadCntTotUsedPercent	s_RMSE	s_Day	s_Group	s_ID	s_N_Replicates	s_Run_A	s_Run_B	s_reads_A	s_reads_B	s_replicate_A	s_replicate_B	c_clusterID	c_AveragedFrac	c_ReadFrac	c_ReadCnt	c_RepCnt	c_Consensus	Date	varATS_qPCR_ParDensity	cluster_id	cluster_name	Date_of_birth	Age_in_2012	Gender	Ethnicity	Haemoglobin_Type
Kali0061	pfama1.02	12	0.0934742	82.3508	0.0934742	0.0957833	228	0.258797	2865960	Kali-0061-12	15724	98.6883	0.00613207	12	Sample	61	2	RUN5	RUN5	10169	8138	RUN5-Kali061-12-A	RUN5-Kali061-12-B	0	0.953209	0.953701	14996	2	ATTTGGTAAAGGTATAATTATTGAGAATTCAAAAACTACTTTTTTAACACCGGTAGCTACGGAAAATCAAGATTTAAAAGATGGAGGTTTTGCTTTTCCTCCAACAAATCCTCCTATGTCACCAATGACATTAGATGATATGAGACTTTTGTATAAAGATAATGAAGATGTAAAAAATTTAGATGAATTGA	2012-12-24	23095.4	7	pfama1.02	12/17/00	11.4082	Male	Bambara	AA
Kali0061	pfama1.09	12	0.0457238	40.2827	0.0457238	0.04328	110	0.124858	1294990	Kali-0061-12	15724	98.6883	0.00613207	12	Sample	61	2	RUN5	RUN5	10169	8138	RUN5-Kali061-12-A	RUN5-Kali061-12-B	3	0.00675842	0.0064869	102	2	ATTTGGTAAAGGTATAATTATTGAGAATTCAAATACTACTTTTTTAACACCGGTAGCTACGGAAAATCAAGATTTAAAAGATGGAGGTTTTGCTTTTCCTCCAACAAATCCTCCTATGTCACCAATGACATTAGATCAAATGAGACATTTTTATAAAGATAATAAATATGTAAAAAATTTAGATGAATTGA	2012-12-24	23095.4	13	pfama1.09	12/17/00	11.4082	Male	Bambara	AA
Kali0061	pfama1.27	12	0.00857486	7.55445	0.00857486	0.00881225	20	0.0227015	263674	Kali-0061-12	15724	98.6883	0.00613207	12	Sample	61	2	RUN5	RUN5	10169	8138	RUN5-Kali061-12-A	RUN5-Kali061-12-B	4	0.00563837	0.00572373	90	2	ATTTGGTAAAGGTATAATTATTGAGAATTCAAAAACTACTTTTTTAACACCGGTAGCTACGGAAAATCAAGATTTAAAAGATGGAGGTTTTGCTTTTCCTCCAACAGAACCTCTTATGTCACCAATGACATTAGATCAAATGAGACATTTTTATAAAGATAATAAATATGTAAAAAATTTAGATGAATTGA	2012-12-24	23095.4	23	pfama1.27_pfama1.71	12/17/00	11.4082	Male	Bambara	AA
Kali0061	pfama1.09	11	0.0457238	40.2827	0.0457238	0.04328	110	0.124858	1294990	Kali-0061-11	14861	99.0865	0.0243968	11	Sample	61	2	RUN1	RUN1	10166	6910	RUN1-Kali0061-11-Plate3-B	RUN1-Kali0061-11-Plate3-A	2	0.0060526	0.0061907	92	2	ATTTGGTAAAGGTATAATTATTGAGAATTCAAATACTACTTTTTTAACACCGGTAGCTACGGAAAATCAAGATTTAAAAGATGGAGGTTTTGCTTTTCCTCCAACAAATCCTCCTATGTCACCAATGACATTAGATCAAATGAGACATTTTTATAAAGATAATAAATATGTAAAAAATTTAGATGAATTGA	2012-12-10	6298.58	13	pfama1.09	12/17/00	11.4082	Male	Bambara	AA
Kali0061	pfama1.00	11	0.0832707	73.3615	0.0832707	0.0806595	264	0.299659	2413440	Kali-0061-11	14861	99.0865	0.0243968	11	Sample	61	2	RUN1	RUN1	10166	6910	RUN1-Kali0061-11-Plate3-B	RUN1-Kali0061-11-Plate3-A	0	0.597056	0.600161	8919	2	ATTTGGTAAAGGTATAATTATTGAGAATTCAAATACTACTTTTTTAACACCGGTAGCTACGGAAAATCAAGATTTAAAAGATGGAGGTTTTGCTTTTCCTCCAACAAAACCTCTTATGTCACCAATGACATTAGATCAAATGAGACATTTTTATAAAGATAATAAATATGTAAAAAATTTAGATGAATTGA	2012-12-10	6298.58	38	pfama1.00_pfama1.21_pfama1.24_pfama1.32_pfama1.73	12/17/00	11.4082	Male	Bambara	AA
Kali0061	pfama1.00	10	0.0832707	73.3615	0.0832707	0.0806595	264	0.299659	2413440	Kali-0061-10	77857	96.7036	0.0774605	10	Sample	61	2	RUN5	RUN5	61222	35457	RUN5-Kali061-10-A	RUN5-Kali061-10-B	1	0.0828157	0.07289	5675	2	ATTTGGTAAAGGTATAATTATTGAGAATTCAAATACTACTTTTTTAACACCGGTAGCTACGGAAAATCAAGATTTAAAAGATGGAGGTTTTGCTTTTCCTCCAACAAAACCTCTTATGTCACCAATGACATTAGATCAAATGAGACATTTTTATAAAGATAATAAATATGTAAAAAATTTAGATGAATTGA	2012-11-26	729.028	38	pfama1.00_pfama1.21_pfama1.24_pfama1.32_pfama1.73	12/17/00	11.4082	Male	Bambara	AA
Kali0061	pfama1.27	2013-05-01	0.00857486	7.55445	0.00857486	0.00881225	20	0.0227015	263674	Kali-0061-May13	37987	82.4085	0.219678	2023-05-13	Sample	61	2	RUN5	RUN5	28540	25270	RUN5-Kali061-May13-B	RUN5-Kali061-May13-A	1	0.190898	0.176745	6714	2	ATTTGGTAAAGGTATAATTATTGAGAATTCAAAAACTACTTTTTTAACACCGGTAGCTACGGAAAATCAAGATTTAAAAGATGGAGGTTTTGCTTTTCCTCCAACAGAACCTCTTATGTCACCAATGACATTAGATCAAATGAGACATTTTTATAAAGATAATAAATATGTAAAAAATTTAGATGAATTGA	2013-05-14	114.824	23	pfama1.27_pfama1.71	12/17/00	11.4082	Male	Bambara	AA
Kali0061	pfama1.35	MAL	0.00425139	3.74547	0.00425139	0.00385662	13	0.014756	115395	Kali-0061-MAL	23106	98.4281	0.00494967	MAL	Sample	61	2	RUN3	RUN3	15892	11289	RUN3-Kali0061-MAL-Plate10-A	RUN3-Kali0061-MAL-Plate10-B	0	0.93668	0.936077	21629	2	ATTTGGTAAAGGTATAATTATTGAGAATTCAAATACTACTTTTTTAAAACCGGTAGCTACGGGAAATCAAGATTTAAAAGATGGAGGTTTTGCTTTTCCTCCAACAGAACCTCTTATATCACCAATGACATTAGATCAAATGAGAGATTTTTATAAAAATAATGAATATGTAAAAAATTTAGATGAATTGA	2013-08-08	22379.7	43	pfama1.35	12/17/00	11.4082	Male	Bambara	AA
Kali0061	pfama1.35	12	0.00425139	3.74547	0.00425139	0.00385662	13	0.014756	115395	Kali-0061-12	15724	98.6883	0.00613207	12	Sample	61	2	RUN5	RUN5	10169	8138	RUN5-Kali061-12-A	RUN5-Kali061-12-B	2	0.0139081	0.0140549	221	2	ATTTGGTAAAGGTATAATTATTGAGAATTCAAATACTACTTTTTTAAAACCGGTAGCTACGGGAAATCAAGATTTAAAAGATGGAGGTTTTGCTTTTCCTCCAACAGAACCTCTTATATCACCAATGACATTAGATCAAATGAGAGATTTTTATAAAAATAATGAATATGTAAAAAATTTAGATGAATTGA	2012-12-24	23095.4	43	pfama1.35	12/17/00	11.4082	Male	Bambara	AA
Kali0061	pfama1.07	10	0.0475415	41.884	0.0475415	0.053954	131	0.148695	1614380	Kali-0061-10	77857	96.7036	0.0774605	10	Sample	61	2	RUN5	RUN5	61222	35457	RUN5-Kali061-10-A	RUN5-Kali061-10-B	0	0.917184	0.92711	72182	2	ATTTGGTAAAGGTATAATTATTGAGAATTCAAATACTACTTTTTTAACACCGGTAGCTACGGAAAATCAAGATTTAAAAGATGGAGGTTTTGCTTTTCCTCCAACAAATCCTCTTATATCACCAATGACATTAGATCATATGAGAGATTCTTATAAAAATAATGAATATGTAAAAAATTTAGATGAATTGA	2012-11-26	729.028	22	pfama1.07	12/17/00	11.4082	Male	Bambara	AA
Kali0061	pfama1.02	2013-05-01	0.0934742	82.3508	0.0934742	0.0957833	228	0.258797	2865960	Kali-0061-May13	37987	82.4085	0.219678	2023-05-13	Sample	61	2	RUN5	RUN5	28540	25270	RUN5-Kali061-May13-B	RUN5-Kali061-May13-A	0	0.809102	0.823255	31273	2	ATTTGGTAAAGGTATAATTATTGAGAATTCAAAAACTACTTTTTTAACACCGGTAGCTACGGAAAATCAAGATTTAAAAGATGGAGGTTTTGCTTTTCCTCCAACAAATCCTCCTATGTCACCAATGACATTAGATGATATGAGACTTTTGTATAAAGATAATGAAGATGTAAAAAATTTAGATGAATTGA	2013-05-14	114.824	7	pfama1.02	12/17/00	11.4082	Male	Bambara	AA
Kali0061	pfama1.02	11	0.0934742	82.3508	0.0934742	0.0957833	228	0.258797	2865960	Kali-0061-11	14861	99.0865	0.0243968	11	Sample	61	2	RUN1	RUN1	10166	6910	RUN1-Kali0061-11-Plate3-B	RUN1-Kali0061-11-Plate3-A	3	0.00516218	0.00545051	81	2	ATTTGGTAAAGGTATAATTATTGAGAATTCAAAAACTACTTTTTTAACACCGGTAGCTACGGAAAATCAAGATTTAAAAGATGGAGGTTTTGCTTTTCCTCCAACAAATCCTCCTATGTCACCAATGACATTAGATGATATGAGACTTTTGTATAAAGATAATGAAGATGTAAAAAATTTAGATGAATTGA	2012-12-10	6298.58	7	pfama1.02	12/17/00	11.4082	Male	Bambara	AA
Kali0061	pfama1.06	11	0.0497921	43.8668	0.0497921	0.0427373	136	0.15437	1278760	Kali-0061-11	14861	99.0865	0.0243968	11	Sample	61	2	RUN1	RUN1	10166	6910	RUN1-Kali0061-11-Plate3-B	RUN1-Kali0061-11-Plate3-A	1	0.391729	0.388197	5769	2	ATTTGGTAAAGGTATAATTATTGAGAATTCAAAAACTACTTTTTTAACACCGGTAGCTACGGAAAATCAAGATTTAAAAGATGGAGGTTTTGCTTTTCCTCCAACAAATCCTCCTATGTCACCAATGACATTAAATGGTATGAGAGATTTATATAAAAATAATGAATATGTAAAAAATTTAGATGAATTGA	2012-12-10	6298.58	17	pfama1.06	12/17/00	11.4082	Male	Bambara	AA
Kali0061	pfama1.06	12	0.0497921	43.8668	0.0497921	0.0427373	136	0.15437	1278760	Kali-0061-12	15724	98.6883	0.00613207	12	Sample	61	2	RUN5	RUN5	10169	8138	RUN5-Kali061-12-A	RUN5-Kali061-12-B	1	0.0204857	0.0200331	315	2	ATTTGGTAAAGGTATAATTATTGAGAATTCAAAAACTACTTTTTTAACACCGGTAGCTACGGAAAATCAAGATTTAAAAGATGGAGGTTTTGCTTTTCCTCCAACAAATCCTCCTATGTCACCAATGACATTAAATGGTATGAGAGATTTATATAAAAATAATGAATATGTAAAAAATTTAGATGAATTGA	2012-12-24	23095.4	17	pfama1.06	12/17/00	11.4082	Male	Bambara	AA
Kali0061	pfama1.27	2013-05-01	0.00857486	7.55445	0.00857486	0.00881225	20	0.0227015	263674	Kali-0061-May13	37987	82.4085	0.219678	2023-05-13	Sample	61	2	RUN5	RUN5	28540	25270	RUN5-Kali061-May13-B	RUN5-Kali061-May13-A	1	0.190898	0.176745	6714	2	ATTTGGTAAAGGTATAATTATTGAGAATTCAAAAACTACTTTTTTAACACCGGTAGCTACGGAAAATCAAGATTTAAAAGATGGAGGTTTTGCTTTTCCTCCAACAGAACCTCTTATGTCACCAATGACATTAGATCAAATGAGACATTTTTATAAAGATAATAAATATGTAAAAAATTTAGATGAATTGA	2013-05-14	114.824	23	pfama1.27_pfama1.71	12/17/00	11.4082	Male	Bambara	AA
Kali0061	pfama1.40	MAL	0.00271738	2.39401	0.00271738	0.00158559	12	0.0136209	47443	Kali-0061-MAL	23106	98.4281	0.00494967	MAL	Sample	61	2	RUN3	RUN3	15892	11289	RUN3-Kali0061-MAL-Plate10-A	RUN3-Kali0061-MAL-Plate10-B	1	0.0538912	0.0541851	1252	2	ATTTGGTAAAGGTATAATTATTGAGAATTCAAATACTACTTTTTTAACACCGGTAGCTACGGGAAAACAAGATTTAAAAGATGGAGGTTTTGCTTTTCCTCCAACAAATCCTCTTATATCACCAATGACATTAGATCATATGAGAGATTTTTATAAAAAAAATGAATATGTAAAAAATTTAGATGAATTGA	2013-08-08	22379.7	11	pfama1.19_pfama1.40_pfama1.42	12/17/00	11.4082	Male	Bambara	AA
Kali0061	pfama1.02	2013-05-01	0.0934742	82.3508	0.0934742	0.0957833	228	0.258797	2865960	Kali-0061-May13	37987	82.4085	0.219678	2023-05-13	Sample	61	2	RUN5	RUN5	28540	25270	RUN5-Kali061-May13-B	RUN5-Kali061-May13-A	0	0.809102	0.823255	31273	2	ATTTGGTAAAGGTATAATTATTGAGAATTCAAAAACTACTTTTTTAACACCGGTAGCTACGGAAAATCAAGATTTAAAAGATGGAGGTTTTGCTTTTCCTCCAACAAATCCTCCTATGTCACCAATGACATTAGATGATATGAGACTTTTGTATAAAGATAATGAAGATGTAAAAAATTTAGATGAATTGA	2013-05-14	114.824	7	pfama1.02	12/17/00	11.4082	Male	Bambara	AA
Kali0061	pfama1.08	MAL	0.0505214	44.5093	0.0505214	0.0530772	123	0.139614	1588140	Kali-0061-MAL	23106	98.4281	0.00494967	MAL	Sample	61	2	RUN3	RUN3	15892	11289	RUN3-Kali0061-MAL-Plate10-A	RUN3-Kali0061-MAL-Plate10-B	2	0.00942853	0.00973773	225	2	ATTTGGTAAAGGTATAATTATTGAGAATTCAAATACTACTTTTTTAAAACCGGTAGCTACGGGAAATCAAGATTTAAAAGATGGAGGTTTTGCTTTTCCTCCAACAGAACCTCTTATATCACCAATGACATTAGATGATATGAGAGATTTTTATAAAAATAATGAATATGTAAAAAATTTAGATGAATTGA	2013-08-08	22379.7	32	pfama1.08_pfama1.61	12/17/00	11.4082	Male	Bambara	AA
Kali0062	pfama1.16	2013-05-01	0.0174696	15.3907	0.0174696	0.0173291	42	0.0476731	518509	Kali-0062-may	36095	82.2734	0.0102212	2023-05-13	Sample	62	2	RUN4	RUN4	36450	13230	RUN4-Kali0062-may-Plate2-B	RUN4-Kali0062-may-Plate2-A	1	0.184287	0.17997	6496	2	ATTTGGTAAAGGTATAATTATTGAGAATTCAAAAACTACTTTTTTAACACCGGTAGCTACGGAAAATCAAGATTTAAAAGATGGAGGTTTTGCTTTTCCTCCAACAAAACCTCTTATGTCACCAATGACATTAGATGATATGAGACTTTTGTATAAAGATAATGAAGATGTAAAAAATTTAGATGAATTGA	2013-05-16	1427.31	45	pfama1.16	NA	11	Female	Bambara	AA
Kali0062	pfama1.01	MAL	0.0875999	77.1755	0.0875999	0.0942012	245	0.278093	2818620	Kali-0062-MAL	22191	98.732	0.00261479	MAL	Sample	62	2	RUN3	RUN3	13897	12175	RUN3-Kali0062-MAL-Plate10-B	RUN3-Kali0062-MAL-Plate10-A	0	0.976296	0.976342	21666	2	ATTTGGTAAAGGTATAATTATTGAGAATTCAAATACTACTTTTTTAACACCGGTAGCTACGGGAAAACAAGATTTAAAAGATGGAGGTTTTGCTTTTCCTCCAACAAATCCTCTTATATCACCAATGACATTAAATGGTATGAAAGATTTTTATAAAGATAATGAAGATGTAAAAAATTTAGATGAATTGA	2013-08-18	25681.5	29	pfama1.01_pfama1.55_pfama1.69	NA	11	Female	Bambara	AA
Kali0062	pfama1.03	2013-05-01	0.0799305	70.4188	0.0799305	0.0717858	221	0.250851	2147930	Kali-0062-may	36095	82.2734	0.0102212	2023-05-13	Sample	62	2	RUN4	RUN4	36450	13230	RUN4-Kali0062-may-Plate2-B	RUN4-Kali0062-may-Plate2-A	0	0.65629	0.656268	23688	2	ATTTGGTAAAGGTATAATTATTGAGAATTCAAATACTACTTTTTTAACACCGGTAGCTACGGGAAATCAATATTTAAAAGATGGAGGTTTTGCTTTTCCTCCAACAGAACCTCTTATGTCACCAATGACATTAGATGAAATGAGACATTTTTATAAAGATAATAAATATGTAAAAAATTTAGATGAATTGA	2013-05-16	1427.31	28	pfama1.03_pfama1.49_pfama1.59_pfama1.68	NA	11	Female	Bambara	AA
Kali0062	pfama1.01	2013-05-01	0.0875999	77.1755	0.0875999	0.0942012	245	0.278093	2818620	Kali-0062-may	36095	82.2734	0.0102212	2023-05-13	Sample	62	2	RUN4	RUN4	36450	13230	RUN4-Kali0062-may-Plate2-B	RUN4-Kali0062-may-Plate2-A	4	0.01325	0.0162349	586	2	ATTTGGTAAAGGTATAATTATTGAGAATTCAAATACTACTTTTTTAACACCGGTAGCTACGGGAAAACAAGATTTAAAAGATGGAGGTTTTGCTTTTCCTCCAACAAATCCTCTTATATCACCAATGACATTAAATGGTATGAAAGATTTTTATAAAGATAATGAAGATGTAAAAAATTTAGATGAATTGA	2013-05-16	1427.31	29	pfama1.01_pfama1.55_pfama1.69	NA	11	Female	Bambara	AA
Kali0062	pfama1.33	2013-05-01	0.00299005	2.63423	0.00299005	0.00242349	16	0.0181612	72514	Kali-0062-may	36095	82.2734	0.0102212	2023-05-13	Sample	62	2	RUN4	RUN4	36450	13230	RUN4-Kali0062-may-Plate2-B	RUN4-Kali0062-may-Plate2-A	3	0.0252917	0.0253775	916	2	ATTTGGTAAAGGTATAATTATTGAGAATTCAAATACTACTTTTTTAACACCGGTAGCTACGGTAAATCAAGATTTAAAAGATGGAGGTTTTGCTTTTCCTCCAACAAAACCTCTTATGTCACCAATGACATTAGATGATATGAGACTTTTGTATAAAGATAATGAAGATGTAAAAAATTTAGATGAATTGA	2013-05-16	1427.31	30	pfama1.17_pfama1.33_pfama1.43	NA	11	Female	Bambara	AA
Kali0062	pfama1.36	MAL	0.00387588	3.41465	0.00387588	0.00588119	13	0.014756	175973	Kali-0062-MAL	22191	98.732	0.00261479	MAL	Sample	62	2	RUN3	RUN3	13897	12175	RUN3-Kali0062-MAL-Plate10-B	RUN3-Kali0062-MAL-Plate10-A	1	0.0135039	0.0133838	297	2	ATTTGGTAAAGGTATAATTATTGAGAATTCAAAAACTACTTTTTTAACACCGGTAGCTACGGAAAATCAAGATTTAAAAGATGGAGGTTTTGCTTTTCCTCCAACAGAACCTCTTATGTCACCAATGACATTAGATGATATGAGAGTTTTGTATAAAGATAATGAATATGTAAAAAATTTAGATGAATTGA	2013-08-18	25681.5	44	pfama1.36_pfama1.39	NA	11	Female	Bambara	AA
Kali0062	pfama1.09	2013-05-01	0.0457238	40.2827	0.0457238	0.04328	110	0.124858	1294990	Kali-0062-may	36095	82.2734	0.0102212	2023-05-13	Sample	62	2	RUN4	RUN4	36450	13230	RUN4-Kali0062-may-Plate2-B	RUN4-Kali0062-may-Plate2-A	2	0.120881	0.12215	4409	2	ATTTGGTAAAGGTATAATTATTGAGAATTCAAATACTACTTTTTTAACACCGGTAGCTACGGAAAATCAAGATTTAAAAGATGGAGGTTTTGCTTTTCCTCCAACAAATCCTCCTATGTCACCAATGACATTAGATCAAATGAGACATTTTTATAAAGATAATAAATATGTAAAAAATTTAGATGAATTGA	2013-05-16	1427.31	13	pfama1.09	NA	11	Female	Bambara	AA
Kali0062	pfama1.57	MAL	0.00196729	1.73318	0.00196729	0.00317984	4	0.0045403	95145	Kali-0062-MAL	22191	98.732	0.00261479	MAL	Sample	62	2	RUN3	RUN3	13897	12175	RUN3-Kali0062-MAL-Plate10-B	RUN3-Kali0062-MAL-Plate10-A	2	0.0102001	0.0102744	228	2	ATTTGGTAAAGGTATAATTATTGAGAATTCAAATACTACTTTTTTAACACCGGTAGCTACGGGAAATCAAGATTTAAAAGATGGAGGTTTTGCTTTTCCTCCAACAAATCCTCTTATGTCACCAATGACATTAAATGGTATGAGAGATTTTTATAAAAATAATGAATATGTAAAAAATTTAGATGAATTGA	2013-08-18	25681.5	24	pfama1.57	NA	11	Female	Bambara	AA
Kali0067	pfama1.39	11	0.00316034	2.78426	0.00316034	0.00239538	13	0.014756	71673	Kali-0067-11	15381	97.1759	0.00643258	11	Sample	67	2	RUN5	RUN5	10503	7881	RUN5-Kali067-11-B	RUN5-Kali067-11-A	1	0.256174	0.255445	3929	2	ATTTGGTAAAGGTATAATTATTGAGAATTCAAAAACTACTTTTTTAACACCGGTAGCTACGGAAAATCAAGATTTAAAAGATGGAGGTTTTGCTTTTCCTCCAACAGAACCTCTTATGTCACCAATGACATTAGATGATATGAGACTTTTGTATAAAGATAATGAATATGTAAAAAATTTAGATGAATTGA	2012-12-10	50258.5	44	pfama1.36_pfama1.39	2/18/01	11.2356	Male	Bambara	AA
Kali0067	pfama1.19	11	0.00799447	7.04313	0.00799447	0.00577899	29	0.0329171	172915	Kali-0067-11	15381	97.1759	0.00643258	11	Sample	67	2	RUN5	RUN5	10503	7881	RUN5-Kali067-11-B	RUN5-Kali067-11-A	6	0.00567068	0.00578636	89	2	ATTTGGTAAAGGTATAATTATTGAGAATTCAAATACTACTTTTTTAACACCGGTAGCTACGGGAAAACAAGATTTAAAAGATGGAGGTTTTGCTTTTCCTCCAACAAATCCTCTTATATCACCAATGACATTAGATCATATGAGAGATTTTTATAAAAATAATGAATATGTAAAAAATTTAGATGAATTGA	2012-12-10	50258.5	11	pfama1.19_pfama1.40_pfama1.42	2/18/01	11.2356	Male	Bambara	AA
Kali0067	pfama1.19	12	0.00799447	7.04313	0.00799447	0.00577899	29	0.0329171	172915	Kali-0067-12	11594	98.4796	0.00585618	12	Sample	67	2	RUN5	RUN5	7825	5810	RUN5-Kali067-12-A	RUN5-Kali067-12-B	2	0.025858	0.0264792	307	2	ATTTGGTAAAGGTATAATTATTGAGAATTCAAATACTACTTTTTTAACACCGGTAGCTACGGGAAAACAAGATTTAAAAGATGGAGGTTTTGCTTTTCCTCCAACAAATCCTCTTATATCACCAATGACATTAGATCATATGAGAGATTTTTATAAAAATAATGAATATGTAAAAAATTTAGATGAATTGA	2012-12-24	46148.4	11	pfama1.19_pfama1.40_pfama1.42	2/18/01	11.2356	Male	Bambara	AA
Kali0067	pfama1.39	2013-05-01	0.00316034	2.78426	0.00316034	0.00239538	13	0.014756	71673	Kali-0067-May13	9734	96.5962	0.0107067	2023-05-13	Sample	67	2	RUN1	RUN1	8281	3170	RUN1-Kali0067-May13-Plate3-B	RUN1-Kali0067-May13-Plate3-A	0	0.94949	0.946065	9209	2	ATTTGGTAAAGGTATAATTATTGAGAATTCAAAAACTACTTTTTTAACACCGGTAGCTACGGAAAATCAAGATTTAAAAGATGGAGGTTTTGCTTTTCCTCCAACAGAACCTCTTATGTCACCAATGACATTAGATGATATGAGACTTTTGTATAAAGATAATGAATATGTAAAAAATTTAGATGAATTGA	2013-05-14	2321.88	44	pfama1.36_pfama1.39	2/18/01	11.2356	Male	Bambara	AA
Kali0067	pfama1.05	11	0.0617859	54.4334	0.0617859	0.0616755	148	0.167991	1845410	Kali-0067-11	15381	97.1759	0.00643258	11	Sample	67	2	RUN5	RUN5	10503	7881	RUN5-Kali067-11-B	RUN5-Kali067-11-A	5	0.0351293	0.0350432	539	2	ATTTGGTAAAGGTATAATTATTGAGAATTCAAAAACTACTTTTTTAACACCGGTAGCTACGGAAAATCAAGATTTAAAAGATGGAGGTTTTGCTTTTCCTCCAACAGAACCTCTTATGTCACCAATGACATTAGATGATATGAGACGTTTTTATAAAGATAATGAATATGTAAAAAATTTAGATGAATTGA	2012-12-10	50258.5	36	pfama1.05_pfama1.48_pfama1.64_pfama1.65	2/18/01	11.2356	Male	Bambara	AA
Kali0067	pfama1.00	11	0.0832707	73.3615	0.0832707	0.0806595	264	0.299659	2413440	Kali-0067-11	15381	97.1759	0.00643258	11	Sample	67	2	RUN5	RUN5	10503	7881	RUN5-Kali067-11-B	RUN5-Kali067-11-A	4	0.0485201	0.0491516	756	2	ATTTGGTAAAGGTATAATTATTGAGAATTCAAATACTACTTTTTTAACACCGGTAGCTACGGAAAATCAAGATTTAAAAGATGGAGGTTTTGCTTTTCCTCCAACAAAACCTCTTATGTCACCAATGACATTAGATCAAATGAGACATTTTTATAAAGATAATAAATATGTAAAAAATTTAGATGAATTGA	2012-12-10	50258.5	38	pfama1.00_pfama1.21_pfama1.24_pfama1.32_pfama1.73	2/18/01	11.2356	Male	Bambara	AA
Kali0067	pfama1.03	11	0.0799305	70.4188	0.0799305	0.0717858	221	0.250851	2147930	Kali-0067-11	15381	97.1759	0.00643258	11	Sample	67	2	RUN5	RUN5	10503	7881	RUN5-Kali067-11-B	RUN5-Kali067-11-A	3	0.0509088	0.0513621	790	2	ATTTGGTAAAGGTATAATTATTGAGAATTCAAATACTACTTTTTTAACACCGGTAGCTACGGGAAATCAATATTTAAAAGATGGAGGTTTTGCTTTTCCTCCAACAGAACCTCTTATGTCACCAATGACATTAGATGAAATGAGACATTTTTATAAAGATAATAAATATGTAAAAAATTTAGATGAATTGA	2012-12-10	50258.5	28	pfama1.03_pfama1.49_pfama1.59_pfama1.68	2/18/01	11.2356	Male	Bambara	AA
Kali0067	pfama1.00	MAL	0.0832707	73.3615	0.0832707	0.0806595	264	0.299659	2413440	Kali-0067-MAL	46038	98.3025	0.00666299	MAL	Sample	67	2	RUN3	RUN3	27720	26503	RUN3-Kali0067-MAL-Plate10-B	RUN3-Kali0067-MAL-Plate10-A	0	0.818717	0.818802	37696	2	ATTTGGTAAAGGTATAATTATTGAGAATTCAAATACTACTTTTTTAACACCGGTAGCTACGGAAAATCAAGATTTAAAAGATGGAGGTTTTGCTTTTCCTCCAACAAAACCTCTTATGTCACCAATGACATTAGATCAAATGAGACATTTTTATAAAGATAATAAATATGTAAAAAATTTAGATGAATTGA	2013-08-06	54104.8	38	pfama1.00_pfama1.21_pfama1.24_pfama1.32_pfama1.73	2/18/01	11.2356	Male	Bambara	AA
Kali0067	pfama1.21	8	0.0123176	10.8518	0.0123176	0.0107771	24	0.0272418	322465	Kali-0067-8	66992	95.3446	0.0987168	8	Sample	67	2	RUN5	RUN5	45101	37223	RUN5-Kali067-8-A	RUN5-Kali067-8-B	1	0.245349	0.240536	16114	2	ATTTGGTAAAGGTATAATTATTGAGAATTCAAATACTACTTTTTTAACACCGGTAGCTACGGAAAATCAAGATTTAAAAGATGGAGGTTTTGCTTTTCCTCCAACAAAACCTCTTATGTCACCAATGACATTAGATGAAATGAGACATTTTTATAAAGATAATAAATATGTAAAAAATTTAGATGAATTGA	2012-10-30	225.719	38	pfama1.00_pfama1.21_pfama1.24_pfama1.32_pfama1.73	2/18/01	11.2356	Male	Bambara	AA
Kali0067	pfama1.60	12	0.00150102	1.3224	0.00150102	0.00127391	3	0.00340522	38117	Kali-0067-12	11594	98.4796	0.00585618	12	Sample	67	2	RUN5	RUN5	7825	5810	RUN5-Kali067-12-A	RUN5-Kali067-12-B	0	0.911758	0.910988	10562	2	ATTTGGTAAAGGTATAATTATTGAGAATTCAAATACTACTTTTTTAACACCGGTAGCTACGGAAAATCAAGATTTAAAAGATGGAGGTTTTGCTTTTCCTCCAACAAAACCTCTTATGTCACCAATGACATTAAATGGTATGAGAGATTTTTATAAAAATAATGAATATGTAAAAAATTTAGATGAATTGA	2012-12-24	46148.4	47	pfama1.23_pfama1.60	2/18/01	11.2356	Male	Bambara	AA
Kali0067	pfama1.01	8	0.0875999	77.1755	0.0875999	0.0942012	245	0.278093	2818620	Kali-0067-8	66992	95.3446	0.0987168	8	Sample	67	2	RUN5	RUN5	45101	37223	RUN5-Kali067-8-A	RUN5-Kali067-8-B	0	0.754651	0.759464	50878	2	ATTTGGTAAAGGTATAATTATTGAGAATTCAAATACTACTTTTTTAACACCGGTAGCTACGGGAAAACAAGATTTAAAAGATGGAGGTTTTGCTTTTCCTCCAACAAATCCTCTTATATCACCAATGACATTAAATGGTATGAAAGATTTTTATAAAGATAATGAAGATGTAAAAAATTTAGATGAATTGA	2012-10-30	225.719	29	pfama1.01_pfama1.55_pfama1.69	2/18/01	11.2356	Male	Bambara	AA
Kali0067	pfama1.08	2013-05-01	0.0505214	44.5093	0.0505214	0.0530772	123	0.139614	1588140	Kali-0067-May13	9734	96.5962	0.0107067	2023-05-13	Sample	67	2	RUN1	RUN1	8281	3170	RUN1-Kali0067-May13-Plate3-B	RUN1-Kali0067-May13-Plate3-A	2	0.0120311	0.0140744	137	2	ATTTGGTAAAGGTATAATTATTGAGAATTCAAATACTACTTTTTTAAAACCGGTAGCTACGGGAAATCAAGATTTAAAAGATGGAGGTTTTGCTTTTCCTCCAACAGAACCTCTTATATCACCAATGACATTAGATGATATGAGAGATTTTTATAAAAATAATGAATATGTAAAAAATTTAGATGAATTGA	2013-05-14	2321.88	32	pfama1.08_pfama1.61	2/18/01	11.2356	Male	Bambara	AA
Kali0067	pfama1.60	10	0.00150102	1.3224	0.00150102	0.00127391	3	0.00340522	38117	Kali-0067-10	75499	85.4806	0.0298754	10	Sample	67	2	RUN3	RUN3	53229	50251	RUN3-Kali0067-10-Plate9-B	RUN3-Kali0067-10-Plate9-A	1	0.350922	0.352866	26641	2	ATTTGGTAAAGGTATAATTATTGAGAATTCAAATACTACTTTTTTAACACCGGTAGCTACGGAAAATCAAGATTTAAAAGATGGAGGTTTTGCTTTTCCTCCAACAAAACCTCTTATGTCACCAATGACATTAAATGGTATGAGAGATTTTTATAAAAATAATGAATATGTAAAAAATTTAGATGAATTGA	2012-11-26	2117.5	47	pfama1.23_pfama1.60	2/18/01	11.2356	Male	Bambara	AA
Kali0067	pfama1.08	11	0.0505214	44.5093	0.0505214	0.0530772	123	0.139614	1588140	Kali-0067-11	15381	97.1759	0.00643258	11	Sample	67	2	RUN5	RUN5	10503	7881	RUN5-Kali067-11-B	RUN5-Kali067-11-A	0	0.543876	0.543788	8364	2	ATTTGGTAAAGGTATAATTATTGAGAATTCAAATACTACTTTTTTAAAACCGGTAGCTACGGGAAATCAAGATTTAAAAGATGGAGGTTTTGCTTTTCCTCCAACAGAACCTCTTATATCACCAATGACATTAGATGATATGAGAGATTTTTATAAAAATAATGAATATGTAAAAAATTTAGATGAATTGA	2012-12-10	50258.5	32	pfama1.08_pfama1.61	2/18/01	11.2356	Male	Bambara	AA
Kali0067	pfama1.16	2013-05-01	0.0174696	15.3907	0.0174696	0.0173291	42	0.0476731	518509	Kali-0067-May13	9734	96.5962	0.0107067	2023-05-13	Sample	67	2	RUN1	RUN1	8281	3170	RUN1-Kali0067-May13-Plate3-B	RUN1-Kali0067-May13-Plate3-A	1	0.0384793	0.0398603	388	2	ATTTGGTAAAGGTATAATTATTGAGAATTCAAAAACTACTTTTTTAACACCGGTAGCTACGGAAAATCAAGATTTAAAAGATGGAGGTTTTGCTTTTCCTCCAACAAAACCTCTTATGTCACCAATGACATTAGATGATATGAGACTTTTGTATAAAGATAATGAAGATGTAAAAAATTTAGATGAATTGA	2013-05-14	2321.88	45	pfama1.16	2/18/01	11.2356	Male	Bambara	AA
Kali0067	pfama1.51	MAL	0.00100451	0.884973	0.00100451	0.00222286	8	0.00908059	66511	Kali-0067-MAL	46038	98.3025	0.00666299	MAL	Sample	67	2	RUN3	RUN3	27720	26503	RUN3-Kali0067-MAL-Plate10-B	RUN3-Kali0067-MAL-Plate10-A	1	0.181283	0.181198	8342	2	ATTTGGTAAAGGTATAATTATTGAGAATTCAAATACTACTTTTTTAACACCGGTAGCTACGGGAAATCAATATTTAAAAGATGGAGGTTTTGCTTTTCCTCCAACAAATCCTCCTATGTCACCAATGACATTAAATGGTATGAGAGATTTATATAAAAATAATGAATATGTAAAAAATTTAGATGAATTGA	2013-08-06	54104.8	8	pfama1.50_pfama1.51_pfama1.62	2/18/01	11.2356	Male	Bambara	AA
Kali0067	pfama1.16	2013-05-01	0.0174696	15.3907	0.0174696	0.0173291	42	0.0476731	518509	Kali-0067-May13	9734	96.5962	0.0107067	2023-05-13	Sample	67	2	RUN1	RUN1	8281	3170	RUN1-Kali0067-May13-Plate3-B	RUN1-Kali0067-May13-Plate3-A	1	0.0384793	0.0398603	388	2	ATTTGGTAAAGGTATAATTATTGAGAATTCAAAAACTACTTTTTTAACACCGGTAGCTACGGAAAATCAAGATTTAAAAGATGGAGGTTTTGCTTTTCCTCCAACAAAACCTCTTATGTCACCAATGACATTAGATGATATGAGACTTTTGTATAAAGATAATGAAGATGTAAAAAATTTAGATGAATTGA	2013-05-14	2321.88	45	pfama1.16	2/18/01	11.2356	Male	Bambara	AA
Kali0067	pfama1.05	12	0.0617859	54.4334	0.0617859	0.0616755	148	0.167991	1845410	Kali-0067-12	11594	98.4796	0.00585618	12	Sample	67	2	RUN5	RUN5	7825	5810	RUN5-Kali067-12-A	RUN5-Kali067-12-B	4	0.00557489	0.00534759	62	2	ATTTGGTAAAGGTATAATTATTGAGAATTCAAAAACTACTTTTTTAACACCGGTAGCTACGGAAAATCAAGATTTAAAAGATGGAGGTTTTGCTTTTCCTCCAACAGAACCTCTTATGTCACCAATGACATTAGATGATATGAGACGTTTTTATAAAGATAATGAATATGTAAAAAATTTAGATGAATTGA	2012-12-24	46148.4	36	pfama1.05_pfama1.48_pfama1.64_pfama1.65	2/18/01	11.2356	Male	Bambara	AA
Kali0067	pfama1.01	10	0.0875999	77.1755	0.0875999	0.0942012	245	0.278093	2818620	Kali-0067-10	75499	85.4806	0.0298754	10	Sample	67	2	RUN3	RUN3	53229	50251	RUN3-Kali0067-10-Plate9-B	RUN3-Kali0067-10-Plate9-A	4	0.0456554	0.044941	3393	2	ATTTGGTAAAGGTATAATTATTGAGAATTCAAATACTACTTTTTTAACACCGGTAGCTACGGGAAAACAAGATTTAAAAGATGGAGGTTTTGCTTTTCCTCCAACAAATCCTCTTATATCACCAATGACATTAAATGGTATGAAAGATTTTTATAAAGATAATGAAGATGTAAAAAATTTAGATGAATTGA	2012-11-26	2117.5	29	pfama1.01_pfama1.55_pfama1.69	2/18/01	11.2356	Male	Bambara	AA
Kali0067	pfama1.08	10	0.0505214	44.5093	0.0505214	0.0530772	123	0.139614	1588140	Kali-0067-10	75499	85.4806	0.0298754	10	Sample	67	2	RUN3	RUN3	53229	50251	RUN3-Kali0067-10-Plate9-B	RUN3-Kali0067-10-Plate9-A	0	0.460666	0.458933	34649	2	ATTTGGTAAAGGTATAATTATTGAGAATTCAAATACTACTTTTTTAAAACCGGTAGCTACGGGAAATCAAGATTTAAAAGATGGAGGTTTTGCTTTTCCTCCAACAGAACCTCTTATATCACCAATGACATTAGATGATATGAGAGATTTTTATAAAAATAATGAATATGTAAAAAATTTAGATGAATTGA	2012-11-26	2117.5	32	pfama1.08_pfama1.61	2/18/01	11.2356	Male	Bambara	AA
Kali0067	pfama1.39	2013-05-01	0.00316034	2.78426	0.00316034	0.00239538	13	0.014756	71673	Kali-0067-May13	9734	96.5962	0.0107067	2023-05-13	Sample	67	2	RUN1	RUN1	8281	3170	RUN1-Kali0067-May13-Plate3-B	RUN1-Kali0067-May13-Plate3-A	0	0.94949	0.946065	9209	2	ATTTGGTAAAGGTATAATTATTGAGAATTCAAAAACTACTTTTTTAACACCGGTAGCTACGGAAAATCAAGATTTAAAAGATGGAGGTTTTGCTTTTCCTCCAACAGAACCTCTTATGTCACCAATGACATTAGATGATATGAGACTTTTGTATAAAGATAATGAATATGTAAAAAATTTAGATGAATTGA	2013-05-14	2321.88	44	pfama1.36_pfama1.39	2/18/01	11.2356	Male	Bambara	AA
Kali0067	pfama1.60	11	0.00150102	1.3224	0.00150102	0.00127391	3	0.00340522	38117	Kali-0067-11	15381	97.1759	0.00643258	11	Sample	67	2	RUN5	RUN5	10503	7881	RUN5-Kali067-11-B	RUN5-Kali067-11-A	2	0.0597217	0.059424	914	2	ATTTGGTAAAGGTATAATTATTGAGAATTCAAATACTACTTTTTTAACACCGGTAGCTACGGAAAATCAAGATTTAAAAGATGGAGGTTTTGCTTTTCCTCCAACAAAACCTCTTATGTCACCAATGACATTAAATGGTATGAGAGATTTTTATAAAAATAATGAATATGTAAAAAATTTAGATGAATTGA	2012-12-10	50258.5	47	pfama1.23_pfama1.60	2/18/01	11.2356	Male	Bambara	AA
Kali0067	pfama1.08	2013-05-01	0.0505214	44.5093	0.0505214	0.0530772	123	0.139614	1588140	Kali-0067-May13	9734	96.5962	0.0107067	2023-05-13	Sample	67	2	RUN1	RUN1	8281	3170	RUN1-Kali0067-May13-Plate3-B	RUN1-Kali0067-May13-Plate3-A	2	0.0120311	0.0140744	137	2	ATTTGGTAAAGGTATAATTATTGAGAATTCAAATACTACTTTTTTAAAACCGGTAGCTACGGGAAATCAAGATTTAAAAGATGGAGGTTTTGCTTTTCCTCCAACAGAACCTCTTATATCACCAATGACATTAGATGATATGAGAGATTTTTATAAAAATAATGAATATGTAAAAAATTTAGATGAATTGA	2013-05-14	2321.88	32	pfama1.08_pfama1.61	2/18/01	11.2356	Male	Bambara	AA
Kali0067	pfama1.19	10	0.00799447	7.04313	0.00799447	0.00577899	29	0.0329171	172915	Kali-0067-10	75499	85.4806	0.0298754	10	Sample	67	2	RUN3	RUN3	53229	50251	RUN3-Kali0067-10-Plate9-B	RUN3-Kali0067-10-Plate9-A	3	0.0645631	0.0655638	4950	2	ATTTGGTAAAGGTATAATTATTGAGAATTCAAATACTACTTTTTTAACACCGGTAGCTACGGGAAAACAAGATTTAAAAGATGGAGGTTTTGCTTTTCCTCCAACAAATCCTCTTATATCACCAATGACATTAGATCATATGAGAGATTTTTATAAAAATAATGAATATGTAAAAAATTTAGATGAATTGA	2012-11-26	2117.5	11	pfama1.19_pfama1.40_pfama1.42	2/18/01	11.2356	Male	Bambara	AA
Kali0067	pfama1.03	10	0.0799305	70.4188	0.0799305	0.0717858	221	0.250851	2147930	Kali-0067-10	75499	85.4806	0.0298754	10	Sample	67	2	RUN3	RUN3	53229	50251	RUN3-Kali0067-10-Plate9-B	RUN3-Kali0067-10-Plate9-A	2	0.0781929	0.0776964	5866	2	ATTTGGTAAAGGTATAATTATTGAGAATTCAAATACTACTTTTTTAACACCGGTAGCTACGGGAAATCAATATTTAAAAGATGGAGGTTTTGCTTTTCCTCCAACAGAACCTCTTATGTCACCAATGACATTAGATGAAATGAGACATTTTTATAAAGATAATAAATATGTAAAAAATTTAGATGAATTGA	2012-11-26	2117.5	28	pfama1.03_pfama1.49_pfama1.59_pfama1.68	2/18/01	11.2356	Male	Bambara	AA
Kali0067	pfama1.39	12	0.00316034	2.78426	0.00316034	0.00239538	13	0.014756	71673	Kali-0067-12	11594	98.4796	0.00585618	12	Sample	67	2	RUN5	RUN5	7825	5810	RUN5-Kali067-12-A	RUN5-Kali067-12-B	1	0.0494333	0.0496809	576	2	ATTTGGTAAAGGTATAATTATTGAGAATTCAAAAACTACTTTTTTAACACCGGTAGCTACGGAAAATCAAGATTTAAAAGATGGAGGTTTTGCTTTTCCTCCAACAGAACCTCTTATGTCACCAATGACATTAGATGATATGAGACTTTTGTATAAAGATAATGAATATGTAAAAAATTTAGATGAATTGA	2012-12-24	46148.4	44	pfama1.36_pfama1.39	2/18/01	11.2356	Male	Bambara	AA
Kali0067	pfama1.01	12	0.0875999	77.1755	0.0875999	0.0942012	245	0.278093	2818620	Kali-0067-12	11594	98.4796	0.00585618	12	Sample	67	2	RUN5	RUN5	7825	5810	RUN5-Kali067-12-A	RUN5-Kali067-12-B	3	0.00737559	0.00750388	87	2	ATTTGGTAAAGGTATAATTATTGAGAATTCAAATACTACTTTTTTAACACCGGTAGCTACGGGAAAACAAGATTTAAAAGATGGAGGTTTTGCTTTTCCTCCAACAAATCCTCTTATATCACCAATGACATTAAATGGTATGAAAGATTTTTATAAAGATAATGAAGATGTAAAAAATTTAGATGAATTGA	2012-12-24	46148.4	29	pfama1.01_pfama1.55_pfama1.69	2/18/01	11.2356	Male	Bambara	AA
Kali0070	pfama1.10	2013-05-01	0.0381209	33.5845	0.0381209	0.0327478	106	0.120318	979857	Kali-0070-May13	18746	85.6021	0.0126992	2023-05-13	Sample	70	2	RUN5	RUN5	14596	11316	RUN5-Kali070-May13-A	RUN5-Kali070-May13-B	0	0.546086	0.546997	10254	2	ATTTGGTAAAGGTATAATTATTGAGAATTCAAATACTACTTTTTTAAAACCGGTAGCTACGGGAAATCAAGATTTAAAAGATGGAGGTTTTGCTTTTCCTCCAACAGAACCTCTTATATCACCAATGACATTAAATGGTATGAGAGATTTTTATAAAAATAATGAATATGTAAAAAATTTAGATGAATTGA	2013-05-22	37.9488	9	pfama1.10_pfama1.31	6/24/01	10.8904	Female	Bambara	AA
Kali0070	pfama1.42	9	0.00119187	1.05004	0.00119187	0.00169645	12	0.0136209	50760	Kali-0070-9	49226	88.0152	0.0668276	9	Sample	70	2	RUN5	RUN5	35921	29724	RUN5-Kali070-9-B	RUN5-Kali070-9-A	1	0.215929	0.214886	10578	2	ATTTGGTAAAGGTATAATTATTGAGAATTCAAATACTACTTTTTTAACACCGGTAGCTACGGGAAAACAAGATTTAAAAGATGGAGGTTTTGCTTTTCCTCCAACAAATCCTCTTATATCACCAATGACATTAGATCATATGAGAGATTCTTATAAAAATAATGAATATGTAAAAAATTTAGATGAATTGA	2012-11-17	195.811	11	pfama1.19_pfama1.40_pfama1.42	6/24/01	10.8904	Female	Bambara	AA
Kali0070	pfama1.02	6	0.0934742	82.3508	0.0934742	0.0957833	228	0.258797	2865960	Kali-0070-6	72487	90.3355	0.0374143	6	Sample	70	2	RUN5	RUN5	72518	35599	RUN5-Kali070-6-A	RUN5-Kali070-6-B	2	0.1621	0.164002	11888	2	ATTTGGTAAAGGTATAATTATTGAGAATTCAAAAACTACTTTTTTAACACCGGTAGCTACGGAAAATCAAGATTTAAAAGATGGAGGTTTTGCTTTTCCTCCAACAAATCCTCCTATGTCACCAATGACATTAGATGATATGAGACTTTTGTATAAAGATAATGAAGATGTAAAAAATTTAGATGAATTGA	2012-10-05	346.369	7	pfama1.02	6/24/01	10.8904	Female	Bambara	AA
Kali0070	pfama1.01	9	0.0875999	77.1755	0.0875999	0.0942012	245	0.278093	2818620	Kali-0070-9	49226	88.0152	0.0668276	9	Sample	70	2	RUN5	RUN5	35921	29724	RUN5-Kali070-9-B	RUN5-Kali070-9-A	0	0.70042	0.702596	34586	2	ATTTGGTAAAGGTATAATTATTGAGAATTCAAATACTACTTTTTTAACACCGGTAGCTACGGGAAAACAAGATTTAAAAGATGGAGGTTTTGCTTTTCCTCCAACAAATCCTCTTATATCACCAATGACATTAAATGGTATGAAAGATTTTTATAAAGATAATGAAGATGTAAAAAATTTAGATGAATTGA	2012-11-17	195.811	29	pfama1.01_pfama1.55_pfama1.69	6/24/01	10.8904	Female	Bambara	AA
Kali0070	pfama1.02	5	0.0934742	82.3508	0.0934742	0.0957833	228	0.258797	2865960	Kali-0070-5	82396	96.6057	0.00921043	5	Sample	70	2	RUN5	RUN5	72436	41133	RUN5-Kali070-5-A	RUN5-Kali070-5-B	0	0.986702	0.987524	81368	2	ATTTGGTAAAGGTATAATTATTGAGAATTCAAAAACTACTTTTTTAACACCGGTAGCTACGGAAAATCAAGATTTAAAAGATGGAGGTTTTGCTTTTCCTCCAACAAATCCTCCTATGTCACCAATGACATTAGATGATATGAGACTTTTGTATAAAGATAATGAAGATGTAAAAAATTTAGATGAATTGA	2012-09-21	363.692	7	pfama1.02	6/24/01	10.8904	Female	Bambara	AA
Kali0070	pfama1.42	6	0.00119187	1.05004	0.00119187	0.00169645	12	0.0136209	50760	Kali-0070-6	72487	90.3355	0.0374143	6	Sample	70	2	RUN5	RUN5	72518	35599	RUN5-Kali070-6-A	RUN5-Kali070-6-B	1	0.323725	0.320057	23200	2	ATTTGGTAAAGGTATAATTATTGAGAATTCAAATACTACTTTTTTAACACCGGTAGCTACGGGAAAACAAGATTTAAAAGATGGAGGTTTTGCTTTTCCTCCAACAAATCCTCTTATATCACCAATGACATTAGATCATATGAGAGATTCTTATAAAAATAATGAATATGTAAAAAATTTAGATGAATTGA	2012-10-05	346.369	11	pfama1.19_pfama1.40_pfama1.42	6/24/01	10.8904	Female	Bambara	AA
Kali0070	pfama1.03	2013-05-01	0.0799305	70.4188	0.0799305	0.0717858	221	0.250851	2147930	Kali-0070-May13	18746	85.6021	0.0126992	2023-05-13	Sample	70	2	RUN5	RUN5	14596	11316	RUN5-Kali070-May13-A	RUN5-Kali070-May13-B	1	0.453914	0.453003	8492	2	ATTTGGTAAAGGTATAATTATTGAGAATTCAAATACTACTTTTTTAACACCGGTAGCTACGGGAAATCAATATTTAAAAGATGGAGGTTTTGCTTTTCCTCCAACAGAACCTCTTATGTCACCAATGACATTAGATGAAATGAGACATTTTTATAAAGATAATAAATATGTAAAAAATTTAGATGAATTGA	2013-05-22	37.9488	28	pfama1.03_pfama1.49_pfama1.59_pfama1.68	6/24/01	10.8904	Female	Bambara	AA
Kali0070	pfama1.03	9	0.0799305	70.4188	0.0799305	0.0717858	221	0.250851	2147930	Kali-0070-9	49226	88.0152	0.0668276	9	Sample	70	2	RUN5	RUN5	35921	29724	RUN5-Kali070-9-B	RUN5-Kali070-9-A	2	0.0836515	0.0825174	4062	2	ATTTGGTAAAGGTATAATTATTGAGAATTCAAATACTACTTTTTTAACACCGGTAGCTACGGGAAATCAATATTTAAAAGATGGAGGTTTTGCTTTTCCTCCAACAGAACCTCTTATGTCACCAATGACATTAGATGAAATGAGACATTTTTATAAAGATAATAAATATGTAAAAAATTTAGATGAATTGA	2012-11-17	195.811	28	pfama1.03_pfama1.49_pfama1.59_pfama1.68	6/24/01	10.8904	Female	Bambara	AA
Kali0070	pfama1.03	7	0.0799305	70.4188	0.0799305	0.0717858	221	0.250851	2147930	Kali-0070-7	27524	87.6784	0.238612	7	Sample	70	2	RUN5	RUN5	21405	15351	RUN5-Kali070-7-B	RUN5-Kali070-7-A	0	0.550805	0.528811	14555	2	ATTTGGTAAAGGTATAATTATTGAGAATTCAAATACTACTTTTTTAACACCGGTAGCTACGGGAAATCAATATTTAAAAGATGGAGGTTTTGCTTTTCCTCCAACAGAACCTCTTATGTCACCAATGACATTAGATGAAATGAGACATTTTTATAAAGATAATAAATATGTAAAAAATTTAGATGAATTGA	2012-10-19	96.2064	28	pfama1.03_pfama1.49_pfama1.59_pfama1.68	6/24/01	10.8904	Female	Bambara	AA
Kali0070	pfama1.12	11	0.0263269	23.194	0.0263269	0.030422	101	0.114642	910266	Kali-0070-11	48796	94.0809	0.0409766	11	Sample	70	2	RUN3	RUN3	31646	29328	RUN3-Kali0070-11-Plate9-B	RUN3-Kali0070-11-Plate9-A	0	0.776163	0.773772	37757	2	ATTTGGTAAAGGTATAATTATTGAGAATTCAAATACTACTTTTTTAACACCGGTAGCTACGGAAAATCAAGATTTAAAAGATGGAGGTTTTGCTTTTCCTCCAACAGAACCTCTTATGTCACCAATGACATTAGATCATATGAGAGATTTTTATAAAAATAATGAATATGTAAAAAATTTAGATGAATTGA	2012-12-14	1007.29	3	pfama1.12	6/24/01	10.8904	Female	Bambara	AA
Kali0070	pfama1.42	11	0.00119187	1.05004	0.00119187	0.00169645	12	0.0136209	50760	Kali-0070-11	48796	94.0809	0.0409766	11	Sample	70	2	RUN3	RUN3	31646	29328	RUN3-Kali0070-11-Plate9-B	RUN3-Kali0070-11-Plate9-A	2	0.0528315	0.0532216	2597	2	ATTTGGTAAAGGTATAATTATTGAGAATTCAAATACTACTTTTTTAACACCGGTAGCTACGGGAAAACAAGATTTAAAAGATGGAGGTTTTGCTTTTCCTCCAACAAATCCTCTTATATCACCAATGACATTAGATCATATGAGAGATTCTTATAAAAATAATGAATATGTAAAAAATTTAGATGAATTGA	2012-12-14	1007.29	11	pfama1.19_pfama1.40_pfama1.42	6/24/01	10.8904	Female	Bambara	AA
Kali0070	pfama1.42	8	0.00119187	1.05004	0.00119187	0.00169645	12	0.0136209	50760	Kali-0070-8	74520	84.5694	0.132462	8	Sample	70	2	RUN5	RUN5	70803	44848	RUN5-Kali070-8-A	RUN5-Kali070-8-B	3	0.0886781	0.0838969	6252	2	ATTTGGTAAAGGTATAATTATTGAGAATTCAAATACTACTTTTTTAACACCGGTAGCTACGGGAAAACAAGATTTAAAAGATGGAGGTTTTGCTTTTCCTCCAACAAATCCTCTTATATCACCAATGACATTAGATCATATGAGAGATTCTTATAAAAATAATGAATATGTAAAAAATTTAGATGAATTGA	2012-11-03	346.369	11	pfama1.19_pfama1.40_pfama1.42	6/24/01	10.8904	Female	Bambara	AA
Kali0070	pfama1.12	8	0.0263269	23.194	0.0263269	0.030422	101	0.114642	910266	Kali-0070-8	74520	84.5694	0.132462	8	Sample	70	2	RUN5	RUN5	70803	44848	RUN5-Kali070-8-A	RUN5-Kali070-8-B	2	0.138501	0.146873	10945	2	ATTTGGTAAAGGTATAATTATTGAGAATTCAAATACTACTTTTTTAACACCGGTAGCTACGGAAAATCAAGATTTAAAAGATGGAGGTTTTGCTTTTCCTCCAACAGAACCTCTTATGTCACCAATGACATTAGATCATATGAGAGATTTTTATAAAAATAATGAATATGTAAAAAATTTAGATGAATTGA	2012-11-03	346.369	3	pfama1.12	6/24/01	10.8904	Female	Bambara	AA
Kali0070	pfama1.01	8	0.0875999	77.1755	0.0875999	0.0942012	245	0.278093	2818620	Kali-0070-8	74520	84.5694	0.132462	8	Sample	70	2	RUN5	RUN5	70803	44848	RUN5-Kali070-8-A	RUN5-Kali070-8-B	1	0.287945	0.293438	21867	2	ATTTGGTAAAGGTATAATTATTGAGAATTCAAATACTACTTTTTTAACACCGGTAGCTACGGGAAAACAAGATTTAAAAGATGGAGGTTTTGCTTTTCCTCCAACAAATCCTCTTATATCACCAATGACATTAAATGGTATGAAAGATTTTTATAAAGATAATGAAGATGTAAAAAATTTAGATGAATTGA	2012-11-03	346.369	29	pfama1.01_pfama1.55_pfama1.69	6/24/01	10.8904	Female	Bambara	AA
Kali0070	pfama1.12	6	0.0263269	23.194	0.0263269	0.030422	101	0.114642	910266	Kali-0070-6	72487	90.3355	0.0374143	6	Sample	70	2	RUN5	RUN5	72518	35599	RUN5-Kali070-6-A	RUN5-Kali070-6-B	0	0.388808	0.395754	28687	2	ATTTGGTAAAGGTATAATTATTGAGAATTCAAATACTACTTTTTTAACACCGGTAGCTACGGAAAATCAAGATTTAAAAGATGGAGGTTTTGCTTTTCCTCCAACAGAACCTCTTATGTCACCAATGACATTAGATCATATGAGAGATTTTTATAAAAATAATGAATATGTAAAAAATTTAGATGAATTGA	2012-10-05	346.369	3	pfama1.12	6/24/01	10.8904	Female	Bambara	AA
Kali0070	pfama1.12	5	0.0263269	23.194	0.0263269	0.030422	101	0.114642	910266	Kali-0070-5	82396	96.6057	0.00921043	5	Sample	70	2	RUN5	RUN5	72436	41133	RUN5-Kali070-5-A	RUN5-Kali070-5-B	1	0.0132978	0.0124763	1028	2	ATTTGGTAAAGGTATAATTATTGAGAATTCAAATACTACTTTTTTAACACCGGTAGCTACGGAAAATCAAGATTTAAAAGATGGAGGTTTTGCTTTTCCTCCAACAGAACCTCTTATGTCACCAATGACATTAGATCATATGAGAGATTTTTATAAAAATAATGAATATGTAAAAAATTTAGATGAATTGA	2012-09-21	363.692	3	pfama1.12	6/24/01	10.8904	Female	Bambara	AA
Kali0070	pfama1.03	11	0.0799305	70.4188	0.0799305	0.0717858	221	0.250851	2147930	Kali-0070-11	48796	94.0809	0.0409766	11	Sample	70	2	RUN3	RUN3	31646	29328	RUN3-Kali0070-11-Plate9-B	RUN3-Kali0070-11-Plate9-A	3	0.0515708	0.0520125	2538	2	ATTTGGTAAAGGTATAATTATTGAGAATTCAAATACTACTTTTTTAACACCGGTAGCTACGGGAAATCAATATTTAAAAGATGGAGGTTTTGCTTTTCCTCCAACAGAACCTCTTATGTCACCAATGACATTAGATGAAATGAGACATTTTTATAAAGATAATAAATATGTAAAAAATTTAGATGAATTGA	2012-12-14	1007.29	28	pfama1.03_pfama1.49_pfama1.59_pfama1.68	6/24/01	10.8904	Female	Bambara	AA
Kali0070	pfama1.01	6	0.0875999	77.1755	0.0875999	0.0942012	245	0.278093	2818620	Kali-0070-6	72487	90.3355	0.0374143	6	Sample	70	2	RUN5	RUN5	72518	35599	RUN5-Kali070-6-A	RUN5-Kali070-6-B	3	0.125367	0.120187	8712	2	ATTTGGTAAAGGTATAATTATTGAGAATTCAAATACTACTTTTTTAACACCGGTAGCTACGGGAAAACAAGATTTAAAAGATGGAGGTTTTGCTTTTCCTCCAACAAATCCTCTTATATCACCAATGACATTAAATGGTATGAAAGATTTTTATAAAGATAATGAAGATGTAAAAAATTTAGATGAATTGA	2012-10-05	346.369	29	pfama1.01_pfama1.55_pfama1.69	6/24/01	10.8904	Female	Bambara	AA
Kali0070	pfama1.12	3	0.0263269	23.194	0.0263269	0.030422	101	0.114642	910266	Kali-0070-3	45474	83.6611	0	3	Sample	70	2	RUN5	RUN5	33607	30237	RUN5-Kali070-3-A	RUN5-Kali070-3-B	0	1	1	45474	2	ATTTGGTAAAGGTATAATTATTGAGAATTCAAATACTACTTTTTTAACACCGGTAGCTACGGAAAATCAAGATTTAAAAGATGGAGGTTTTGCTTTTCCTCCAACAGAACCTCTTATGTCACCAATGACATTAGATCATATGAGAGATTTTTATAAAAATAATGAATATGTAAAAAATTTAGATGAATTGA	2012-08-24	77.9482	3	pfama1.12	6/24/01	10.8904	Female	Bambara	AA
Kali0070	pfama1.09	1	0.0457238	40.2827	0.0457238	0.04328	110	0.124858	1294990	Kali-0070-1	36302	99.835	0	1	Sample	70	2	RUN1	RUN1	27998	13226	RUN1-Kali0070-1-Plate3-B	RUN1-Kali0070-1-Plate3-A	0	1	1	36302	2	ATTTGGTAAAGGTATAATTATTGAGAATTCAAATACTACTTTTTTAACACCGGTAGCTACGGAAAATCAAGATTTAAAAGATGGAGGTTTTGCTTTTCCTCCAACAAATCCTCCTATGTCACCAATGACATTAGATCAAATGAGACATTTTTATAAAGATAATAAATATGTAAAAAATTTAGATGAATTGA	2012-07-27	12209.1	13	pfama1.09	6/24/01	10.8904	Female	Bambara	AA
Kali0070	pfama1.10	12	0.0381209	33.5845	0.0381209	0.0327478	106	0.120318	979857	Kali-0070-12	20656	98.4369	0.0650303	12	Sample	70	2	RUN1	RUN1	17766	6191	RUN1-Kali0070-12-Plate3-B	RUN1-Kali0070-12-Plate3-A	0	0.728334	0.712287	14713	2	ATTTGGTAAAGGTATAATTATTGAGAATTCAAATACTACTTTTTTAAAACCGGTAGCTACGGGAAATCAAGATTTAAAAGATGGAGGTTTTGCTTTTCCTCCAACAGAACCTCTTATATCACCAATGACATTAAATGGTATGAGAGATTTTTATAAAAATAATGAATATGTAAAAAATTTAGATGAATTGA	2012-12-28	3443.26	9	pfama1.10_pfama1.31	6/24/01	10.8904	Female	Bambara	AA
Kali0070	pfama1.12	2	0.0263269	23.194	0.0263269	0.030422	101	0.114642	910266	Kali-0070-2	54313	93.2332	0.0868111	2	Sample	70	2	RUN5	RUN5	34736	33592	RUN5-Kali070-2-B	RUN5-Kali070-2-A	1	0.186303	0.183915	9989	2	ATTTGGTAAAGGTATAATTATTGAGAATTCAAATACTACTTTTTTAACACCGGTAGCTACGGAAAATCAAGATTTAAAAGATGGAGGTTTTGCTTTTCCTCCAACAGAACCTCTTATGTCACCAATGACATTAGATCATATGAGAGATTTTTATAAAAATAATGAATATGTAAAAAATTTAGATGAATTGA	2012-08-10	191.091	3	pfama1.12	6/24/01	10.8904	Female	Bambara	AA
Kali0070	pfama1.03	8	0.0799305	70.4188	0.0799305	0.0717858	221	0.250851	2147930	Kali-0070-8	74520	84.5694	0.132462	8	Sample	70	2	RUN5	RUN5	70803	44848	RUN5-Kali070-8-A	RUN5-Kali070-8-B	0	0.418374	0.411822	30689	2	ATTTGGTAAAGGTATAATTATTGAGAATTCAAATACTACTTTTTTAACACCGGTAGCTACGGGAAATCAATATTTAAAAGATGGAGGTTTTGCTTTTCCTCCAACAGAACCTCTTATGTCACCAATGACATTAGATGAAATGAGACATTTTTATAAAGATAATAAATATGTAAAAAATTTAGATGAATTGA	2012-11-03	346.369	28	pfama1.03_pfama1.49_pfama1.59_pfama1.68	6/24/01	10.8904	Female	Bambara	AA
Kali0070	pfama1.09	2	0.0457238	40.2827	0.0457238	0.04328	110	0.124858	1294990	Kali-0070-2	54313	93.2332	0.0868111	2	Sample	70	2	RUN5	RUN5	34736	33592	RUN5-Kali070-2-B	RUN5-Kali070-2-A	0	0.813697	0.816085	44324	2	ATTTGGTAAAGGTATAATTATTGAGAATTCAAATACTACTTTTTTAACACCGGTAGCTACGGAAAATCAAGATTTAAAAGATGGAGGTTTTGCTTTTCCTCCAACAAATCCTCCTATGTCACCAATGACATTAGATCAAATGAGACATTTTTATAAAGATAATAAATATGTAAAAAATTTAGATGAATTGA	2012-08-10	191.091	13	pfama1.09	6/24/01	10.8904	Female	Bambara	AA
Kali0070	pfama1.12	7	0.0263269	23.194	0.0263269	0.030422	101	0.114642	910266	Kali-0070-7	27524	87.6784	0.238612	7	Sample	70	2	RUN5	RUN5	21405	15351	RUN5-Kali070-7-B	RUN5-Kali070-7-A	1	0.449195	0.471189	12969	2	ATTTGGTAAAGGTATAATTATTGAGAATTCAAATACTACTTTTTTAACACCGGTAGCTACGGAAAATCAAGATTTAAAAGATGGAGGTTTTGCTTTTCCTCCAACAGAACCTCTTATGTCACCAATGACATTAGATCATATGAGAGATTTTTATAAAAATAATGAATATGTAAAAAATTTAGATGAATTGA	2012-10-19	96.2064	3	pfama1.12	6/24/01	10.8904	Female	Bambara	AA
Kali0070	pfama1.09	8	0.0457238	40.2827	0.0457238	0.04328	110	0.124858	1294990	Kali-0070-8	74520	84.5694	0.132462	8	Sample	70	2	RUN5	RUN5	70803	44848	RUN5-Kali070-8-A	RUN5-Kali070-8-B	4	0.0665021	0.0639694	4767	2	ATTTGGTAAAGGTATAATTATTGAGAATTCAAATACTACTTTTTTAACACCGGTAGCTACGGAAAATCAAGATTTAAAAGATGGAGGTTTTGCTTTTCCTCCAACAAATCCTCCTATGTCACCAATGACATTAGATCAAATGAGACATTTTTATAAAGATAATAAATATGTAAAAAATTTAGATGAATTGA	2012-11-03	346.369	13	pfama1.09	6/24/01	10.8904	Female	Bambara	AA
Kali0070	pfama1.27	10	0.00857486	7.55445	0.00857486	0.00881225	20	0.0227015	263674	Kali-0070-10	31688	89.1264	0	10	Sample	70	2	RUN5	RUN5	27039	14605	RUN5-Kali070-10-B	RUN5-Kali070-10-A	0	1	1	31688	2	ATTTGGTAAAGGTATAATTATTGAGAATTCAAAAACTACTTTTTTAACACCGGTAGCTACGGAAAATCAAGATTTAAAAGATGGAGGTTTTGCTTTTCCTCCAACAGAACCTCTTATGTCACCAATGACATTAGATCAAATGAGACATTTTTATAAAGATAATAAATATGTAAAAAATTTAGATGAATTGA	2012-11-30	113.431	23	pfama1.27_pfama1.71	6/24/01	10.8904	Female	Bambara	AA
Kali0070	pfama1.02	4	0.0934742	82.3508	0.0934742	0.0957833	228	0.258797	2865960	Kali-0070-4	48395	85.6579	0	4	Sample	70	2	RUN5	RUN5	37724	28862	RUN5-Kali070-4-A	RUN5-Kali070-4-B	0	1	1	48395	2	ATTTGGTAAAGGTATAATTATTGAGAATTCAAAAACTACTTTTTTAACACCGGTAGCTACGGAAAATCAAGATTTAAAAGATGGAGGTTTTGCTTTTCCTCCAACAAATCCTCCTATGTCACCAATGACATTAGATGATATGAGACTTTTGTATAAAGATAATGAAGATGTAAAAAATTTAGATGAATTGA	2012-09-07	106.719	7	pfama1.02	6/24/01	10.8904	Female	Bambara	AA
Kali0070	pfama1.01	12	0.0875999	77.1755	0.0875999	0.0942012	245	0.278093	2818620	Kali-0070-12	20656	98.4369	0.0650303	12	Sample	70	2	RUN1	RUN1	17766	6191	RUN1-Kali0070-12-Plate3-B	RUN1-Kali0070-12-Plate3-A	1	0.271666	0.287713	5943	2	ATTTGGTAAAGGTATAATTATTGAGAATTCAAATACTACTTTTTTAACACCGGTAGCTACGGGAAAACAAGATTTAAAAGATGGAGGTTTTGCTTTTCCTCCAACAAATCCTCTTATATCACCAATGACATTAAATGGTATGAAAGATTTTTATAAAGATAATGAAGATGTAAAAAATTTAGATGAATTGA	2012-12-28	3443.26	29	pfama1.01_pfama1.55_pfama1.69	6/24/01	10.8904	Female	Bambara	AA
Kali0070	pfama1.10	11	0.0381209	33.5845	0.0381209	0.0327478	106	0.120318	979857	Kali-0070-11	48796	94.0809	0.0409766	11	Sample	70	2	RUN3	RUN3	31646	29328	RUN3-Kali0070-11-Plate9-B	RUN3-Kali0070-11-Plate9-A	1	0.119435	0.120994	5904	2	ATTTGGTAAAGGTATAATTATTGAGAATTCAAATACTACTTTTTTAAAACCGGTAGCTACGGGAAATCAAGATTTAAAAGATGGAGGTTTTGCTTTTCCTCCAACAGAACCTCTTATATCACCAATGACATTAAATGGTATGAGAGATTTTTATAAAAATAATGAATATGTAAAAAATTTAGATGAATTGA	2012-12-14	1007.29	9	pfama1.10_pfama1.31	6/24/01	10.8904	Female	Bambara	AA
Kali0071	pfama1.31	12	0.00389127	3.42821	0.00389127	0.00562382	16	0.0181612	168272	Kali-0071-12	72864	87.8313	0.0204176	12	Sample	71	2	RUN5	RUN5	86312	39338	RUN5-Kali071-12-A	RUN5-Kali071-12-B	2	0.013857	0.0140399	1023	2	ATTTGGTAAAGGTATAATTATTGAGAATTCAAATACTACTTTTTTAAAACCGGTAGCTACGGGAAATCAAGATTTAAAAGATGGAGGTTTTGCTTTTCCTCCAACAGAACCTCTTATATCACCAATGACATTAAAGGGTATGAGAGATTTTTATAAAAATAATGAATATGTAAAAAATTTAGATGAATTGA	2012-12-24	514.919	9	pfama1.10_pfama1.31	NA	13	Female	Bambara	AA
Kali0071	pfama1.04	2013-05-01	0.0561206	49.4422	0.0561206	0.0552648	152	0.172531	1653590	Kali-0071-May13	56088	95.6774	0.0634521	2023-05-13	Sample	71	2	RUN5	RUN5	35926	32888	RUN5-Kali071-May13-A	RUN5-Kali071-May13-B	0	0.640442	0.64299	36064	2	ATTTGGTAAAGGTATAATTATTGAGAATTCAAATACTACTTTTTTAACACCGGTAGCTACGGAAAATCAAGATTTAAAAGATGGAGGTTTTGCTTTTCCTCCAACAAAACCTCTTATGTCACCAATGACATTAGATCAAATGAGAGATTTTTATAAAAATAATGAATATGTAAAAAATTTAGATGAATTGA	2013-05-13	161.58	1	pfama1.04	NA	13	Female	Bambara	AA
Kali0071	pfama1.31	9	0.00389127	3.42821	0.00389127	0.00562382	16	0.0181612	168272	Kali-0071-9	61795	99.0813	0	9	Sample	71	2	RUN5	RUN5	43322	29680	RUN5-Kali071-9-B	RUN5-Kali071-9-A	0	1	1	61795	2	ATTTGGTAAAGGTATAATTATTGAGAATTCAAATACTACTTTTTTAAAACCGGTAGCTACGGGAAATCAAGATTTAAAAGATGGAGGTTTTGCTTTTCCTCCAACAGAACCTCTTATATCACCAATGACATTAAAGGGTATGAGAGATTTTTATAAAAATAATGAATATGTAAAAAATTTAGATGAATTGA	2012-11-13	128.15	9	pfama1.10_pfama1.31	NA	13	Female	Bambara	AA
Kali0071	pfama1.01	12	0.0875999	77.1755	0.0875999	0.0942012	245	0.278093	2818620	Kali-0071-12	72864	87.8313	0.0204176	12	Sample	71	2	RUN5	RUN5	86312	39338	RUN5-Kali071-12-A	RUN5-Kali071-12-B	1	0.363797	0.366971	26739	2	ATTTGGTAAAGGTATAATTATTGAGAATTCAAATACTACTTTTTTAACACCGGTAGCTACGGGAAAACAAGATTTAAAAGATGGAGGTTTTGCTTTTCCTCCAACAAATCCTCTTATATCACCAATGACATTAAATGGTATGAAAGATTTTTATAAAGATAATGAAGATGTAAAAAATTTAGATGAATTGA	2012-12-24	514.919	29	pfama1.01_pfama1.55_pfama1.69	NA	13	Female	Bambara	AA
Kali0071	pfama1.31	10	0.00389127	3.42821	0.00389127	0.00562382	16	0.0181612	168272	Kali-0071-10	72375	96.7205	0.0476245	10	Sample	71	2	RUN3	RUN3	44390	42647	RUN3-Kali0071-10-Plate9-B	RUN3-Kali0071-10-Plate9-A	0	0.745941	0.747123	54073	2	ATTTGGTAAAGGTATAATTATTGAGAATTCAAATACTACTTTTTTAAAACCGGTAGCTACGGGAAATCAAGATTTAAAAGATGGAGGTTTTGCTTTTCCTCCAACAGAACCTCTTATATCACCAATGACATTAAAGGGTATGAGAGATTTTTATAAAAATAATGAATATGTAAAAAATTTAGATGAATTGA	2012-11-26	1162.54	9	pfama1.10_pfama1.31	NA	13	Female	Bambara	AA
Kali0071	pfama1.04	2013-05-01	0.0561206	49.4422	0.0561206	0.0552648	152	0.172531	1653590	Kali-0071-May13	56088	95.6774	0.0634521	2023-05-13	Sample	71	2	RUN5	RUN5	35926	32888	RUN5-Kali071-May13-A	RUN5-Kali071-May13-B	0	0.640442	0.64299	36064	2	ATTTGGTAAAGGTATAATTATTGAGAATTCAAATACTACTTTTTTAACACCGGTAGCTACGGAAAATCAAGATTTAAAAGATGGAGGTTTTGCTTTTCCTCCAACAAAACCTCTTATGTCACCAATGACATTAGATCAAATGAGAGATTTTTATAAAAATAATGAATATGTAAAAAATTTAGATGAATTGA	2013-05-13	161.58	1	pfama1.04	NA	13	Female	Bambara	AA
Kali0071	pfama1.01	MAL	0.0875999	77.1755	0.0875999	0.0942012	245	0.278093	2818620	Kali-0071-MAL	35294	99.0292	0	MAL	Sample	71	2	RUN3	RUN3	22351	18987	RUN3-Kali0071-MAL-Plate10-A	RUN3-Kali0071-MAL-Plate10-B	0	1	1	35294	2	ATTTGGTAAAGGTATAATTATTGAGAATTCAAATACTACTTTTTTAACACCGGTAGCTACGGGAAAACAAGATTTAAAAGATGGAGGTTTTGCTTTTCCTCCAACAAATCCTCTTATATCACCAATGACATTAAATGGTATGAAAGATTTTTATAAAGATAATGAAGATGTAAAAAATTTAGATGAATTGA	2013-07-31	26469.2	29	pfama1.01_pfama1.55_pfama1.69	NA	13	Female	Bambara	AA
Kali0071	pfama1.31	2013-05-01	0.00389127	3.42821	0.00389127	0.00562382	16	0.0181612	168272	Kali-0071-May13	56088	95.6774	0.0634521	2023-05-13	Sample	71	2	RUN5	RUN5	35926	32888	RUN5-Kali071-May13-A	RUN5-Kali071-May13-B	1	0.359558	0.35701	20024	2	ATTTGGTAAAGGTATAATTATTGAGAATTCAAATACTACTTTTTTAAAACCGGTAGCTACGGGAAATCAAGATTTAAAAGATGGAGGTTTTGCTTTTCCTCCAACAGAACCTCTTATATCACCAATGACATTAAAGGGTATGAGAGATTTTTATAAAAATAATGAATATGTAAAAAATTTAGATGAATTGA	2013-05-13	161.58	9	pfama1.10_pfama1.31	NA	13	Female	Bambara	AA
Kali0071	pfama1.04	12	0.0561206	49.4422	0.0561206	0.0552648	152	0.172531	1653590	Kali-0071-12	72864	87.8313	0.0204176	12	Sample	71	2	RUN5	RUN5	86312	39338	RUN5-Kali071-12-A	RUN5-Kali071-12-B	0	0.622346	0.618989	45102	2	ATTTGGTAAAGGTATAATTATTGAGAATTCAAATACTACTTTTTTAACACCGGTAGCTACGGAAAATCAAGATTTAAAAGATGGAGGTTTTGCTTTTCCTCCAACAAAACCTCTTATGTCACCAATGACATTAGATCAAATGAGAGATTTTTATAAAAATAATGAATATGTAAAAAATTTAGATGAATTGA	2012-12-24	514.919	1	pfama1.04	NA	13	Female	Bambara	AA
Kali0071	pfama1.31	2013-05-01	0.00389127	3.42821	0.00389127	0.00562382	16	0.0181612	168272	Kali-0071-May13	56088	95.6774	0.0634521	2023-05-13	Sample	71	2	RUN5	RUN5	35926	32888	RUN5-Kali071-May13-A	RUN5-Kali071-May13-B	1	0.359558	0.35701	20024	2	ATTTGGTAAAGGTATAATTATTGAGAATTCAAATACTACTTTTTTAAAACCGGTAGCTACGGGAAATCAAGATTTAAAAGATGGAGGTTTTGCTTTTCCTCCAACAGAACCTCTTATATCACCAATGACATTAAAGGGTATGAGAGATTTTTATAAAAATAATGAATATGTAAAAAATTTAGATGAATTGA	2013-05-13	161.58	9	pfama1.10_pfama1.31	NA	13	Female	Bambara	AA
Kali0071	pfama1.01	11	0.0875999	77.1755	0.0875999	0.0942012	245	0.278093	2818620	Kali-0071-11	57767	91.5933	0.0178423	11	Sample	71	2	RUN5	RUN5	37702	36443	RUN5-Kali071-11-B	RUN5-Kali071-11-A	1	0.249841	0.25042	14466	2	ATTTGGTAAAGGTATAATTATTGAGAATTCAAATACTACTTTTTTAACACCGGTAGCTACGGGAAAACAAGATTTAAAAGATGGAGGTTTTGCTTTTCCTCCAACAAATCCTCTTATATCACCAATGACATTAAATGGTATGAAAGATTTTTATAAAGATAATGAAGATGTAAAAAATTTAGATGAATTGA	2012-12-10	149.717	29	pfama1.01_pfama1.55_pfama1.69	NA	13	Female	Bambara	AA
Kali0071	pfama1.01	10	0.0875999	77.1755	0.0875999	0.0942012	245	0.278093	2818620	Kali-0071-10	72375	96.7205	0.0476245	10	Sample	71	2	RUN3	RUN3	44390	42647	RUN3-Kali0071-10-Plate9-B	RUN3-Kali0071-10-Plate9-A	2	0.0180348	0.0178515	1292	2	ATTTGGTAAAGGTATAATTATTGAGAATTCAAATACTACTTTTTTAACACCGGTAGCTACGGGAAAACAAGATTTAAAAGATGGAGGTTTTGCTTTTCCTCCAACAAATCCTCTTATATCACCAATGACATTAAATGGTATGAAAGATTTTTATAAAGATAATGAAGATGTAAAAAATTTAGATGAATTGA	2012-11-26	1162.54	29	pfama1.01_pfama1.55_pfama1.69	NA	13	Female	Bambara	AA
Kali0071	pfama1.04	11	0.0561206	49.4422	0.0561206	0.0552648	152	0.172531	1653590	Kali-0071-11	57767	91.5933	0.0178423	11	Sample	71	2	RUN5	RUN5	37702	36443	RUN5-Kali071-11-B	RUN5-Kali071-11-A	0	0.750159	0.74958	43301	2	ATTTGGTAAAGGTATAATTATTGAGAATTCAAATACTACTTTTTTAACACCGGTAGCTACGGAAAATCAAGATTTAAAAGATGGAGGTTTTGCTTTTCCTCCAACAAAACCTCTTATGTCACCAATGACATTAGATCAAATGAGAGATTTTTATAAAAATAATGAATATGTAAAAAATTTAGATGAATTGA	2012-12-10	149.717	1	pfama1.04	NA	13	Female	Bambara	AA
Kali0071	pfama1.04	10	0.0561206	49.4422	0.0561206	0.0552648	152	0.172531	1653590	Kali-0071-10	72375	96.7205	0.0476245	10	Sample	71	2	RUN3	RUN3	44390	42647	RUN3-Kali0071-10-Plate9-B	RUN3-Kali0071-10-Plate9-A	1	0.236024	0.235026	17010	2	ATTTGGTAAAGGTATAATTATTGAGAATTCAAATACTACTTTTTTAACACCGGTAGCTACGGAAAATCAAGATTTAAAAGATGGAGGTTTTGCTTTTCCTCCAACAAAACCTCTTATGTCACCAATGACATTAGATCAAATGAGAGATTTTTATAAAAATAATGAATATGTAAAAAATTTAGATGAATTGA	2012-11-26	1162.54	1	pfama1.04	NA	13	Female	Bambara	AA
Kali0072	pfama1.14	2012-05-01	0.0113348	9.98595	0.0113348	0.0121241	45	0.0510783	362770	Kali-0072-May12	86140	91.9013	0.0836917	2023-05-12	Sample	72	2	RUN5	RUN5	126255	50849	RUN5-Kali072-May12-A	RUN5-Kali072-May12-B	1	0.152972	0.146796	12645	2	ATTTGGTAAAGGTATAATTATTGAGAATTCAAATACTACTTTTTTAACACCGGTAGCTACGGAAAATCAAGATTTAAAAGATGGAGGTTTTGCTTTTCCTCCAACAGAACCTCTTATGTCACCAATGACATTAGATCGTATGAGAGATTTTTATAAAAATAATGAAGATGTAAAAAATTTAGATGAATTGA	2012-05-22	808.688	6	pfama1.14	NA	11	Male	Bambara	AA
Kali0072	pfama1.63	2013-05-01	0.000759758	0.669347	0.000759758	0.000888965	3	0.00340522	26599	Kali-0072-May13	37134	85.8014	0.192709	2023-05-13	Sample	72	2	RUN5	RUN5	39008	11693	RUN5-Kali072-May13-B	RUN5-Kali072-May13-A	1	0.370469	0.432784	16071	2	ATTTGGTAAAGGTATAATTATTGAGAATTCAAATACTACTTTTTTAAAACCGGTAGCTACGGGAAATCAAGATTTAAAAGATGGAGGTTTTGCTTTTCCTCCAACAAATCCTCTTATATCACCAATGACATTAAATGGTATGAGAGATTTATATAAAGATAATGAAGATGTAAAAAATTTAGATGAATTGA	2013-05-13	135.382	2	pfama1.29_pfama1.63	NA	11	Male	Bambara	AA
Kali0072	pfama1.16	10	0.0174696	15.3907	0.0174696	0.0173291	42	0.0476731	518509	Kali-0072-10	22114	98.1361	0.00684247	10	Sample	72	2	RUN1	RUN1	19749	6123	RUN1-Kali0072-10-Plate3-B	RUN1-Kali0072-10-Plate3-A	1	0.0730372	0.0706792	1563	2	ATTTGGTAAAGGTATAATTATTGAGAATTCAAAAACTACTTTTTTAACACCGGTAGCTACGGAAAATCAAGATTTAAAAGATGGAGGTTTTGCTTTTCCTCCAACAAAACCTCTTATGTCACCAATGACATTAGATGATATGAGACTTTTGTATAAAGATAATGAAGATGTAAAAAATTTAGATGAATTGA	2012-11-26	4047.38	45	pfama1.16	NA	11	Male	Bambara	AA
Kali0072	pfama1.05	10	0.0617859	54.4334	0.0617859	0.0616755	148	0.167991	1845410	Kali-0072-10	22114	98.1361	0.00684247	10	Sample	72	2	RUN1	RUN1	19749	6123	RUN1-Kali0072-10-Plate3-B	RUN1-Kali0072-10-Plate3-A	0	0.918105	0.920141	20348	2	ATTTGGTAAAGGTATAATTATTGAGAATTCAAAAACTACTTTTTTAACACCGGTAGCTACGGAAAATCAAGATTTAAAAGATGGAGGTTTTGCTTTTCCTCCAACAGAACCTCTTATGTCACCAATGACATTAGATGATATGAGACGTTTTTATAAAGATAATGAATATGTAAAAAATTTAGATGAATTGA	2012-11-26	4047.38	36	pfama1.05_pfama1.48_pfama1.64_pfama1.65	NA	11	Male	Bambara	AA
Kali0072	pfama1.15	7	0.0130987	11.5399	0.0130987	0.0121747	43	0.0488082	364282	Kali-0072-7	66749	80.1193	0.0536221	7	Sample	72	2	RUN5	RUN5	57774	39414	RUN5-Kali072-7-A	RUN5-Kali072-7-B	2	0.0158516	0.0158954	1061	2	ATTTGGTAAAGGTATAATTATTGAGAATTCAAATACTACTTTTTTAAAACCGGTAGCTACGGGAAATCAAGATTTAAAAGATGGAGGTTTTGCTTTTCCTCCAACAAATCCTCTTATATCACCAATGACATTAGATCAAATGAGACATTTTTATAAAGATAATGAAGATGTAAAAAATTTAGATGAATTGA	2012-10-15	309.406	4	pfama1.15	NA	11	Male	Bambara	AA
Kali0072	pfama1.17	1	0.0161788	14.2535	0.0161788	0.0222437	41	0.046538	665559	Kali-0072-1	70236	99.0774	0	1	Sample	72	2	RUN5	RUN5	58939	24397	RUN5-Kali072-1-A	RUN5-Kali072-1-B	0	1	1	70236	2	ATTTGGTAAAGGTATAATTATTGAGAATTCAAATACTACTTTTTTAACACCGGTAGCTACGGGAAATCAAGATTTAAAAGATGGAGGTTTTGCTTTTCCTCCAACAAAACCTCTTATGTCACCAATGACATTAGATGATATGAGACTTTTGTATAAAGATAATGAAGATGTAAAAAATTTAGATGAATTGA	2012-07-23	93.8874	30	pfama1.17_pfama1.33_pfama1.43	NA	11	Male	Bambara	AA
Kali0072	pfama1.15	3	0.0130987	11.5399	0.0130987	0.0121747	43	0.0488082	364282	Kali-0072-3	70451	92.4348	0.138355	3	Sample	72	2	RUN5	RUN5	52287	37696	RUN5-Kali072-3-A	RUN5-Kali072-3-B	2	0.133956	0.124356	8761	2	ATTTGGTAAAGGTATAATTATTGAGAATTCAAATACTACTTTTTTAAAACCGGTAGCTACGGGAAATCAAGATTTAAAAGATGGAGGTTTTGCTTTTCCTCCAACAAATCCTCTTATATCACCAATGACATTAGATCAAATGAGACATTTTTATAAAGATAATGAAGATGTAAAAAATTTAGATGAATTGA	2012-08-20	220.545	4	pfama1.15	NA	11	Male	Bambara	AA
Kali0072	pfama1.09	9	0.0457238	40.2827	0.0457238	0.04328	110	0.124858	1294990	Kali-0072-9	76459	79.9964	0.132236	9	Sample	72	2	RUN5	RUN5	65075	53362	RUN5-Kali072-9-B	RUN5-Kali072-9-A	1	0.3114	0.302829	23154	2	ATTTGGTAAAGGTATAATTATTGAGAATTCAAATACTACTTTTTTAACACCGGTAGCTACGGAAAATCAAGATTTAAAAGATGGAGGTTTTGCTTTTCCTCCAACAAATCCTCCTATGTCACCAATGACATTAGATCAAATGAGACATTTTTATAAAGATAATAAATATGTAAAAAATTTAGATGAATTGA	2012-11-13	226.683	13	pfama1.09	NA	11	Male	Bambara	AA
Kali0072	pfama1.17	2	0.0161788	14.2535	0.0161788	0.0222437	41	0.046538	665559	Kali-0072-2	67707	90.9441	0.00672187	2	Sample	72	2	RUN5	RUN5	50403	37688	RUN5-Kali072-2-A	RUN5-Kali072-2-B	0	0.970864	0.971436	65773	2	ATTTGGTAAAGGTATAATTATTGAGAATTCAAATACTACTTTTTTAACACCGGTAGCTACGGGAAATCAAGATTTAAAAGATGGAGGTTTTGCTTTTCCTCCAACAAAACCTCTTATGTCACCAATGACATTAGATGATATGAGACTTTTGTATAAAGATAATGAAGATGTAAAAAATTTAGATGAATTGA	2012-08-06	256.879	30	pfama1.17_pfama1.33_pfama1.43	NA	11	Male	Bambara	AA
Kali0072	pfama1.00	6	0.0832707	73.3615	0.0832707	0.0806595	264	0.299659	2413440	Kali-0072-6	29014	87.767	0.282053	6	Sample	72	2	RUN5	RUN5	20302	18264	RUN5-Kali072-6-B	RUN5-Kali072-6-A	0	0.59701	0.5862	17008	2	ATTTGGTAAAGGTATAATTATTGAGAATTCAAATACTACTTTTTTAACACCGGTAGCTACGGAAAATCAAGATTTAAAAGATGGAGGTTTTGCTTTTCCTCCAACAAAACCTCTTATGTCACCAATGACATTAGATCAAATGAGACATTTTTATAAAGATAATAAATATGTAAAAAATTTAGATGAATTGA	2012-10-01	68.159	38	pfama1.00_pfama1.21_pfama1.24_pfama1.32_pfama1.73	NA	11	Male	Bambara	AA
Kali0072	pfama1.00	8	0.0832707	73.3615	0.0832707	0.0806595	264	0.299659	2413440	Kali-0072-8	11517	28.8582	0	8	Sample	72	2	RUN2	RUN3	26512	20875	RUN2-Kali0072-8-Plate5-A	RUN3-Kali0072-8-Plate5-B	0	1	1	11517	2	ATTTGGTAAAGGTATAATTATTGAGAATTCAAATACTACTTTTTTAACACCGGTAGCTACGGAAAATCAAGATTTAAAAGATGGAGGTTTTGCTTTTCCTCCAACAAAACCTCTTATGTCACCAATGACATTAGATCAAATGAGACATTTTTATAAAGATAATAAATATGTAAAAAATTTAGATGAATTGA	2012-10-30	11.5153	38	pfama1.00_pfama1.21_pfama1.24_pfama1.32_pfama1.73	NA	11	Male	Bambara	AA
Kali0072	pfama1.07	2	0.0475415	41.884	0.0475415	0.053954	131	0.148695	1614380	Kali-0072-2	67707	90.9441	0.00672187	2	Sample	72	2	RUN5	RUN5	50403	37688	RUN5-Kali072-2-A	RUN5-Kali072-2-B	1	0.029136	0.0285643	1934	2	ATTTGGTAAAGGTATAATTATTGAGAATTCAAATACTACTTTTTTAACACCGGTAGCTACGGAAAATCAAGATTTAAAAGATGGAGGTTTTGCTTTTCCTCCAACAAATCCTCTTATATCACCAATGACATTAGATCATATGAGAGATTCTTATAAAAATAATGAATATGTAAAAAATTTAGATGAATTGA	2012-08-06	256.879	22	pfama1.07	NA	11	Male	Bambara	AA
Kali0072	pfama1.34	2012-05-01	0.00683971	6.02578	0.00683971	0.00839659	14	0.015891	251237	Kali-0072-May12	86140	91.9013	0.0836917	2023-05-12	Sample	72	2	RUN5	RUN5	126255	50849	RUN5-Kali072-May12-A	RUN5-Kali072-May12-B	0	0.810518	0.81537	70236	2	ATTTGGTAAAGGTATAATTATTGAGAATTCAAATACTACTTTTTTAACACCGGTAGCTACGGGAAAACAAGATTTAAAAGATGGAGGTTTTGCTTTTCCTCCAACAAATCCTCTTATATCACCAATGACATTAAATGGTATGAGAGATTTATATAAAAATAATGAAGATGTAAAAAATTTAGATGAATTGA	2012-05-22	808.688	31	pfama1.34_pfama1.70	NA	11	Male	Bambara	AA
Kali0072	pfama1.17	7	0.0161788	14.2535	0.0161788	0.0222437	41	0.046538	665559	Kali-0072-7	66749	80.1193	0.0536221	7	Sample	72	2	RUN5	RUN5	57774	39414	RUN5-Kali072-7-A	RUN5-Kali072-7-B	0	0.872945	0.875938	58468	2	ATTTGGTAAAGGTATAATTATTGAGAATTCAAATACTACTTTTTTAACACCGGTAGCTACGGGAAATCAAGATTTAAAAGATGGAGGTTTTGCTTTTCCTCCAACAAAACCTCTTATGTCACCAATGACATTAGATGATATGAGACTTTTGTATAAAGATAATGAAGATGTAAAAAATTTAGATGAATTGA	2012-10-15	309.406	30	pfama1.17_pfama1.33_pfama1.43	NA	11	Male	Bambara	AA
Kali0072	pfama1.00	2013-05-01	0.0832707	73.3615	0.0832707	0.0806595	264	0.299659	2413440	Kali-0072-May13	37134	85.8014	0.192709	2023-05-13	Sample	72	2	RUN5	RUN5	39008	11693	RUN5-Kali072-May13-B	RUN5-Kali072-May13-A	2	0.0275208	0.0260139	966	2	ATTTGGTAAAGGTATAATTATTGAGAATTCAAATACTACTTTTTTAACACCGGTAGCTACGGAAAATCAAGATTTAAAAGATGGAGGTTTTGCTTTTCCTCCAACAAAACCTCTTATGTCACCAATGACATTAGATCAAATGAGACATTTTTATAAAGATAATAAATATGTAAAAAATTTAGATGAATTGA	2013-05-13	135.382	38	pfama1.00_pfama1.21_pfama1.24_pfama1.32_pfama1.73	NA	11	Male	Bambara	AA
Kali0072	pfama1.06	12	0.0497921	43.8668	0.0497921	0.0427373	136	0.15437	1278760	Kali-0072-12	15223	86.5435	0	12	Sample	72	2	RUN4	RUN4	11481	8743	RUN4-Kali0072-12-Plate1-A	RUN4-Kali0072-12-Plate1-B	0	1	1	15223	2	ATTTGGTAAAGGTATAATTATTGAGAATTCAAAAACTACTTTTTTAACACCGGTAGCTACGGAAAATCAAGATTTAAAAGATGGAGGTTTTGCTTTTCCTCCAACAAATCCTCCTATGTCACCAATGACATTAAATGGTATGAGAGATTTATATAAAAATAATGAATATGTAAAAAATTTAGATGAATTGA	2012-12-24	12.4657	17	pfama1.06	NA	11	Male	Bambara	AA
Kali0072	pfama1.34	3	0.00683971	6.02578	0.00683971	0.00839659	14	0.015891	251237	Kali-0072-3	70451	92.4348	0.138355	3	Sample	72	2	RUN5	RUN5	52287	37696	RUN5-Kali072-3-A	RUN5-Kali072-3-B	3	0.083907	0.0855914	6030	2	ATTTGGTAAAGGTATAATTATTGAGAATTCAAATACTACTTTTTTAACACCGGTAGCTACGGGAAAACAAGATTTAAAAGATGGAGGTTTTGCTTTTCCTCCAACAAATCCTCTTATATCACCAATGACATTAAATGGTATGAGAGATTTATATAAAAATAATGAAGATGTAAAAAATTTAGATGAATTGA	2012-08-20	220.545	31	pfama1.34_pfama1.70	NA	11	Male	Bambara	AA
Kali0072	pfama1.00	7	0.0832707	73.3615	0.0832707	0.0806595	264	0.299659	2413440	Kali-0072-7	66749	80.1193	0.0536221	7	Sample	72	2	RUN5	RUN5	57774	39414	RUN5-Kali072-7-A	RUN5-Kali072-7-B	1	0.111203	0.108166	7220	2	ATTTGGTAAAGGTATAATTATTGAGAATTCAAATACTACTTTTTTAACACCGGTAGCTACGGAAAATCAAGATTTAAAAGATGGAGGTTTTGCTTTTCCTCCAACAAAACCTCTTATGTCACCAATGACATTAGATCAAATGAGACATTTTTATAAAGATAATAAATATGTAAAAAATTTAGATGAATTGA	2012-10-15	309.406	38	pfama1.00_pfama1.21_pfama1.24_pfama1.32_pfama1.73	NA	11	Male	Bambara	AA
Kali0072	pfama1.00	10	0.0832707	73.3615	0.0832707	0.0806595	264	0.299659	2413440	Kali-0072-10	22114	98.1361	0.00684247	10	Sample	72	2	RUN1	RUN1	19749	6123	RUN1-Kali0072-10-Plate3-B	RUN1-Kali0072-10-Plate3-A	2	0.00885775	0.00917971	203	2	ATTTGGTAAAGGTATAATTATTGAGAATTCAAATACTACTTTTTTAACACCGGTAGCTACGGAAAATCAAGATTTAAAAGATGGAGGTTTTGCTTTTCCTCCAACAAAACCTCTTATGTCACCAATGACATTAGATCAAATGAGACATTTTTATAAAGATAATAAATATGTAAAAAATTTAGATGAATTGA	2012-11-26	4047.38	38	pfama1.00_pfama1.21_pfama1.24_pfama1.32_pfama1.73	NA	11	Male	Bambara	AA
Kali0072	pfama1.07	4	0.0475415	41.884	0.0475415	0.053954	131	0.148695	1614380	Kali-0072-4	82027	93.9018	0.0732682	4	Sample	72	2	RUN5	RUN5	59550	43876	RUN5-Kali072-4-A	RUN5-Kali072-4-B	1	0.38589	0.397198	32581	2	ATTTGGTAAAGGTATAATTATTGAGAATTCAAATACTACTTTTTTAACACCGGTAGCTACGGAAAATCAAGATTTAAAAGATGGAGGTTTTGCTTTTCCTCCAACAAATCCTCTTATATCACCAATGACATTAGATCATATGAGAGATTCTTATAAAAATAATGAATATGTAAAAAATTTAGATGAATTGA	2012-09-03	195.215	22	pfama1.07	NA	11	Male	Bambara	AA
Kali0072	pfama1.17	4	0.0161788	14.2535	0.0161788	0.0222437	41	0.046538	665559	Kali-0072-4	82027	93.9018	0.0732682	4	Sample	72	2	RUN5	RUN5	59550	43876	RUN5-Kali072-4-A	RUN5-Kali072-4-B	3	0.027354	0.0275031	2256	2	ATTTGGTAAAGGTATAATTATTGAGAATTCAAATACTACTTTTTTAACACCGGTAGCTACGGGAAATCAAGATTTAAAAGATGGAGGTTTTGCTTTTCCTCCAACAAAACCTCTTATGTCACCAATGACATTAGATGATATGAGACTTTTGTATAAAGATAATGAAGATGTAAAAAATTTAGATGAATTGA	2012-09-03	195.215	30	pfama1.17_pfama1.33_pfama1.43	NA	11	Male	Bambara	AA
Kali0072	pfama1.01	9	0.0875999	77.1755	0.0875999	0.0942012	245	0.278093	2818620	Kali-0072-9	76459	79.9964	0.132236	9	Sample	72	2	RUN5	RUN5	65075	53362	RUN5-Kali072-9-B	RUN5-Kali072-9-A	0	0.49801	0.509214	38934	2	ATTTGGTAAAGGTATAATTATTGAGAATTCAAATACTACTTTTTTAACACCGGTAGCTACGGGAAAACAAGATTTAAAAGATGGAGGTTTTGCTTTTCCTCCAACAAATCCTCTTATATCACCAATGACATTAAATGGTATGAAAGATTTTTATAAAGATAATGAAGATGTAAAAAATTTAGATGAATTGA	2012-11-13	226.683	29	pfama1.01_pfama1.55_pfama1.69	NA	11	Male	Bambara	AA
Kali0072	pfama1.14	4	0.0113348	9.98595	0.0113348	0.0121241	45	0.0510783	362770	Kali-0072-4	82027	93.9018	0.0732682	4	Sample	72	2	RUN5	RUN5	59550	43876	RUN5-Kali072-4-A	RUN5-Kali072-4-B	5	0.0116801	0.0121911	1000	2	ATTTGGTAAAGGTATAATTATTGAGAATTCAAATACTACTTTTTTAACACCGGTAGCTACGGAAAATCAAGATTTAAAAGATGGAGGTTTTGCTTTTCCTCCAACAGAACCTCTTATGTCACCAATGACATTAGATCGTATGAGAGATTTTTATAAAAATAATGAAGATGTAAAAAATTTAGATGAATTGA	2012-09-03	195.215	6	pfama1.14	NA	11	Male	Bambara	AA
Kali0072	pfama1.73	6	0.000457424	0.40299	0.40299	0.000401253	1	0.00113507	12006	Kali-0072-6	29014	87.767	0.282053	6	Sample	72	2	RUN5	RUN5	20302	18264	RUN5-Kali072-6-B	RUN5-Kali072-6-A	1	0.40299	0.4138	12006	2	ATTTGGTAAAGGTATAATTATTGAGAATTCAAATACTACTTTTTTAACACCGGTAGCTACGGAAAATCAAGATTTAAAAGATGGAGGTTTTGCTTTTCCTCCAACAAAACCTCATATGTCACCAATGACATTAGATCAAATGAGACATTTTTATAAAGATAATAAATATGTAAAAAATTTAGATGAATTGA	2012-10-01	68.159	38	pfama1.00_pfama1.21_pfama1.24_pfama1.32_pfama1.73	NA	11	Male	Bambara	AA
Kali0072	pfama1.00	4	0.0832707	73.3615	0.0832707	0.0806595	264	0.299659	2413440	Kali-0072-4	82027	93.9018	0.0732682	4	Sample	72	2	RUN5	RUN5	59550	43876	RUN5-Kali072-4-A	RUN5-Kali072-4-B	4	0.014309	0.0143733	1179	2	ATTTGGTAAAGGTATAATTATTGAGAATTCAAATACTACTTTTTTAACACCGGTAGCTACGGAAAATCAAGATTTAAAAGATGGAGGTTTTGCTTTTCCTCCAACAAAACCTCTTATGTCACCAATGACATTAGATCAAATGAGACATTTTTATAAAGATAATAAATATGTAAAAAATTTAGATGAATTGA	2012-09-03	195.215	38	pfama1.00_pfama1.21_pfama1.24_pfama1.32_pfama1.73	NA	11	Male	Bambara	AA
Kali0072	pfama1.12	4	0.0263269	23.194	0.0263269	0.030422	101	0.114642	910266	Kali-0072-4	82027	93.9018	0.0732682	4	Sample	72	2	RUN5	RUN5	59550	43876	RUN5-Kali072-4-A	RUN5-Kali072-4-B	2	0.112996	0.113024	9271	2	ATTTGGTAAAGGTATAATTATTGAGAATTCAAATACTACTTTTTTAACACCGGTAGCTACGGAAAATCAAGATTTAAAAGATGGAGGTTTTGCTTTTCCTCCAACAGAACCTCTTATGTCACCAATGACATTAGATCATATGAGAGATTTTTATAAAAATAATGAATATGTAAAAAATTTAGATGAATTGA	2012-09-03	195.215	3	pfama1.12	NA	11	Male	Bambara	AA
Kali0072	pfama1.17	3	0.0161788	14.2535	0.0161788	0.0222437	41	0.046538	665559	Kali-0072-3	70451	92.4348	0.138355	3	Sample	72	2	RUN5	RUN5	52287	37696	RUN5-Kali072-3-A	RUN5-Kali072-3-B	1	0.177136	0.158763	11185	2	ATTTGGTAAAGGTATAATTATTGAGAATTCAAATACTACTTTTTTAACACCGGTAGCTACGGGAAATCAAGATTTAAAAGATGGAGGTTTTGCTTTTCCTCCAACAAAACCTCTTATGTCACCAATGACATTAGATGATATGAGACTTTTGTATAAAGATAATGAAGATGTAAAAAATTTAGATGAATTGA	2012-08-20	220.545	30	pfama1.17_pfama1.33_pfama1.43	NA	11	Male	Bambara	AA
Kali0072	pfama1.15	4	0.0130987	11.5399	0.0130987	0.0121747	43	0.0488082	364282	Kali-0072-4	82027	93.9018	0.0732682	4	Sample	72	2	RUN5	RUN5	59550	43876	RUN5-Kali072-4-A	RUN5-Kali072-4-B	0	0.447771	0.43571	35740	2	ATTTGGTAAAGGTATAATTATTGAGAATTCAAATACTACTTTTTTAAAACCGGTAGCTACGGGAAATCAAGATTTAAAAGATGGAGGTTTTGCTTTTCCTCCAACAAATCCTCTTATATCACCAATGACATTAGATCAAATGAGACATTTTTATAAAGATAATGAAGATGTAAAAAATTTAGATGAATTGA	2012-09-03	195.215	4	pfama1.15	NA	11	Male	Bambara	AA
Kali0072	pfama1.05	2013-05-01	0.0617859	54.4334	0.0617859	0.0616755	148	0.167991	1845410	Kali-0072-May13	37134	85.8014	0.192709	2023-05-13	Sample	72	2	RUN5	RUN5	39008	11693	RUN5-Kali072-May13-B	RUN5-Kali072-May13-A	0	0.60201	0.541202	20097	2	ATTTGGTAAAGGTATAATTATTGAGAATTCAAAAACTACTTTTTTAACACCGGTAGCTACGGAAAATCAAGATTTAAAAGATGGAGGTTTTGCTTTTCCTCCAACAGAACCTCTTATGTCACCAATGACATTAGATGATATGAGACGTTTTTATAAAGATAATGAATATGTAAAAAATTTAGATGAATTGA	2013-05-13	135.382	36	pfama1.05_pfama1.48_pfama1.64_pfama1.65	NA	11	Male	Bambara	AA
Kali0072	pfama1.00	5	0.0832707	73.3615	0.0832707	0.0806595	264	0.299659	2413440	Kali-0072-5	12332	97.873	0	5	Sample	72	2	RUN1	RUN1	8108	6287	RUN1-Kali0072-5-Plate3-B	RUN1-Kali0072-5-Plate3-A	0	1	1	12332	2	ATTTGGTAAAGGTATAATTATTGAGAATTCAAATACTACTTTTTTAACACCGGTAGCTACGGAAAATCAAGATTTAAAAGATGGAGGTTTTGCTTTTCCTCCAACAAAACCTCTTATGTCACCAATGACATTAGATCAAATGAGACATTTTTATAAAGATAATAAATATGTAAAAAATTTAGATGAATTGA	2012-09-17	2424.6	38	pfama1.00_pfama1.21_pfama1.24_pfama1.32_pfama1.73	NA	11	Male	Bambara	AA
Kali0072	pfama1.63	2013-05-01	0.000759758	0.669347	0.000759758	0.000888965	3	0.00340522	26599	Kali-0072-May13	37134	85.8014	0.192709	2023-05-13	Sample	72	2	RUN5	RUN5	39008	11693	RUN5-Kali072-May13-B	RUN5-Kali072-May13-A	1	0.370469	0.432784	16071	2	ATTTGGTAAAGGTATAATTATTGAGAATTCAAATACTACTTTTTTAAAACCGGTAGCTACGGGAAATCAAGATTTAAAAGATGGAGGTTTTGCTTTTCCTCCAACAAATCCTCTTATATCACCAATGACATTAAATGGTATGAGAGATTTATATAAAGATAATGAAGATGTAAAAAATTTAGATGAATTGA	2013-05-13	135.382	2	pfama1.29_pfama1.63	NA	11	Male	Bambara	AA
Kali0072	pfama1.00	2013-05-01	0.0832707	73.3615	0.0832707	0.0806595	264	0.299659	2413440	Kali-0072-May13	37134	85.8014	0.192709	2023-05-13	Sample	72	2	RUN5	RUN5	39008	11693	RUN5-Kali072-May13-B	RUN5-Kali072-May13-A	2	0.0275208	0.0260139	966	2	ATTTGGTAAAGGTATAATTATTGAGAATTCAAATACTACTTTTTTAACACCGGTAGCTACGGAAAATCAAGATTTAAAAGATGGAGGTTTTGCTTTTCCTCCAACAAAACCTCTTATGTCACCAATGACATTAGATCAAATGAGACATTTTTATAAAGATAATAAATATGTAAAAAATTTAGATGAATTGA	2013-05-13	135.382	38	pfama1.00_pfama1.21_pfama1.24_pfama1.32_pfama1.73	NA	11	Male	Bambara	AA
Kali0072	pfama1.07	3	0.0475415	41.884	0.0475415	0.053954	131	0.148695	1614380	Kali-0072-3	70451	92.4348	0.138355	3	Sample	72	2	RUN5	RUN5	52287	37696	RUN5-Kali072-3-A	RUN5-Kali072-3-B	0	0.605001	0.63129	44475	2	ATTTGGTAAAGGTATAATTATTGAGAATTCAAATACTACTTTTTTAACACCGGTAGCTACGGAAAATCAAGATTTAAAAGATGGAGGTTTTGCTTTTCCTCCAACAAATCCTCTTATATCACCAATGACATTAGATCATATGAGAGATTCTTATAAAAATAATGAATATGTAAAAAATTTAGATGAATTGA	2012-08-20	220.545	22	pfama1.07	NA	11	Male	Bambara	AA
Kali0072	pfama1.05	2013-05-01	0.0617859	54.4334	0.0617859	0.0616755	148	0.167991	1845410	Kali-0072-May13	37134	85.8014	0.192709	2023-05-13	Sample	72	2	RUN5	RUN5	39008	11693	RUN5-Kali072-May13-B	RUN5-Kali072-May13-A	0	0.60201	0.541202	20097	2	ATTTGGTAAAGGTATAATTATTGAGAATTCAAAAACTACTTTTTTAACACCGGTAGCTACGGAAAATCAAGATTTAAAAGATGGAGGTTTTGCTTTTCCTCCAACAGAACCTCTTATGTCACCAATGACATTAGATGATATGAGACGTTTTTATAAAGATAATGAATATGTAAAAAATTTAGATGAATTGA	2013-05-13	135.382	36	pfama1.05_pfama1.48_pfama1.64_pfama1.65	NA	11	Male	Bambara	AA
Kali0072	pfama1.07	MAL	0.0475415	41.884	0.0475415	0.053954	131	0.148695	1614380	Kali-0072-MAL	28538	99.9055	0	MAL	Sample	72	2	RUN3	RUN3	17610	15363	RUN3-Kali0072-MAL-Plate10-A	RUN3-Kali0072-MAL-Plate10-B	0	1	1	28538	2	ATTTGGTAAAGGTATAATTATTGAGAATTCAAATACTACTTTTTTAACACCGGTAGCTACGGAAAATCAAGATTTAAAAGATGGAGGTTTTGCTTTTCCTCCAACAAATCCTCTTATATCACCAATGACATTAGATCATATGAGAGATTCTTATAAAAATAATGAATATGTAAAAAATTTAGATGAATTGA	2013-07-31	8258.66	22	pfama1.07	NA	11	Male	Bambara	AA
Kali0072	pfama1.00	9	0.0832707	73.3615	0.0832707	0.0806595	264	0.299659	2413440	Kali-0072-9	76459	79.9964	0.132236	9	Sample	72	2	RUN5	RUN5	65075	53362	RUN5-Kali072-9-B	RUN5-Kali072-9-A	2	0.190591	0.187957	14371	2	ATTTGGTAAAGGTATAATTATTGAGAATTCAAATACTACTTTTTTAACACCGGTAGCTACGGAAAATCAAGATTTAAAAGATGGAGGTTTTGCTTTTCCTCCAACAAAACCTCTTATGTCACCAATGACATTAGATCAAATGAGACATTTTTATAAAGATAATAAATATGTAAAAAATTTAGATGAATTGA	2012-11-13	226.683	38	pfama1.00_pfama1.21_pfama1.24_pfama1.32_pfama1.73	NA	11	Male	Bambara	AA
Kali0072	pfama1.02	2012-05-01	0.0934742	82.3508	0.0934742	0.0957833	228	0.258797	2865960	Kali-0072-May12	86140	91.9013	0.0836917	2023-05-12	Sample	72	2	RUN5	RUN5	126255	50849	RUN5-Kali072-May12-A	RUN5-Kali072-May12-B	2	0.0365103	0.0378338	3259	2	ATTTGGTAAAGGTATAATTATTGAGAATTCAAAAACTACTTTTTTAACACCGGTAGCTACGGAAAATCAAGATTTAAAAGATGGAGGTTTTGCTTTTCCTCCAACAAATCCTCCTATGTCACCAATGACATTAGATGATATGAGACTTTTGTATAAAGATAATGAAGATGTAAAAAATTTAGATGAATTGA	2012-05-22	808.688	7	pfama1.02	NA	11	Male	Bambara	AA
Kali0072	pfama1.36	11	0.00387588	3.41465	0.00387588	0.00588119	13	0.014756	175973	Kali-0072-11	82831	98.2551	0	11	Sample	72	2	RUN5	RUN5	63427	40203	RUN5-Kali072-11-A	RUN5-Kali072-11-B	0	1	1	82831	2	ATTTGGTAAAGGTATAATTATTGAGAATTCAAAAACTACTTTTTTAACACCGGTAGCTACGGAAAATCAAGATTTAAAAGATGGAGGTTTTGCTTTTCCTCCAACAGAACCTCTTATGTCACCAATGACATTAGATGATATGAGAGTTTTGTATAAAGATAATGAATATGTAAAAAATTTAGATGAATTGA	2012-12-10	481.501	44	pfama1.36_pfama1.39	NA	11	Male	Bambara	AA
Kali0078	pfama1.29	2013-05-01	0.00286161	2.52108	0.00286161	0.00352398	17	0.0192963	105442	Kali-0078-may	84536	85.7085	0.0301583	2023-05-13	Sample	78	2	RUN3	RUN3	77105	56698	RUN3-Kali0078-may-Plate9-B	RUN3-Kali0078-may-Plate9-A	0	0.463253	0.463956	39221	2	ATTTGGTAAAGGTATAATTATTGAGAATTCAAATACTACTTTTTTAAAACCGGTAGCTACGGGAAATCAAGATTTAAAAGATGGAGGTTTTGCTTTTCCTCCAACAAATCCTCTTATATCACCAATGACATTAAATGGTATGAGAGATTTATATAAAAATAATGAAGATGTAAAAAATTTAGATGAATTGA	2013-05-23	563.286	2	pfama1.29_pfama1.63	8/31/00	11	Male	Bambara	AA
Kali0078	pfama1.04	2013-05-01	0.0561206	49.4422	0.0561206	0.0552648	152	0.172531	1653590	Kali-0078-may	84536	85.7085	0.0301583	2023-05-13	Sample	78	2	RUN3	RUN3	77105	56698	RUN3-Kali0078-may-Plate9-B	RUN3-Kali0078-may-Plate9-A	1	0.183272	0.18223	15405	2	ATTTGGTAAAGGTATAATTATTGAGAATTCAAATACTACTTTTTTAACACCGGTAGCTACGGAAAATCAAGATTTAAAAGATGGAGGTTTTGCTTTTCCTCCAACAAAACCTCTTATGTCACCAATGACATTAGATCAAATGAGAGATTTTTATAAAAATAATGAATATGTAAAAAATTTAGATGAATTGA	2013-05-23	563.286	1	pfama1.04	8/31/00	11	Male	Bambara	AA
Kali0280	pfama1.05	MAL	0.0617859	54.4334	0.0617859	0.0616755	148	0.167991	1845410	Kali-0280-MAL	11858	98.0243	0.0318404	MAL	Sample	280	2	RUN3	RUN3	7056	6938	RUN3-Kali0280-MAL-Plate10-B	RUN3-Kali0280-MAL-Plate10-A	1	0.242347	0.242452	2875	2	ATTTGGTAAAGGTATAATTATTGAGAATTCAAAAACTACTTTTTTAACACCGGTAGCTACGGAAAATCAAGATTTAAAAGATGGAGGTTTTGCTTTTCCTCCAACAGAACCTCTTATGTCACCAATGACATTAGATGATATGAGACGTTTTTATAAAGATAATGAATATGTAAAAAATTTAGATGAATTGA	2013-07-30	6825.42	36	pfama1.05_pfama1.48_pfama1.64_pfama1.65	NA	9	Female	Fulani	AS
Kali0078	pfama1.18	2013-05-01	0.0103497	9.11809	0.0103497	0.0104304	39	0.0442679	312091	Kali-0078-may	84536	85.7085	0.0301583	2023-05-13	Sample	78	2	RUN3	RUN3	77105	56698	RUN3-Kali0078-may-Plate9-B	RUN3-Kali0078-may-Plate9-A	4	0.0560804	0.0538232	4550	2	ATTTGGTAAAGGTATAATTATTGAGAATTCAAATACTACTTTTTTAAAACCGGTAGCTACGGAAAATCAAGATTTAAAAGATGGAGGTTTTGCTTTTCCTCCAACAAATCCTCTTATGTCACCAATGACATTAGATCATATGAGACATCTTTATAAAGATAATGAATATGTAAAAAATTTAGATGAATTGA	2013-05-23	563.286	37	pfama1.18	8/31/00	11	Male	Bambara	AA
Kali0078	pfama1.00	2013-05-01	0.0832707	73.3615	0.0832707	0.0806595	264	0.299659	2413440	Kali-0078-may	84536	85.7085	0.0301583	2023-05-13	Sample	78	2	RUN3	RUN3	77105	56698	RUN3-Kali0078-may-Plate9-B	RUN3-Kali0078-may-Plate9-A	5	0.032535	0.032566	2753	2	ATTTGGTAAAGGTATAATTATTGAGAATTCAAATACTACTTTTTTAACACCGGTAGCTACGGAAAATCAAGATTTAAAAGATGGAGGTTTTGCTTTTCCTCCAACAAAACCTCTTATGTCACCAATGACATTAGATCAAATGAGACATTTTTATAAAGATAATAAATATGTAAAAAATTTAGATGAATTGA	2013-05-23	563.286	38	pfama1.00_pfama1.21_pfama1.24_pfama1.32_pfama1.73	8/31/00	11	Male	Bambara	AA
Kali0078	pfama1.01	2013-05-01	0.0875999	77.1755	0.0875999	0.0942012	245	0.278093	2818620	Kali-0078-may	84536	85.7085	0.0301583	2023-05-13	Sample	78	2	RUN3	RUN3	77105	56698	RUN3-Kali0078-may-Plate9-B	RUN3-Kali0078-may-Plate9-A	3	0.0943022	0.0931083	7871	2	ATTTGGTAAAGGTATAATTATTGAGAATTCAAATACTACTTTTTTAACACCGGTAGCTACGGGAAAACAAGATTTAAAAGATGGAGGTTTTGCTTTTCCTCCAACAAATCCTCTTATATCACCAATGACATTAAATGGTATGAAAGATTTTTATAAAGATAATGAAGATGTAAAAAATTTAGATGAATTGA	2013-05-23	563.286	29	pfama1.01_pfama1.55_pfama1.69	8/31/00	11	Male	Bambara	AA
Kali0280	pfama1.02	MAL	0.0934742	82.3508	0.0934742	0.0957833	228	0.258797	2865960	Kali-0280-MAL	11858	98.0243	0.0318404	MAL	Sample	280	2	RUN3	RUN3	7056	6938	RUN3-Kali0280-MAL-Plate10-B	RUN3-Kali0280-MAL-Plate10-A	2	0.00748832	0.00750548	89	2	ATTTGGTAAAGGTATAATTATTGAGAATTCAAAAACTACTTTTTTAACACCGGTAGCTACGGAAAATCAAGATTTAAAAGATGGAGGTTTTGCTTTTCCTCCAACAAATCCTCCTATGTCACCAATGACATTAGATGATATGAGACTTTTGTATAAAGATAATGAAGATGTAAAAAATTTAGATGAATTGA	2013-07-30	6825.42	7	pfama1.02	NA	9	Female	Fulani	AS
Kali0078	pfama1.12	2013-05-01	0.0263269	23.194	0.0263269	0.030422	101	0.114642	910266	Kali-0078-may	84536	85.7085	0.0301583	2023-05-13	Sample	78	2	RUN3	RUN3	77105	56698	RUN3-Kali0078-may-Plate9-B	RUN3-Kali0078-may-Plate9-A	7	0.00706608	0.00681367	576	2	ATTTGGTAAAGGTATAATTATTGAGAATTCAAATACTACTTTTTTAACACCGGTAGCTACGGAAAATCAAGATTTAAAAGATGGAGGTTTTGCTTTTCCTCCAACAGAACCTCTTATGTCACCAATGACATTAGATCATATGAGAGATTTTTATAAAAATAATGAATATGTAAAAAATTTAGATGAATTGA	2013-05-23	563.286	3	pfama1.12	8/31/00	11	Male	Bambara	AA
Kali0078	pfama1.02	2013-05-01	0.0934742	82.3508	0.0934742	0.0957833	228	0.258797	2865960	Kali-0078-may	84536	85.7085	0.0301583	2023-05-13	Sample	78	2	RUN3	RUN3	77105	56698	RUN3-Kali0078-may-Plate9-B	RUN3-Kali0078-may-Plate9-A	2	0.14766	0.151474	12805	2	ATTTGGTAAAGGTATAATTATTGAGAATTCAAAAACTACTTTTTTAACACCGGTAGCTACGGAAAATCAAGATTTAAAAGATGGAGGTTTTGCTTTTCCTCCAACAAATCCTCCTATGTCACCAATGACATTAGATGATATGAGACTTTTGTATAAAGATAATGAAGATGTAAAAAATTTAGATGAATTGA	2013-05-23	563.286	7	pfama1.02	8/31/00	11	Male	Bambara	AA
Kali0078	pfama1.28	2013-05-01	0.00403477	3.55463	0.00403477	0.00555798	18	0.0204313	166302	Kali-0078-may	84536	85.7085	0.0301583	2023-05-13	Sample	78	2	RUN3	RUN3	77105	56698	RUN3-Kali0078-may-Plate9-B	RUN3-Kali0078-may-Plate9-A	6	0.0158311	0.0160287	1355	2	ATTTGGTAAAGGTATAATTATTGAGAATTCAAAAACTACTTTTTTAACACCGGTAGCTACGGAAAATCAAGATTTAAAAGATGGAGGTTTTGCTTTTCCTCCAACAAAACCTCTTATGTCACCAATGACATTAGATGAAATGAGACATTTTTATAAAGATAATAAATATGTAAAAAATTTAGATGAATTGA	2013-05-23	563.286	14	pfama1.28	8/31/00	11	Male	Bambara	AA
Kali0081	pfama1.12	4	0.0263269	23.194	0.0263269	0.030422	101	0.114642	910266	Kali-0081-4	75709	95.0569	0.0973674	4	Sample	81	2	RUN5	RUN5	64227	34617	RUN5-Kali081-4-A	RUN5-Kali081-4-B	0	0.506942	0.493019	37326	2	ATTTGGTAAAGGTATAATTATTGAGAATTCAAATACTACTTTTTTAACACCGGTAGCTACGGAAAATCAAGATTTAAAAGATGGAGGTTTTGCTTTTCCTCCAACAGAACCTCTTATGTCACCAATGACATTAGATCATATGAGAGATTTTTATAAAAATAATGAATATGTAAAAAATTTAGATGAATTGA	2012-09-03	379.182	3	pfama1.12	2000-09-11	11	Male	Bambara	AA
Kali0081	pfama1.12	8	0.0263269	23.194	0.0263269	0.030422	101	0.114642	910266	Kali-0081-8	14259	99.2483	0.0126826	8	Sample	81	2	RUN5	RUN5	8801	7722	RUN5-Kali081-8-B	RUN5-Kali081-8-A	5	0.0156	0.0158496	226	2	ATTTGGTAAAGGTATAATTATTGAGAATTCAAATACTACTTTTTTAACACCGGTAGCTACGGAAAATCAAGATTTAAAAGATGGAGGTTTTGCTTTTCCTCCAACAGAACCTCTTATGTCACCAATGACATTAGATCATATGAGAGATTTTTATAAAAATAATGAATATGTAAAAAATTTAGATGAATTGA	2012-10-30	33370.1	3	pfama1.12	2000-09-11	11	Male	Bambara	AA
Kali0081	pfama1.00	11	0.0832707	73.3615	0.0832707	0.0806595	264	0.299659	2413440	Kali-0081-11	28948	91.7382	0.0491009	11	Sample	81	2	RUN4	RUN4	18362	17835	RUN4-Kali0081-11-Plate2-A	RUN4-Kali0081-11-Plate2-B	2	0.0494038	0.0495716	1435	2	ATTTGGTAAAGGTATAATTATTGAGAATTCAAATACTACTTTTTTAACACCGGTAGCTACGGAAAATCAAGATTTAAAAGATGGAGGTTTTGCTTTTCCTCCAACAAAACCTCTTATGTCACCAATGACATTAGATCAAATGAGACATTTTTATAAAGATAATAAATATGTAAAAAATTTAGATGAATTGA	2012-12-10	1661.86	38	pfama1.00_pfama1.21_pfama1.24_pfama1.32_pfama1.73	2000-09-11	11	Male	Bambara	AA
Kali0081	pfama1.00	9	0.0832707	73.3615	0.0832707	0.0806595	264	0.299659	2413440	Kali-0081-9	7942	35.7377	0	9	Sample	81	2	RUN5	RUN4	15858	10111	RUN5-Kali081-9-B	RUN4-Kali0081-9-Plate1-B	0	1	1	7942	2	ATTTGGTAAAGGTATAATTATTGAGAATTCAAATACTACTTTTTTAACACCGGTAGCTACGGAAAATCAAGATTTAAAAGATGGAGGTTTTGCTTTTCCTCCAACAAAACCTCTTATGTCACCAATGACATTAGATCAAATGAGACATTTTTATAAAGATAATAAATATGTAAAAAATTTAGATGAATTGA	2012-11-13	16.2507	38	pfama1.00_pfama1.21_pfama1.24_pfama1.32_pfama1.73	2000-09-11	11	Male	Bambara	AA
Kali0081	pfama1.04	1	0.0561206	49.4422	0.0561206	0.0552648	152	0.172531	1653590	Kali-0081-1	11021	99.3599	0.0113827	1	Sample	81	2	RUN5	RUN5	7664	5090	RUN5-Kali081-1-B	RUN5-Kali081-1-A	1	0.0278768	0.0273115	301	2	ATTTGGTAAAGGTATAATTATTGAGAATTCAAATACTACTTTTTTAACACCGGTAGCTACGGAAAATCAAGATTTAAAAGATGGAGGTTTTGCTTTTCCTCCAACAAAACCTCTTATGTCACCAATGACATTAGATCAAATGAGAGATTTTTATAAAAATAATGAATATGTAAAAAATTTAGATGAATTGA	2012-07-23	24797.9	1	pfama1.04	2000-09-11	11	Male	Bambara	AA
Kali0081	pfama1.11	8	0.0247903	21.8403	0.0247903	0.0223445	103	0.116913	668576	Kali-0081-8	14259	99.2483	0.0126826	8	Sample	81	2	RUN5	RUN5	8801	7722	RUN5-Kali081-8-B	RUN5-Kali081-8-A	4	0.0448149	0.0446034	636	2	ATTTGGTAAAGGTATAATTATTGAGAATTCAAATACTACTTTTTTAAAACCGGTAGCTACGGGAAATCAAGATTTAAAAGATGGAGGTTTTGCTTTTCCTCCAACAAATCCTCTTATATCACCAATGACATTAGATCATATGAGAGATTTTTATAAAAATAATGAATATGTAAAAAATTTAGATGAATTGA	2012-10-30	33370.1	34	pfama1.11	2000-09-11	11	Male	Bambara	AA
Kali0081	pfama1.12	1	0.0263269	23.194	0.0263269	0.030422	101	0.114642	910266	Kali-0081-1	11021	99.3599	0.0113827	1	Sample	81	2	RUN5	RUN5	7664	5090	RUN5-Kali081-1-B	RUN5-Kali081-1-A	0	0.956118	0.957717	10555	2	ATTTGGTAAAGGTATAATTATTGAGAATTCAAATACTACTTTTTTAACACCGGTAGCTACGGAAAATCAAGATTTAAAAGATGGAGGTTTTGCTTTTCCTCCAACAGAACCTCTTATGTCACCAATGACATTAGATCATATGAGAGATTTTTATAAAAATAATGAATATGTAAAAAATTTAGATGAATTGA	2012-07-23	24797.9	3	pfama1.12	2000-09-11	11	Male	Bambara	AA
Kali0081	pfama1.07	2013-05-01	0.0475415	41.884	0.0475415	0.053954	131	0.148695	1614380	Kali-0081-May13	70100	96.9518	0.0245364	2023-05-13	Sample	81	2	RUN3	RUN3	48056	36401	RUN3-Kali0081-May13-Plate9-A	RUN3-Kali0081-May13-Plate9-B	1	0.0167876	0.0151926	1065	2	ATTTGGTAAAGGTATAATTATTGAGAATTCAAATACTACTTTTTTAACACCGGTAGCTACGGAAAATCAAGATTTAAAAGATGGAGGTTTTGCTTTTCCTCCAACAAATCCTCTTATATCACCAATGACATTAGATCATATGAGAGATTCTTATAAAAATAATGAATATGTAAAAAATTTAGATGAATTGA	2013-05-14	1595.18	22	pfama1.07	2000-09-11	11	Male	Bambara	AA
Kali0081	pfama1.01	MAL	0.0875999	77.1755	0.0875999	0.0942012	245	0.278093	2818620	Kali-0081-MAL	57028	98.6098	0.00972729	MAL	Sample	81	2	RUN3	RUN3	33805	33032	RUN3-Kali0081-MAL-Plate10-A	RUN3-Kali0081-MAL-Plate10-B	1	0.236938	0.236901	13510	2	ATTTGGTAAAGGTATAATTATTGAGAATTCAAATACTACTTTTTTAACACCGGTAGCTACGGGAAAACAAGATTTAAAAGATGGAGGTTTTGCTTTTCCTCCAACAAATCCTCTTATATCACCAATGACATTAAATGGTATGAAAGATTTTTATAAAGATAATGAAGATGTAAAAAATTTAGATGAATTGA	2013-08-22	51621.2	29	pfama1.01_pfama1.55_pfama1.69	2000-09-11	11	Male	Bambara	AA
Kali0081	pfama1.18	MAL	0.0103497	9.11809	0.0103497	0.0104304	39	0.0442679	312091	Kali-0081-MAL	57028	98.6098	0.00972729	MAL	Sample	81	2	RUN3	RUN3	33805	33032	RUN3-Kali0081-MAL-Plate10-A	RUN3-Kali0081-MAL-Plate10-B	2	0.102851	0.102862	5866	2	ATTTGGTAAAGGTATAATTATTGAGAATTCAAATACTACTTTTTTAAAACCGGTAGCTACGGAAAATCAAGATTTAAAAGATGGAGGTTTTGCTTTTCCTCCAACAAATCCTCTTATGTCACCAATGACATTAGATCATATGAGACATCTTTATAAAGATAATGAATATGTAAAAAATTTAGATGAATTGA	2013-08-22	51621.2	37	pfama1.18	2000-09-11	11	Male	Bambara	AA
Kali0081	pfama1.03	11	0.0799305	70.4188	0.0799305	0.0717858	221	0.250851	2147930	Kali-0081-11	28948	91.7382	0.0491009	11	Sample	81	2	RUN4	RUN4	18362	17835	RUN4-Kali0081-11-Plate2-A	RUN4-Kali0081-11-Plate2-B	4	0.0230249	0.0232486	673	2	ATTTGGTAAAGGTATAATTATTGAGAATTCAAATACTACTTTTTTAACACCGGTAGCTACGGGAAATCAATATTTAAAAGATGGAGGTTTTGCTTTTCCTCCAACAGAACCTCTTATGTCACCAATGACATTAGATGAAATGAGACATTTTTATAAAGATAATAAATATGTAAAAAATTTAGATGAATTGA	2012-12-10	1661.86	28	pfama1.03_pfama1.49_pfama1.59_pfama1.68	2000-09-11	11	Male	Bambara	AA
Kali0081	pfama1.12	2	0.0263269	23.194	0.0263269	0.030422	101	0.114642	910266	Kali-0081-2	36388	97.8277	0.0639076	2	Sample	81	2	RUN5	RUN5	27752	15667	RUN5-Kali081-2-B	RUN5-Kali081-2-A	1	0.227899	0.236809	8617	2	ATTTGGTAAAGGTATAATTATTGAGAATTCAAATACTACTTTTTTAACACCGGTAGCTACGGAAAATCAAGATTTAAAAGATGGAGGTTTTGCTTTTCCTCCAACAGAACCTCTTATGTCACCAATGACATTAGATCATATGAGAGATTTTTATAAAAATAATGAATATGTAAAAAATTTAGATGAATTGA	2012-08-06	52.9271	3	pfama1.12	2000-09-11	11	Male	Bambara	AA
Kali0081	pfama1.00	7	0.0832707	73.3615	0.0832707	0.0806595	264	0.299659	2413440	Kali-0081-7	50917	95.2503	0.0813263	7	Sample	81	2	RUN5	RUN5	34029	28796	RUN5-Kali081-7-B	RUN5-Kali081-7-A	3	0.041326	0.0426184	2170	2	ATTTGGTAAAGGTATAATTATTGAGAATTCAAATACTACTTTTTTAACACCGGTAGCTACGGAAAATCAAGATTTAAAAGATGGAGGTTTTGCTTTTCCTCCAACAAAACCTCTTATGTCACCAATGACATTAGATCAAATGAGACATTTTTATAAAGATAATAAATATGTAAAAAATTTAGATGAATTGA	2012-10-15	81.3621	38	pfama1.00_pfama1.21_pfama1.24_pfama1.32_pfama1.73	2000-09-11	11	Male	Bambara	AA
Kali0081	pfama1.22	11	0.00953133	8.3971	0.00953133	0.0101198	24	0.0272418	302797	Kali-0081-11	28948	91.7382	0.0491009	11	Sample	81	2	RUN4	RUN4	18362	17835	RUN4-Kali0081-11-Plate2-A	RUN4-Kali0081-11-Plate2-B	0	0.831089	0.83004	24028	2	ATTTGGTAAAGGTATAATTATTGAGAATTCAAATACTACTTTTTTAAAACCGGTAGCTACGGGAAATCAAGATTTAAAAGATGGAGGTTTTGCTTTTCCTCCAACAAATCCTCTTATATCACCAATGACATTAGATCAAATGAGACATTTTTATAAAAATAATGAATATGTAAAAAATTTAGATGAATTGA	2012-12-10	1661.86	42	pfama1.22	2000-09-11	11	Male	Bambara	AA
Kali0081	pfama1.11	11	0.0247903	21.8403	0.0247903	0.0223445	103	0.116913	668576	Kali-0081-11	28948	91.7382	0.0491009	11	Sample	81	2	RUN4	RUN4	18362	17835	RUN4-Kali0081-11-Plate2-A	RUN4-Kali0081-11-Plate2-B	1	0.0692056	0.0696421	2016	2	ATTTGGTAAAGGTATAATTATTGAGAATTCAAATACTACTTTTTTAAAACCGGTAGCTACGGGAAATCAAGATTTAAAAGATGGAGGTTTTGCTTTTCCTCCAACAAATCCTCTTATATCACCAATGACATTAGATCATATGAGAGATTTTTATAAAAATAATGAATATGTAAAAAATTTAGATGAATTGA	2012-12-10	1661.86	34	pfama1.11	2000-09-11	11	Male	Bambara	AA
Kali0081	pfama1.00	MAL	0.0832707	73.3615	0.0832707	0.0806595	264	0.299659	2413440	Kali-0081-MAL	57028	98.6098	0.00972729	MAL	Sample	81	2	RUN3	RUN3	33805	33032	RUN3-Kali0081-MAL-Plate10-A	RUN3-Kali0081-MAL-Plate10-B	0	0.575636	0.575647	32828	2	ATTTGGTAAAGGTATAATTATTGAGAATTCAAATACTACTTTTTTAACACCGGTAGCTACGGAAAATCAAGATTTAAAAGATGGAGGTTTTGCTTTTCCTCCAACAAAACCTCTTATGTCACCAATGACATTAGATCAAATGAGACATTTTTATAAAGATAATAAATATGTAAAAAATTTAGATGAATTGA	2013-08-22	51621.2	38	pfama1.00_pfama1.21_pfama1.24_pfama1.32_pfama1.73	2000-09-11	11	Male	Bambara	AA
Kali0081	pfama1.11	12	0.0247903	21.8403	0.0247903	0.0223445	103	0.116913	668576	Kali-0081-12	28228	86.0347	0.0411054	12	Sample	81	2	RUN4	RUN4	22630	14889	RUN4-Kali0081-12-Plate2-B	RUN4-Kali0081-12-Plate2-A	0	0.438921	0.441902	12474	2	ATTTGGTAAAGGTATAATTATTGAGAATTCAAATACTACTTTTTTAAAACCGGTAGCTACGGGAAATCAAGATTTAAAAGATGGAGGTTTTGCTTTTCCTCCAACAAATCCTCTTATATCACCAATGACATTAGATCATATGAGAGATTTTTATAAAAATAATGAATATGTAAAAAATTTAGATGAATTGA	2012-12-24	1737.25	34	pfama1.11	2000-09-11	11	Male	Bambara	AA
Kali0081	pfama1.18	7	0.0103497	9.11809	0.0103497	0.0104304	39	0.0442679	312091	Kali-0081-7	50917	95.2503	0.0813263	7	Sample	81	2	RUN5	RUN5	34029	28796	RUN5-Kali081-7-B	RUN5-Kali081-7-A	0	0.550565	0.547872	27896	2	ATTTGGTAAAGGTATAATTATTGAGAATTCAAATACTACTTTTTTAAAACCGGTAGCTACGGAAAATCAAGATTTAAAAGATGGAGGTTTTGCTTTTCCTCCAACAAATCCTCTTATGTCACCAATGACATTAGATCATATGAGACATCTTTATAAAGATAATGAATATGTAAAAAATTTAGATGAATTGA	2012-10-15	81.3621	37	pfama1.18	2000-09-11	11	Male	Bambara	AA
Kali0081	pfama1.13	MAL	0.0148761	13.1058	0.0148761	0.0149038	72	0.0817253	445940	Kali-0081-MAL	57028	98.6098	0.00972729	MAL	Sample	81	2	RUN3	RUN3	33805	33032	RUN3-Kali0081-MAL-Plate10-A	RUN3-Kali0081-MAL-Plate10-B	3	0.084575	0.08459	4824	2	ATTTGGTAAAGGTATAATTATTGAGAATTCAAAAACTACTTTTTTAACACCGGTAGCTACGGAAAATCAAGATTTAAAAGATGGAGGTTTTGCTTTTCCTCCAACAGAACCTCTTATATCACCAATGACATTAGATGATATGAGAGATTCTTATAAAGATAATGAATATGTAAAAAATTTAGATGAATTGA	2013-08-22	51621.2	27	pfama1.13	2000-09-11	11	Male	Bambara	AA
Kali0081	pfama1.04	4	0.0561206	49.4422	0.0561206	0.0552648	152	0.172531	1653590	Kali-0081-4	75709	95.0569	0.0973674	4	Sample	81	2	RUN5	RUN5	64227	34617	RUN5-Kali081-4-A	RUN5-Kali081-4-B	1	0.493058	0.506981	38383	2	ATTTGGTAAAGGTATAATTATTGAGAATTCAAATACTACTTTTTTAACACCGGTAGCTACGGAAAATCAAGATTTAAAAGATGGAGGTTTTGCTTTTCCTCCAACAAAACCTCTTATGTCACCAATGACATTAGATCAAATGAGAGATTTTTATAAAAATAATGAATATGTAAAAAATTTAGATGAATTGA	2012-09-03	379.182	1	pfama1.04	2000-09-11	11	Male	Bambara	AA
Kali0081	pfama1.22	12	0.00953133	8.3971	0.00953133	0.0101198	24	0.0272418	302797	Kali-0081-12	28228	86.0347	0.0411054	12	Sample	81	2	RUN4	RUN4	22630	14889	RUN4-Kali0081-12-Plate2-B	RUN4-Kali0081-12-Plate2-A	1	0.318717	0.312208	8813	2	ATTTGGTAAAGGTATAATTATTGAGAATTCAAATACTACTTTTTTAAAACCGGTAGCTACGGGAAATCAAGATTTAAAAGATGGAGGTTTTGCTTTTCCTCCAACAAATCCTCTTATATCACCAATGACATTAGATCAAATGAGACATTTTTATAAAAATAATGAATATGTAAAAAATTTAGATGAATTGA	2012-12-24	1737.25	42	pfama1.22	2000-09-11	11	Male	Bambara	AA
Kali0081	pfama1.03	8	0.0799305	70.4188	0.0799305	0.0717858	221	0.250851	2147930	Kali-0081-8	14259	99.2483	0.0126826	8	Sample	81	2	RUN5	RUN5	8801	7722	RUN5-Kali081-8-B	RUN5-Kali081-8-A	3	0.0471019	0.0472684	674	2	ATTTGGTAAAGGTATAATTATTGAGAATTCAAATACTACTTTTTTAACACCGGTAGCTACGGGAAATCAATATTTAAAAGATGGAGGTTTTGCTTTTCCTCCAACAGAACCTCTTATGTCACCAATGACATTAGATGAAATGAGACATTTTTATAAAGATAATAAATATGTAAAAAATTTAGATGAATTGA	2012-10-30	33370.1	28	pfama1.03_pfama1.49_pfama1.59_pfama1.68	2000-09-11	11	Male	Bambara	AA
Kali0081	pfama1.22	8	0.00953133	8.3971	0.00953133	0.0101198	24	0.0272418	302797	Kali-0081-8	14259	99.2483	0.0126826	8	Sample	81	2	RUN5	RUN5	8801	7722	RUN5-Kali081-8-B	RUN5-Kali081-8-A	1	0.168175	0.167824	2393	2	ATTTGGTAAAGGTATAATTATTGAGAATTCAAATACTACTTTTTTAAAACCGGTAGCTACGGGAAATCAAGATTTAAAAGATGGAGGTTTTGCTTTTCCTCCAACAAATCCTCTTATATCACCAATGACATTAGATCAAATGAGACATTTTTATAAAAATAATGAATATGTAAAAAATTTAGATGAATTGA	2012-10-30	33370.1	42	pfama1.22	2000-09-11	11	Male	Bambara	AA
Kali0081	pfama1.11	2013-05-01	0.0247903	21.8403	0.0247903	0.0223445	103	0.116913	668576	Kali-0081-May13	70100	96.9518	0.0245364	2023-05-13	Sample	81	2	RUN3	RUN3	48056	36401	RUN3-Kali0081-May13-Plate9-A	RUN3-Kali0081-May13-Plate9-B	0	0.983212	0.984807	69035	2	ATTTGGTAAAGGTATAATTATTGAGAATTCAAATACTACTTTTTTAAAACCGGTAGCTACGGGAAATCAAGATTTAAAAGATGGAGGTTTTGCTTTTCCTCCAACAAATCCTCTTATATCACCAATGACATTAGATCATATGAGAGATTTTTATAAAAATAATGAATATGTAAAAAATTTAGATGAATTGA	2013-05-14	1595.18	34	pfama1.11	2000-09-11	11	Male	Bambara	AA
Kali0081	pfama1.07	2013-05-01	0.0475415	41.884	0.0475415	0.053954	131	0.148695	1614380	Kali-0081-May13	70100	96.9518	0.0245364	2023-05-13	Sample	81	2	RUN3	RUN3	48056	36401	RUN3-Kali0081-May13-Plate9-A	RUN3-Kali0081-May13-Plate9-B	1	0.0167876	0.0151926	1065	2	ATTTGGTAAAGGTATAATTATTGAGAATTCAAATACTACTTTTTTAACACCGGTAGCTACGGAAAATCAAGATTTAAAAGATGGAGGTTTTGCTTTTCCTCCAACAAATCCTCTTATATCACCAATGACATTAGATCATATGAGAGATTCTTATAAAAATAATGAATATGTAAAAAATTTAGATGAATTGA	2013-05-14	1595.18	22	pfama1.07	2000-09-11	11	Male	Bambara	AA
Kali0081	pfama1.07	11	0.0475415	41.884	0.0475415	0.053954	131	0.148695	1614380	Kali-0081-11	28948	91.7382	0.0491009	11	Sample	81	2	RUN4	RUN4	18362	17835	RUN4-Kali0081-11-Plate2-A	RUN4-Kali0081-11-Plate2-B	3	0.0272766	0.0274976	796	2	ATTTGGTAAAGGTATAATTATTGAGAATTCAAATACTACTTTTTTAACACCGGTAGCTACGGAAAATCAAGATTTAAAAGATGGAGGTTTTGCTTTTCCTCCAACAAATCCTCTTATATCACCAATGACATTAGATCATATGAGAGATTCTTATAAAAATAATGAATATGTAAAAAATTTAGATGAATTGA	2012-12-10	1661.86	22	pfama1.07	2000-09-11	11	Male	Bambara	AA
Kali0081	pfama1.03	10	0.0799305	70.4188	0.0799305	0.0717858	221	0.250851	2147930	Kali-0081-10	56471	87.6593	0.0915044	10	Sample	81	2	RUN5	RUN5	43970	31554	RUN5-Kali081-10-A	RUN5-Kali081-10-B	0	0.755929	0.767987	43369	2	ATTTGGTAAAGGTATAATTATTGAGAATTCAAATACTACTTTTTTAACACCGGTAGCTACGGGAAATCAATATTTAAAAGATGGAGGTTTTGCTTTTCCTCCAACAGAACCTCTTATGTCACCAATGACATTAGATGAAATGAGACATTTTTATAAAGATAATAAATATGTAAAAAATTTAGATGAATTGA	2012-11-27	157.205	28	pfama1.03_pfama1.49_pfama1.59_pfama1.68	2000-09-11	11	Male	Bambara	AA
Kali0081	pfama1.22	10	0.00953133	8.3971	0.00953133	0.0101198	24	0.0272418	302797	Kali-0081-10	56471	87.6593	0.0915044	10	Sample	81	2	RUN5	RUN5	43970	31554	RUN5-Kali081-10-A	RUN5-Kali081-10-B	2	0.0613881	0.0544173	3073	2	ATTTGGTAAAGGTATAATTATTGAGAATTCAAATACTACTTTTTTAAAACCGGTAGCTACGGGAAATCAAGATTTAAAAGATGGAGGTTTTGCTTTTCCTCCAACAAATCCTCTTATATCACCAATGACATTAGATCAAATGAGACATTTTTATAAAAATAATGAATATGTAAAAAATTTAGATGAATTGA	2012-11-27	157.205	42	pfama1.22	2000-09-11	11	Male	Bambara	AA
Kali0081	pfama1.00	8	0.0832707	73.3615	0.0832707	0.0806595	264	0.299659	2413440	Kali-0081-8	14259	99.2483	0.0126826	8	Sample	81	2	RUN5	RUN5	8801	7722	RUN5-Kali081-8-B	RUN5-Kali081-8-A	0	0.596459	0.597026	8513	2	ATTTGGTAAAGGTATAATTATTGAGAATTCAAATACTACTTTTTTAACACCGGTAGCTACGGAAAATCAAGATTTAAAAGATGGAGGTTTTGCTTTTCCTCCAACAAAACCTCTTATGTCACCAATGACATTAGATCAAATGAGACATTTTTATAAAGATAATAAATATGTAAAAAATTTAGATGAATTGA	2012-10-30	33370.1	38	pfama1.00_pfama1.21_pfama1.24_pfama1.32_pfama1.73	2000-09-11	11	Male	Bambara	AA
Kali0081	pfama1.11	2013-05-01	0.0247903	21.8403	0.0247903	0.0223445	103	0.116913	668576	Kali-0081-May13	70100	96.9518	0.0245364	2023-05-13	Sample	81	2	RUN3	RUN3	48056	36401	RUN3-Kali0081-May13-Plate9-A	RUN3-Kali0081-May13-Plate9-B	0	0.983212	0.984807	69035	2	ATTTGGTAAAGGTATAATTATTGAGAATTCAAATACTACTTTTTTAAAACCGGTAGCTACGGGAAATCAAGATTTAAAAGATGGAGGTTTTGCTTTTCCTCCAACAAATCCTCTTATATCACCAATGACATTAGATCATATGAGAGATTTTTATAAAAATAATGAATATGTAAAAAATTTAGATGAATTGA	2013-05-14	1595.18	34	pfama1.11	2000-09-11	11	Male	Bambara	AA
Kali0081	pfama1.03	12	0.0799305	70.4188	0.0799305	0.0717858	221	0.250851	2147930	Kali-0081-12	28228	86.0347	0.0411054	12	Sample	81	2	RUN4	RUN4	22630	14889	RUN4-Kali0081-12-Plate2-B	RUN4-Kali0081-12-Plate2-A	3	0.0472608	0.0493127	1392	2	ATTTGGTAAAGGTATAATTATTGAGAATTCAAATACTACTTTTTTAACACCGGTAGCTACGGGAAATCAATATTTAAAAGATGGAGGTTTTGCTTTTCCTCCAACAGAACCTCTTATGTCACCAATGACATTAGATGAAATGAGACATTTTTATAAAGATAATAAATATGTAAAAAATTTAGATGAATTGA	2012-12-24	1737.25	28	pfama1.03_pfama1.49_pfama1.59_pfama1.68	2000-09-11	11	Male	Bambara	AA
Kali0081	pfama1.07	8	0.0475415	41.884	0.0475415	0.053954	131	0.148695	1614380	Kali-0081-8	14259	99.2483	0.0126826	8	Sample	81	2	RUN5	RUN5	8801	7722	RUN5-Kali081-8-B	RUN5-Kali081-8-A	2	0.127849	0.127428	1817	2	ATTTGGTAAAGGTATAATTATTGAGAATTCAAATACTACTTTTTTAACACCGGTAGCTACGGAAAATCAAGATTTAAAAGATGGAGGTTTTGCTTTTCCTCCAACAAATCCTCTTATATCACCAATGACATTAGATCATATGAGAGATTCTTATAAAAATAATGAATATGTAAAAAATTTAGATGAATTGA	2012-10-30	33370.1	22	pfama1.07	2000-09-11	11	Male	Bambara	AA
Kali0081	pfama1.12	7	0.0263269	23.194	0.0263269	0.030422	101	0.114642	910266	Kali-0081-7	50917	95.2503	0.0813263	7	Sample	81	2	RUN5	RUN5	34029	28796	RUN5-Kali081-7-B	RUN5-Kali081-7-A	1	0.307412	0.307383	15651	2	ATTTGGTAAAGGTATAATTATTGAGAATTCAAATACTACTTTTTTAACACCGGTAGCTACGGAAAATCAAGATTTAAAAGATGGAGGTTTTGCTTTTCCTCCAACAGAACCTCTTATGTCACCAATGACATTAGATCATATGAGAGATTTTTATAAAAATAATGAATATGTAAAAAATTTAGATGAATTGA	2012-10-15	81.3621	3	pfama1.12	2000-09-11	11	Male	Bambara	AA
Kali0081	pfama1.07	12	0.0475415	41.884	0.0475415	0.053954	131	0.148695	1614380	Kali-0081-12	28228	86.0347	0.0411054	12	Sample	81	2	RUN4	RUN4	22630	14889	RUN4-Kali0081-12-Plate2-B	RUN4-Kali0081-12-Plate2-A	2	0.195101	0.196578	5549	2	ATTTGGTAAAGGTATAATTATTGAGAATTCAAATACTACTTTTTTAACACCGGTAGCTACGGAAAATCAAGATTTAAAAGATGGAGGTTTTGCTTTTCCTCCAACAAATCCTCTTATATCACCAATGACATTAGATCATATGAGAGATTCTTATAAAAATAATGAATATGTAAAAAATTTAGATGAATTGA	2012-12-24	1737.25	22	pfama1.07	2000-09-11	11	Male	Bambara	AA
Kali0081	pfama1.12	3	0.0263269	23.194	0.0263269	0.030422	101	0.114642	910266	Kali-0081-3	50979	91.7053	0	3	Sample	81	2	RUN5	RUN5	34323	30478	RUN5-Kali081-3-B	RUN5-Kali081-3-A	0	1	1	50979	2	ATTTGGTAAAGGTATAATTATTGAGAATTCAAATACTACTTTTTTAACACCGGTAGCTACGGAAAATCAAGATTTAAAAGATGGAGGTTTTGCTTTTCCTCCAACAGAACCTCTTATGTCACCAATGACATTAGATCATATGAGAGATTTTTATAAAAATAATGAATATGTAAAAAATTTAGATGAATTGA	2012-08-20	5.21596	3	pfama1.12	2000-09-11	11	Male	Bambara	AA
Kali0081	pfama1.01	1	0.0875999	77.1755	0.0875999	0.0942012	245	0.278093	2818620	Kali-0081-1	11021	99.3599	0.0113827	1	Sample	81	2	RUN5	RUN5	7664	5090	RUN5-Kali081-1-B	RUN5-Kali081-1-A	2	0.0160054	0.0149714	165	2	ATTTGGTAAAGGTATAATTATTGAGAATTCAAATACTACTTTTTTAACACCGGTAGCTACGGGAAAACAAGATTTAAAAGATGGAGGTTTTGCTTTTCCTCCAACAAATCCTCTTATATCACCAATGACATTAAATGGTATGAAAGATTTTTATAAAGATAATGAAGATGTAAAAAATTTAGATGAATTGA	2012-07-23	24797.9	29	pfama1.01_pfama1.55_pfama1.69	2000-09-11	11	Male	Bambara	AA
Kali0081	pfama1.04	2	0.0561206	49.4422	0.0561206	0.0552648	152	0.172531	1653590	Kali-0081-2	36388	97.8277	0.0639076	2	Sample	81	2	RUN5	RUN5	27752	15667	RUN5-Kali081-2-B	RUN5-Kali081-2-A	0	0.772101	0.763191	27771	2	ATTTGGTAAAGGTATAATTATTGAGAATTCAAATACTACTTTTTTAACACCGGTAGCTACGGAAAATCAAGATTTAAAAGATGGAGGTTTTGCTTTTCCTCCAACAAAACCTCTTATGTCACCAATGACATTAGATCAAATGAGAGATTTTTATAAAAATAATGAATATGTAAAAAATTTAGATGAATTGA	2012-08-06	52.9271	1	pfama1.04	2000-09-11	11	Male	Bambara	AA
Kali0081	pfama1.11	10	0.0247903	21.8403	0.0247903	0.0223445	103	0.116913	668576	Kali-0081-10	56471	87.6593	0.0915044	10	Sample	81	2	RUN5	RUN5	43970	31554	RUN5-Kali081-10-A	RUN5-Kali081-10-B	1	0.182683	0.177596	10029	2	ATTTGGTAAAGGTATAATTATTGAGAATTCAAATACTACTTTTTTAAAACCGGTAGCTACGGGAAATCAAGATTTAAAAGATGGAGGTTTTGCTTTTCCTCCAACAAATCCTCTTATATCACCAATGACATTAGATCATATGAGAGATTTTTATAAAAATAATGAATATGTAAAAAATTTAGATGAATTGA	2012-11-27	157.205	34	pfama1.11	2000-09-11	11	Male	Bambara	AA
Kali0081	pfama1.03	7	0.0799305	70.4188	0.0799305	0.0717858	221	0.250851	2147930	Kali-0081-7	50917	95.2503	0.0813263	7	Sample	81	2	RUN5	RUN5	34029	28796	RUN5-Kali081-7-B	RUN5-Kali081-7-A	2	0.100698	0.102127	5200	2	ATTTGGTAAAGGTATAATTATTGAGAATTCAAATACTACTTTTTTAACACCGGTAGCTACGGGAAATCAATATTTAAAAGATGGAGGTTTTGCTTTTCCTCCAACAGAACCTCTTATGTCACCAATGACATTAGATGAAATGAGACATTTTTATAAAGATAATAAATATGTAAAAAATTTAGATGAATTGA	2012-10-15	81.3621	28	pfama1.03_pfama1.49_pfama1.59_pfama1.68	2000-09-11	11	Male	Bambara	AA
Kali0084	pfama1.02	7	0.0934742	82.3508	0.0934742	0.0957833	228	0.258797	2865960	Kali-0084-7	20969	99.1958	0	7	Sample	84	2	RUN5	RUN5	14568	10357	RUN5-Kali084-7-A	RUN5-Kali084-7-B	0	1	1	20969	2	ATTTGGTAAAGGTATAATTATTGAGAATTCAAAAACTACTTTTTTAACACCGGTAGCTACGGAAAATCAAGATTTAAAAGATGGAGGTTTTGCTTTTCCTCCAACAAATCCTCCTATGTCACCAATGACATTAGATGATATGAGACTTTTGTATAAAGATAATGAAGATGTAAAAAATTTAGATGAATTGA	2012-10-15	22.3207	7	pfama1.02	2001-11-01	11	Male	Malinke	AS
Kali0084	pfama1.01	MAL	0.0875999	77.1755	0.0875999	0.0942012	245	0.278093	2818620	Kali-0084-MAL	77252	98.3551	0.0103338	MAL	Sample	84	2	RUN3	RUN3	50161	40599	RUN3-Kali0084-MAL-Plate10-B	RUN3-Kali0084-MAL-Plate10-A	0	0.685278	0.685885	52986	2	ATTTGGTAAAGGTATAATTATTGAGAATTCAAATACTACTTTTTTAACACCGGTAGCTACGGGAAAACAAGATTTAAAAGATGGAGGTTTTGCTTTTCCTCCAACAAATCCTCTTATATCACCAATGACATTAAATGGTATGAAAGATTTTTATAAAGATAATGAAGATGTAAAAAATTTAGATGAATTGA	2013-11-01	65954.1	29	pfama1.01_pfama1.55_pfama1.69	2001-11-01	11	Male	Malinke	AS
Kali0084	pfama1.34	6	0.00683971	6.02578	0.00683971	0.00839659	14	0.015891	251237	Kali-0084-6	14385	69.5835	0	6	Sample	84	2	RUN5	RUN5	15814	8391	RUN5-Kali084-6-B	RUN5-Kali084-6-A	0	1	1	14385	2	ATTTGGTAAAGGTATAATTATTGAGAATTCAAATACTACTTTTTTAACACCGGTAGCTACGGGAAAACAAGATTTAAAAGATGGAGGTTTTGCTTTTCCTCCAACAAATCCTCTTATATCACCAATGACATTAAATGGTATGAGAGATTTATATAAAAATAATGAAGATGTAAAAAATTTAGATGAATTGA	2012-10-01	15.024	31	pfama1.34_pfama1.70	2001-11-01	11	Male	Malinke	AS
Kali0084	pfama1.05	2013-05-01	0.0617859	54.4334	0.0617859	0.0616755	148	0.167991	1845410	Kali-0084-May13	29866	97.9952	0	2023-05-13	Sample	84	2	RUN5	RUN5	25588	9999	RUN5-Kali084-May13-B	RUN5-Kali084-May13-A	0	1	1	29866	2	ATTTGGTAAAGGTATAATTATTGAGAATTCAAAAACTACTTTTTTAACACCGGTAGCTACGGAAAATCAAGATTTAAAAGATGGAGGTTTTGCTTTTCCTCCAACAGAACCTCTTATGTCACCAATGACATTAGATGATATGAGACGTTTTTATAAAGATAATGAATATGTAAAAAATTTAGATGAATTGA	2013-05-20	35.625	36	pfama1.05_pfama1.48_pfama1.64_pfama1.65	2001-11-01	11	Male	Malinke	AS
Kali0084	pfama1.05	11	0.0617859	54.4334	0.0617859	0.0616755	148	0.167991	1845410	Kali-0084-11	33607	98.8761	0	11	Sample	84	2	RUN1	RUN1	25480	13452	RUN1-Kali0084-11-Plate3-B	RUN1-Kali0084-11-Plate3-A	0	1	1	33607	2	ATTTGGTAAAGGTATAATTATTGAGAATTCAAAAACTACTTTTTTAACACCGGTAGCTACGGAAAATCAAGATTTAAAAGATGGAGGTTTTGCTTTTCCTCCAACAGAACCTCTTATGTCACCAATGACATTAGATGATATGAGACGTTTTTATAAAGATAATGAATATGTAAAAAATTTAGATGAATTGA	2012-12-10	4470.98	36	pfama1.05_pfama1.48_pfama1.64_pfama1.65	2001-11-01	11	Male	Malinke	AS
Kali0084	pfama1.02	9	0.0934742	82.3508	0.0934742	0.0957833	228	0.258797	2865960	Kali-0084-9	73770	99.5788	0.00889038	9	Sample	84	2	RUN1	RUN1	72866	27323	RUN1-Kali0084-9-Plate3-B	RUN1-Kali0084-9-Plate3-A	0	0.99395	0.995513	73439	2	ATTTGGTAAAGGTATAATTATTGAGAATTCAAAAACTACTTTTTTAACACCGGTAGCTACGGAAAATCAAGATTTAAAAGATGGAGGTTTTGCTTTTCCTCCAACAAATCCTCCTATGTCACCAATGACATTAGATGATATGAGACTTTTGTATAAAGATAATGAAGATGTAAAAAATTTAGATGAATTGA	2012-11-13	6507.79	7	pfama1.02	2001-11-01	11	Male	Malinke	AS
Kali0084	pfama1.34	5	0.00683971	6.02578	0.00683971	0.00839659	14	0.015891	251237	Kali-0084-5	30036	85.3514	0	5	Sample	84	2	RUN5	RUN5	29257	12192	RUN5-Kali084-5-B	RUN5-Kali084-5-A	0	1	1	30036	2	ATTTGGTAAAGGTATAATTATTGAGAATTCAAATACTACTTTTTTAACACCGGTAGCTACGGGAAAACAAGATTTAAAAGATGGAGGTTTTGCTTTTCCTCCAACAAATCCTCTTATATCACCAATGACATTAAATGGTATGAGAGATTTATATAAAAATAATGAAGATGTAAAAAATTTAGATGAATTGA	2012-09-17	45.7033	31	pfama1.34_pfama1.70	2001-11-01	11	Male	Malinke	AS
Kali0084	pfama1.05	MAL	0.0617859	54.4334	0.0617859	0.0616755	148	0.167991	1845410	Kali-0084-MAL	77252	98.3551	0.0103338	MAL	Sample	84	2	RUN3	RUN3	50161	40599	RUN3-Kali0084-MAL-Plate10-B	RUN3-Kali0084-MAL-Plate10-A	1	0.314722	0.314115	24266	2	ATTTGGTAAAGGTATAATTATTGAGAATTCAAAAACTACTTTTTTAACACCGGTAGCTACGGAAAATCAAGATTTAAAAGATGGAGGTTTTGCTTTTCCTCCAACAGAACCTCTTATGTCACCAATGACATTAGATGATATGAGACGTTTTTATAAAGATAATGAATATGTAAAAAATTTAGATGAATTGA	2013-11-01	65954.1	36	pfama1.05_pfama1.48_pfama1.64_pfama1.65	2001-11-01	11	Male	Malinke	AS
Kali0084	pfama1.05	12	0.0617859	54.4334	0.0617859	0.0616755	148	0.167991	1845410	Kali-0084-12	51008	98.0734	0	12	Sample	84	2	RUN1	RUN1	39081	20346	RUN1-Kali0084-12-Plate3-B	RUN1-Kali0084-12-Plate3-A	0	1	1	51008	2	ATTTGGTAAAGGTATAATTATTGAGAATTCAAAAACTACTTTTTTAACACCGGTAGCTACGGAAAATCAAGATTTAAAAGATGGAGGTTTTGCTTTTCCTCCAACAGAACCTCTTATGTCACCAATGACATTAGATGATATGAGACGTTTTTATAAAGATAATGAATATGTAAAAAATTTAGATGAATTGA	2012-12-24	7798.03	36	pfama1.05_pfama1.48_pfama1.64_pfama1.65	2001-11-01	11	Male	Malinke	AS
Kali0084	pfama1.02	8	0.0934742	82.3508	0.0934742	0.0957833	228	0.258797	2865960	Kali-0084-8	43064	88.4689	0	8	Sample	84	2	RUN5	RUN5	33966	22949	RUN5-Kali084-8-A	RUN5-Kali084-8-B	0	1	1	43064	2	ATTTGGTAAAGGTATAATTATTGAGAATTCAAAAACTACTTTTTTAACACCGGTAGCTACGGAAAATCAAGATTTAAAAGATGGAGGTTTTGCTTTTCCTCCAACAAATCCTCCTATGTCACCAATGACATTAGATGATATGAGACTTTTGTATAAAGATAATGAAGATGTAAAAAATTTAGATGAATTGA	2012-10-30	134.826	7	pfama1.02	2001-11-01	11	Male	Malinke	AS
Kali0084	pfama1.05	10	0.0617859	54.4334	0.0617859	0.0616755	148	0.167991	1845410	Kali-0084-10	79325	95.8738	0	10	Sample	84	2	RUN5	RUN5	81013	38500	RUN5-Kali084-10-A	RUN5-Kali084-10-B	0	1	1	79325	2	ATTTGGTAAAGGTATAATTATTGAGAATTCAAAAACTACTTTTTTAACACCGGTAGCTACGGAAAATCAAGATTTAAAAGATGGAGGTTTTGCTTTTCCTCCAACAGAACCTCTTATGTCACCAATGACATTAGATGATATGAGACGTTTTTATAAAGATAATGAATATGTAAAAAATTTAGATGAATTGA	2012-11-26	688.992	36	pfama1.05_pfama1.48_pfama1.64_pfama1.65	2001-11-01	11	Male	Malinke	AS
Kali0084	pfama1.05	2013-05-01	0.0617859	54.4334	0.0617859	0.0616755	148	0.167991	1845410	Kali-0084-May13	29866	97.9952	0	2023-05-13	Sample	84	2	RUN5	RUN5	25588	9999	RUN5-Kali084-May13-B	RUN5-Kali084-May13-A	0	1	1	29866	2	ATTTGGTAAAGGTATAATTATTGAGAATTCAAAAACTACTTTTTTAACACCGGTAGCTACGGAAAATCAAGATTTAAAAGATGGAGGTTTTGCTTTTCCTCCAACAGAACCTCTTATGTCACCAATGACATTAGATGATATGAGACGTTTTTATAAAGATAATGAATATGTAAAAAATTTAGATGAATTGA	2013-05-20	35.625	36	pfama1.05_pfama1.48_pfama1.64_pfama1.65	2001-11-01	11	Male	Malinke	AS
Kali0084	pfama1.05	9	0.0617859	54.4334	0.0617859	0.0616755	148	0.167991	1845410	Kali-0084-9	73770	99.5788	0.00889038	9	Sample	84	2	RUN1	RUN1	72866	27323	RUN1-Kali0084-9-Plate3-B	RUN1-Kali0084-9-Plate3-A	1	0.00604988	0.00448692	331	2	ATTTGGTAAAGGTATAATTATTGAGAATTCAAAAACTACTTTTTTAACACCGGTAGCTACGGAAAATCAAGATTTAAAAGATGGAGGTTTTGCTTTTCCTCCAACAGAACCTCTTATGTCACCAATGACATTAGATGATATGAGACGTTTTTATAAAGATAATGAATATGTAAAAAATTTAGATGAATTGA	2012-11-13	6507.79	36	pfama1.05_pfama1.48_pfama1.64_pfama1.65	2001-11-01	11	Male	Malinke	AS
Kali0086	pfama1.02	10	0.0934742	82.3508	0.0934742	0.0957833	228	0.258797	2865960	Kali-0086-10	26791	96.3913	0.151586	10	Sample	86	2	RUN5	RUN5	23174	9384	RUN5-Kali086-10-B	RUN5-Kali086-10-A	0	0.84957	0.883244	23663	2	ATTTGGTAAAGGTATAATTATTGAGAATTCAAAAACTACTTTTTTAACACCGGTAGCTACGGAAAATCAAGATTTAAAAGATGGAGGTTTTGCTTTTCCTCCAACAAATCCTCCTATGTCACCAATGACATTAGATGATATGAGACTTTTGTATAAAGATAATGAAGATGTAAAAAATTTAGATGAATTGA	2012-11-26	50.6303	7	pfama1.02	8/26/00	11	Male	Bambara	AA
Kali0086	pfama1.07	7	0.0475415	41.884	0.0475415	0.053954	131	0.148695	1614380	Kali-0086-7	69097	86.3551	0.161993	7	Sample	86	2	RUN5	RUN5	78338	34641	RUN5-Kali086-7-A	RUN5-Kali086-7-B	0	0.602443	0.632907	43732	2	ATTTGGTAAAGGTATAATTATTGAGAATTCAAATACTACTTTTTTAACACCGGTAGCTACGGAAAATCAAGATTTAAAAGATGGAGGTTTTGCTTTTCCTCCAACAAATCCTCTTATATCACCAATGACATTAGATCATATGAGAGATTCTTATAAAAATAATGAATATGTAAAAAATTTAGATGAATTGA	2012-10-15	488.116	22	pfama1.07	8/26/00	11	Male	Bambara	AA
Kali0086	pfama1.01	8	0.0875999	77.1755	0.0875999	0.0942012	245	0.278093	2818620	Kali-0086-8	68178	83.6868	0.0438568	8	Sample	86	2	RUN5	RUN5	62739	36699	RUN5-Kali086-8-A	RUN5-Kali086-8-B	2	0.141902	0.137742	9391	2	ATTTGGTAAAGGTATAATTATTGAGAATTCAAATACTACTTTTTTAACACCGGTAGCTACGGGAAAACAAGATTTAAAAGATGGAGGTTTTGCTTTTCCTCCAACAAATCCTCTTATATCACCAATGACATTAAATGGTATGAAAGATTTTTATAAAGATAATGAAGATGTAAAAAATTTAGATGAATTGA	2012-10-30	594.955	29	pfama1.01_pfama1.55_pfama1.69	8/26/00	11	Male	Bambara	AA
Kali0086	pfama1.11	8	0.0247903	21.8403	0.0247903	0.0223445	103	0.116913	668576	Kali-0086-8	68178	83.6868	0.0438568	8	Sample	86	2	RUN5	RUN5	62739	36699	RUN5-Kali086-8-A	RUN5-Kali086-8-B	3	0.0175133	0.0205785	1403	2	ATTTGGTAAAGGTATAATTATTGAGAATTCAAATACTACTTTTTTAAAACCGGTAGCTACGGGAAATCAAGATTTAAAAGATGGAGGTTTTGCTTTTCCTCCAACAAATCCTCTTATATCACCAATGACATTAGATCATATGAGAGATTTTTATAAAAATAATGAATATGTAAAAAATTTAGATGAATTGA	2012-10-30	594.955	34	pfama1.11	8/26/00	11	Male	Bambara	AA
Kali0086	pfama1.03	2013-05-01	0.0799305	70.4188	0.0799305	0.0717858	221	0.250851	2147930	Kali-0086-May13	29281	81.021	0.020228	2023-05-13	Sample	86	2	RUN5	RUN5	21858	20611	RUN5-Kali086-May13-B	RUN5-Kali086-May13-A	0	0.877669	0.878249	25716	2	ATTTGGTAAAGGTATAATTATTGAGAATTCAAATACTACTTTTTTAACACCGGTAGCTACGGGAAATCAATATTTAAAAGATGGAGGTTTTGCTTTTCCTCCAACAGAACCTCTTATGTCACCAATGACATTAGATGAAATGAGACATTTTTATAAAGATAATAAATATGTAAAAAATTTAGATGAATTGA	2013-05-13	161.006	28	pfama1.03_pfama1.49_pfama1.59_pfama1.68	8/26/00	11	Male	Bambara	AA
Kali0086	pfama1.06	2013-05-01	0.0497921	43.8668	0.0497921	0.0427373	136	0.15437	1278760	Kali-0086-May13	29281	81.021	0.020228	2023-05-13	Sample	86	2	RUN5	RUN5	21858	20611	RUN5-Kali086-May13-B	RUN5-Kali086-May13-A	1	0.122331	0.121751	3565	2	ATTTGGTAAAGGTATAATTATTGAGAATTCAAAAACTACTTTTTTAACACCGGTAGCTACGGAAAATCAAGATTTAAAAGATGGAGGTTTTGCTTTTCCTCCAACAAATCCTCCTATGTCACCAATGACATTAAATGGTATGAGAGATTTATATAAAAATAATGAATATGTAAAAAATTTAGATGAATTGA	2013-05-13	161.006	17	pfama1.06	8/26/00	11	Male	Bambara	AA
Kali0086	pfama1.18	7	0.0103497	9.11809	0.0103497	0.0104304	39	0.0442679	312091	Kali-0086-7	69097	86.3551	0.161993	7	Sample	86	2	RUN5	RUN5	78338	34641	RUN5-Kali086-7-A	RUN5-Kali086-7-B	2	0.0323776	0.0328813	2272	2	ATTTGGTAAAGGTATAATTATTGAGAATTCAAATACTACTTTTTTAAAACCGGTAGCTACGGAAAATCAAGATTTAAAAGATGGAGGTTTTGCTTTTCCTCCAACAAATCCTCTTATGTCACCAATGACATTAGATCATATGAGACATCTTTATAAAGATAATGAATATGTAAAAAATTTAGATGAATTGA	2012-10-15	488.116	37	pfama1.18	8/26/00	11	Male	Bambara	AA
Kali0086	pfama1.01	10	0.0875999	77.1755	0.0875999	0.0942012	245	0.278093	2818620	Kali-0086-10	26791	96.3913	0.151586	10	Sample	86	2	RUN5	RUN5	23174	9384	RUN5-Kali086-10-B	RUN5-Kali086-10-A	1	0.15043	0.116756	3128	2	ATTTGGTAAAGGTATAATTATTGAGAATTCAAATACTACTTTTTTAACACCGGTAGCTACGGGAAAACAAGATTTAAAAGATGGAGGTTTTGCTTTTCCTCCAACAAATCCTCTTATATCACCAATGACATTAAATGGTATGAAAGATTTTTATAAAGATAATGAAGATGTAAAAAATTTAGATGAATTGA	2012-11-26	50.6303	29	pfama1.01_pfama1.55_pfama1.69	8/26/00	11	Male	Bambara	AA
Kali0086	pfama1.02	7	0.0934742	82.3508	0.0934742	0.0957833	228	0.258797	2865960	Kali-0086-7	69097	86.3551	0.161993	7	Sample	86	2	RUN5	RUN5	78338	34641	RUN5-Kali086-7-A	RUN5-Kali086-7-B	1	0.342534	0.30612	21152	2	ATTTGGTAAAGGTATAATTATTGAGAATTCAAAAACTACTTTTTTAACACCGGTAGCTACGGAAAATCAAGATTTAAAAGATGGAGGTTTTGCTTTTCCTCCAACAAATCCTCCTATGTCACCAATGACATTAGATGATATGAGACTTTTGTATAAAGATAATGAAGATGTAAAAAATTTAGATGAATTGA	2012-10-15	488.116	7	pfama1.02	8/26/00	11	Male	Bambara	AA
Kali0086	pfama1.02	8	0.0934742	82.3508	0.0934742	0.0957833	228	0.258797	2865960	Kali-0086-8	68178	83.6868	0.0438568	8	Sample	86	2	RUN5	RUN5	62739	36699	RUN5-Kali086-8-A	RUN5-Kali086-8-B	0	0.567744	0.576946	39335	2	ATTTGGTAAAGGTATAATTATTGAGAATTCAAAAACTACTTTTTTAACACCGGTAGCTACGGAAAATCAAGATTTAAAAGATGGAGGTTTTGCTTTTCCTCCAACAAATCCTCCTATGTCACCAATGACATTAGATGATATGAGACTTTTGTATAAAGATAATGAAGATGTAAAAAATTTAGATGAATTGA	2012-10-30	594.955	7	pfama1.02	8/26/00	11	Male	Bambara	AA
Kali0086	pfama1.02	12	0.0934742	82.3508	0.0934742	0.0957833	228	0.258797	2865960	Kali-0086-12	45328	83.9066	0.0732491	12	Sample	86	2	RUN5	RUN5	32072	31433	RUN5-Kali086-12-A	RUN5-Kali086-12-B	0	0.907335	0.909063	41206	2	ATTTGGTAAAGGTATAATTATTGAGAATTCAAAAACTACTTTTTTAACACCGGTAGCTACGGAAAATCAAGATTTAAAAGATGGAGGTTTTGCTTTTCCTCCAACAAATCCTCCTATGTCACCAATGACATTAGATGATATGAGACTTTTGTATAAAGATAATGAAGATGTAAAAAATTTAGATGAATTGA	2012-12-24	87.1092	7	pfama1.02	8/26/00	11	Male	Bambara	AA
Kali0086	pfama1.02	9	0.0934742	82.3508	0.0934742	0.0957833	228	0.258797	2865960	Kali-0086-9	38082	87.1003	0	9	Sample	86	2	RUN5	RUN5	28181	22921	RUN5-Kali086-9-B	RUN5-Kali086-9-A	0	1	1	38082	2	ATTTGGTAAAGGTATAATTATTGAGAATTCAAAAACTACTTTTTTAACACCGGTAGCTACGGAAAATCAAGATTTAAAAGATGGAGGTTTTGCTTTTCCTCCAACAAATCCTCCTATGTCACCAATGACATTAGATGATATGAGACTTTTGTATAAAGATAATGAAGATGTAAAAAATTTAGATGAATTGA	2012-11-13	104.736	7	pfama1.02	8/26/00	11	Male	Bambara	AA
Kali0086	pfama1.10	11	0.0381209	33.5845	0.0381209	0.0327478	106	0.120318	979857	Kali-0086-11	80231	99.0017	0.00591833	11	Sample	86	2	RUN1	RUN1	60154	35254	RUN1-Kali0086-11-Plate3-B	RUN1-Kali0086-11-Plate3-A	1	0.0079632	0.00726652	583	2	ATTTGGTAAAGGTATAATTATTGAGAATTCAAATACTACTTTTTTAAAACCGGTAGCTACGGGAAATCAAGATTTAAAAGATGGAGGTTTTGCTTTTCCTCCAACAGAACCTCTTATATCACCAATGACATTAAATGGTATGAGAGATTTTTATAAAAATAATGAATATGTAAAAAATTTAGATGAATTGA	2012-12-10	14611.4	9	pfama1.10_pfama1.31	8/26/00	11	Male	Bambara	AA
Kali0086	pfama1.03	11	0.0799305	70.4188	0.0799305	0.0717858	221	0.250851	2147930	Kali-0086-11	80231	99.0017	0.00591833	11	Sample	86	2	RUN1	RUN1	60154	35254	RUN1-Kali0086-11-Plate3-B	RUN1-Kali0086-11-Plate3-A	0	0.992037	0.992733	79648	2	ATTTGGTAAAGGTATAATTATTGAGAATTCAAATACTACTTTTTTAACACCGGTAGCTACGGGAAATCAATATTTAAAAGATGGAGGTTTTGCTTTTCCTCCAACAGAACCTCTTATGTCACCAATGACATTAGATGAAATGAGACATTTTTATAAAGATAATAAATATGTAAAAAATTTAGATGAATTGA	2012-12-10	14611.4	28	pfama1.03_pfama1.49_pfama1.59_pfama1.68	8/26/00	11	Male	Bambara	AA
Kali0086	pfama1.11	7	0.0247903	21.8403	0.0247903	0.0223445	103	0.116913	668576	Kali-0086-7	69097	86.3551	0.161993	7	Sample	86	2	RUN5	RUN5	78338	34641	RUN5-Kali086-7-A	RUN5-Kali086-7-B	3	0.0226456	0.0280909	1941	2	ATTTGGTAAAGGTATAATTATTGAGAATTCAAATACTACTTTTTTAAAACCGGTAGCTACGGGAAATCAAGATTTAAAAGATGGAGGTTTTGCTTTTCCTCCAACAAATCCTCTTATATCACCAATGACATTAGATCATATGAGAGATTTTTATAAAAATAATGAATATGTAAAAAATTTAGATGAATTGA	2012-10-15	488.116	34	pfama1.11	8/26/00	11	Male	Bambara	AA
Kali0086	pfama1.18	8	0.0103497	9.11809	0.0103497	0.0104304	39	0.0442679	312091	Kali-0086-8	68178	83.6868	0.0438568	8	Sample	86	2	RUN5	RUN5	62739	36699	RUN5-Kali086-8-A	RUN5-Kali086-8-B	1	0.272841	0.264733	18049	2	ATTTGGTAAAGGTATAATTATTGAGAATTCAAATACTACTTTTTTAAAACCGGTAGCTACGGAAAATCAAGATTTAAAAGATGGAGGTTTTGCTTTTCCTCCAACAAATCCTCTTATGTCACCAATGACATTAGATCATATGAGACATCTTTATAAAGATAATGAATATGTAAAAAATTTAGATGAATTGA	2012-10-30	594.955	37	pfama1.18	8/26/00	11	Male	Bambara	AA
Kali0086	pfama1.00	12	0.0832707	73.3615	0.0832707	0.0806595	264	0.299659	2413440	Kali-0086-12	45328	83.9066	0.0732491	12	Sample	86	2	RUN5	RUN5	32072	31433	RUN5-Kali086-12-A	RUN5-Kali086-12-B	1	0.0926647	0.0909372	4122	2	ATTTGGTAAAGGTATAATTATTGAGAATTCAAATACTACTTTTTTAACACCGGTAGCTACGGAAAATCAAGATTTAAAAGATGGAGGTTTTGCTTTTCCTCCAACAAAACCTCTTATGTCACCAATGACATTAGATCAAATGAGACATTTTTATAAAGATAATAAATATGTAAAAAATTTAGATGAATTGA	2012-12-24	87.1092	38	pfama1.00_pfama1.21_pfama1.24_pfama1.32_pfama1.73	8/26/00	11	Male	Bambara	AA
Kali0095	pfama1.00	5	0.0832707	73.3615	0.0832707	0.0806595	264	0.299659	2413440	Kali-0095-5	77168	86.1144	0.06163	5	Sample	95	2	RUN5	RUN5	77769	46708	RUN5-Kali095-5-A	RUN5-Kali095-5-B	1	0.31862	0.323204	24941	2	ATTTGGTAAAGGTATAATTATTGAGAATTCAAATACTACTTTTTTAACACCGGTAGCTACGGAAAATCAAGATTTAAAAGATGGAGGTTTTGCTTTTCCTCCAACAAAACCTCTTATGTCACCAATGACATTAGATCAAATGAGACATTTTTATAAAGATAATAAATATGTAAAAAATTTAGATGAATTGA	2012-09-17	530.436	38	pfama1.00_pfama1.21_pfama1.24_pfama1.32_pfama1.73	2001-06-03	11	Male	Bambara	AA
Kali0095	pfama1.46	9	0.00153634	1.35351	0.00153634	0.000929706	9	0.0102157	27818	Kali-0095-9	39684	84.3569	0.00954376	9	Sample	95	2	RUN4	RUN4	30287	23596	RUN4-Kali0095-9-Plate2-B	RUN4-Kali0095-9-Plate2-A	0	0.366516	0.365336	14498	2	ATTTGGTAAAGGTATAATTATTGAGAATTCAAAAACTACTTTTTTAACACCGGTAGCTACGGAAAATCAAGATTTAAAAGATGGAGGTTTTGCTTTTCCTCCAACAGAACCTCCTATGTCACCAATGACATTAGATGAAATGAGACATTTTTATAAAGATAATAAATATGTAAAAAATTTAGATGAATTGA	2012-11-13	1233.08	12	pfama1.46	2001-06-03	11	Male	Bambara	AA
Kali0095	pfama1.21	10	0.0123176	10.8518	0.0123176	0.0107771	24	0.0272418	322465	Kali-0095-10	67329	89.2508	0.0279614	10	Sample	95	2	RUN5	RUN5	57300	31584	RUN5-Kali095-10-A	RUN5-Kali095-10-B	3	0.0167574	0.0198577	1337	2	ATTTGGTAAAGGTATAATTATTGAGAATTCAAATACTACTTTTTTAACACCGGTAGCTACGGAAAATCAAGATTTAAAAGATGGAGGTTTTGCTTTTCCTCCAACAAAACCTCTTATGTCACCAATGACATTAGATGAAATGAGACATTTTTATAAAGATAATAAATATGTAAAAAATTTAGATGAATTGA	2012-11-26	616.26	38	pfama1.00_pfama1.21_pfama1.24_pfama1.32_pfama1.73	2001-06-03	11	Male	Bambara	AA
Kali0095	pfama1.16	4	0.0174696	15.3907	0.0174696	0.0173291	42	0.0476731	518509	Kali-0095-4	66358	88.2291	0.10258	4	Sample	95	2	RUN5	RUN5	48281	40191	RUN5-Kali095-4-A	RUN5-Kali095-4-B	3	0.089041	0.094819	6292	2	ATTTGGTAAAGGTATAATTATTGAGAATTCAAAAACTACTTTTTTAACACCGGTAGCTACGGAAAATCAAGATTTAAAAGATGGAGGTTTTGCTTTTCCTCCAACAAAACCTCTTATGTCACCAATGACATTAGATGATATGAGACTTTTGTATAAAGATAATGAAGATGTAAAAAATTTAGATGAATTGA	2012-09-03	377.339	45	pfama1.16	2001-06-03	11	Male	Bambara	AA
Kali0095	pfama1.00	9	0.0832707	73.3615	0.0832707	0.0806595	264	0.299659	2413440	Kali-0095-9	39684	84.3569	0.00954376	9	Sample	95	2	RUN4	RUN4	30287	23596	RUN4-Kali0095-9-Plate2-B	RUN4-Kali0095-9-Plate2-A	6	0.00779234	0.00763532	303	2	ATTTGGTAAAGGTATAATTATTGAGAATTCAAATACTACTTTTTTAACACCGGTAGCTACGGAAAATCAAGATTTAAAAGATGGAGGTTTTGCTTTTCCTCCAACAAAACCTCTTATGTCACCAATGACATTAGATCAAATGAGACATTTTTATAAAGATAATAAATATGTAAAAAATTTAGATGAATTGA	2012-11-13	1233.08	38	pfama1.00_pfama1.21_pfama1.24_pfama1.32_pfama1.73	2001-06-03	11	Male	Bambara	AA
Kali0095	pfama1.16	11	0.0174696	15.3907	0.0174696	0.0173291	42	0.0476731	518509	Kali-0095-11	79026	86.4854	0.128995	11	Sample	95	2	RUN5	RUN5	62394	48877	RUN5-Kali095-11-B	RUN5-Kali095-11-A	0	0.468995	0.46677	36887	2	ATTTGGTAAAGGTATAATTATTGAGAATTCAAAAACTACTTTTTTAACACCGGTAGCTACGGAAAATCAAGATTTAAAAGATGGAGGTTTTGCTTTTCCTCCAACAAAACCTCTTATGTCACCAATGACATTAGATGATATGAGACTTTTGTATAAAGATAATGAAGATGTAAAAAATTTAGATGAATTGA	2012-12-10	193.356	45	pfama1.16	2001-06-03	11	Male	Bambara	AA
Kali0095	pfama1.06	7	0.0497921	43.8668	0.0497921	0.0427373	136	0.15437	1278760	Kali-0095-7	10166	97.6467	0.00771895	7	Sample	95	2	RUN1	RUN1	8080	3875	RUN1-Kali0095-7-Plate3-A	RUN1-Kali0095-7-Plate3-B	4	0.0319413	0.0331497	337	2	ATTTGGTAAAGGTATAATTATTGAGAATTCAAAAACTACTTTTTTAACACCGGTAGCTACGGAAAATCAAGATTTAAAAGATGGAGGTTTTGCTTTTCCTCCAACAAATCCTCCTATGTCACCAATGACATTAAATGGTATGAGAGATTTATATAAAAATAATGAATATGTAAAAAATTTAGATGAATTGA	2012-10-15	7364.33	17	pfama1.06	2001-06-03	11	Male	Bambara	AA
Kali0095	pfama1.01	11	0.0875999	77.1755	0.0875999	0.0942012	245	0.278093	2818620	Kali-0095-11	79026	86.4854	0.128995	11	Sample	95	2	RUN5	RUN5	62394	48877	RUN5-Kali095-11-B	RUN5-Kali095-11-A	1	0.204076	0.205502	16240	2	ATTTGGTAAAGGTATAATTATTGAGAATTCAAATACTACTTTTTTAACACCGGTAGCTACGGGAAAACAAGATTTAAAAGATGGAGGTTTTGCTTTTCCTCCAACAAATCCTCTTATATCACCAATGACATTAAATGGTATGAAAGATTTTTATAAAGATAATGAAGATGTAAAAAATTTAGATGAATTGA	2012-12-10	193.356	29	pfama1.01_pfama1.55_pfama1.69	2001-06-03	11	Male	Bambara	AA
Kali0095	pfama1.08	9	0.0505214	44.5093	0.0505214	0.0530772	123	0.139614	1588140	Kali-0095-9	39684	84.3569	0.00954376	9	Sample	95	2	RUN4	RUN4	30287	23596	RUN4-Kali0095-9-Plate2-B	RUN4-Kali0095-9-Plate2-A	1	0.252623	0.253175	10047	2	ATTTGGTAAAGGTATAATTATTGAGAATTCAAATACTACTTTTTTAAAACCGGTAGCTACGGGAAATCAAGATTTAAAAGATGGAGGTTTTGCTTTTCCTCCAACAGAACCTCTTATATCACCAATGACATTAGATGATATGAGAGATTTTTATAAAAATAATGAATATGTAAAAAATTTAGATGAATTGA	2012-11-13	1233.08	32	pfama1.08_pfama1.61	2001-06-03	11	Male	Bambara	AA
Kali0095	pfama1.00	10	0.0832707	73.3615	0.0832707	0.0806595	264	0.299659	2413440	Kali-0095-10	67329	89.2508	0.0279614	10	Sample	95	2	RUN5	RUN5	57300	31584	RUN5-Kali095-10-A	RUN5-Kali095-10-B	2	0.11078	0.109938	7402	2	ATTTGGTAAAGGTATAATTATTGAGAATTCAAATACTACTTTTTTAACACCGGTAGCTACGGAAAATCAAGATTTAAAAGATGGAGGTTTTGCTTTTCCTCCAACAAAACCTCTTATGTCACCAATGACATTAGATCAAATGAGACATTTTTATAAAGATAATAAATATGTAAAAAATTTAGATGAATTGA	2012-11-26	616.26	38	pfama1.00_pfama1.21_pfama1.24_pfama1.32_pfama1.73	2001-06-03	11	Male	Bambara	AA
Kali0095	pfama1.00	6	0.0832707	73.3615	0.0832707	0.0806595	264	0.299659	2413440	Kali-0095-6	20501	98.2413	0.0452879	6	Sample	95	2	RUN1	RUN1	13027	10788	RUN1-Kali0095-6-Plate3-B	RUN1-Kali0095-6-Plate3-A	5	0.0215173	0.0224867	461	2	ATTTGGTAAAGGTATAATTATTGAGAATTCAAATACTACTTTTTTAACACCGGTAGCTACGGAAAATCAAGATTTAAAAGATGGAGGTTTTGCTTTTCCTCCAACAAAACCTCTTATGTCACCAATGACATTAGATCAAATGAGACATTTTTATAAAGATAATAAATATGTAAAAAATTTAGATGAATTGA	2012-10-01	2007.56	38	pfama1.00_pfama1.21_pfama1.24_pfama1.32_pfama1.73	2001-06-03	11	Male	Bambara	AA
Kali0095	pfama1.21	2	0.0123176	10.8518	0.0123176	0.0107771	24	0.0272418	322465	Kali-0095-2	25960	98.6247	0.00946371	2	Sample	95	2	RUN5	RUN5	19794	10602	RUN5-Kali095-2-B	RUN5-Kali095-2-A	5	0.00814965	0.00828197	215	2	ATTTGGTAAAGGTATAATTATTGAGAATTCAAATACTACTTTTTTAACACCGGTAGCTACGGAAAATCAAGATTTAAAAGATGGAGGTTTTGCTTTTCCTCCAACAAAACCTCTTATGTCACCAATGACATTAGATGAAATGAGACATTTTTATAAAGATAATAAATATGTAAAAAATTTAGATGAATTGA	2012-08-06	38936.3	38	pfama1.00_pfama1.21_pfama1.24_pfama1.32_pfama1.73	2001-06-03	11	Male	Bambara	AA
Kali0095	pfama1.06	6	0.0497921	43.8668	0.0497921	0.0427373	136	0.15437	1278760	Kali-0095-6	20501	98.2413	0.0452879	6	Sample	95	2	RUN1	RUN1	13027	10788	RUN1-Kali0095-6-Plate3-B	RUN1-Kali0095-6-Plate3-A	6	0.00698621	0.0066826	137	2	ATTTGGTAAAGGTATAATTATTGAGAATTCAAAAACTACTTTTTTAACACCGGTAGCTACGGAAAATCAAGATTTAAAAGATGGAGGTTTTGCTTTTCCTCCAACAAATCCTCCTATGTCACCAATGACATTAAATGGTATGAGAGATTTATATAAAAATAATGAATATGTAAAAAATTTAGATGAATTGA	2012-10-01	2007.56	17	pfama1.06	2001-06-03	11	Male	Bambara	AA
Kali0095	pfama1.00	8	0.0832707	73.3615	0.0832707	0.0806595	264	0.299659	2413440	Kali-0095-8	9984	95.9815	0.0211261	8	Sample	95	2	RUN1	RUN1	9560	2275	RUN1-Kali0095-8-Plate3-A	RUN1-Kali0095-8-Plate3-B	2	0.00871883	0.00921474	92	2	ATTTGGTAAAGGTATAATTATTGAGAATTCAAATACTACTTTTTTAACACCGGTAGCTACGGAAAATCAAGATTTAAAAGATGGAGGTTTTGCTTTTCCTCCAACAAAACCTCTTATGTCACCAATGACATTAGATCAAATGAGACATTTTTATAAAGATAATAAATATGTAAAAAATTTAGATGAATTGA	2012-10-30	2391.41	38	pfama1.00_pfama1.21_pfama1.24_pfama1.32_pfama1.73	2001-06-03	11	Male	Bambara	AA
Kali0095	pfama1.27	11	0.00857486	7.55445	0.00857486	0.00881225	20	0.0227015	263674	Kali-0095-11	79026	86.4854	0.128995	11	Sample	95	2	RUN5	RUN5	62394	48877	RUN5-Kali095-11-B	RUN5-Kali095-11-A	4	0.092718	0.0932731	7371	2	ATTTGGTAAAGGTATAATTATTGAGAATTCAAAAACTACTTTTTTAACACCGGTAGCTACGGAAAATCAAGATTTAAAAGATGGAGGTTTTGCTTTTCCTCCAACAGAACCTCTTATGTCACCAATGACATTAGATCAAATGAGACATTTTTATAAAGATAATAAATATGTAAAAAATTTAGATGAATTGA	2012-12-10	193.356	23	pfama1.27_pfama1.71	2001-06-03	11	Male	Bambara	AA
Kali0095	pfama1.01	5	0.0875999	77.1755	0.0875999	0.0942012	245	0.278093	2818620	Kali-0095-5	77168	86.1144	0.06163	5	Sample	95	2	RUN5	RUN5	77769	46708	RUN5-Kali095-5-A	RUN5-Kali095-5-B	3	0.0960678	0.0909833	7021	2	ATTTGGTAAAGGTATAATTATTGAGAATTCAAATACTACTTTTTTAACACCGGTAGCTACGGGAAAACAAGATTTAAAAGATGGAGGTTTTGCTTTTCCTCCAACAAATCCTCTTATATCACCAATGACATTAAATGGTATGAAAGATTTTTATAAAGATAATGAAGATGTAAAAAATTTAGATGAATTGA	2012-09-17	530.436	29	pfama1.01_pfama1.55_pfama1.69	2001-06-03	11	Male	Bambara	AA
Kali0095	pfama1.05	2	0.0617859	54.4334	0.0617859	0.0616755	148	0.167991	1845410	Kali-0095-2	25960	98.6247	0.00946371	2	Sample	95	2	RUN5	RUN5	19794	10602	RUN5-Kali095-2-B	RUN5-Kali095-2-A	2	0.158736	0.160401	4164	2	ATTTGGTAAAGGTATAATTATTGAGAATTCAAAAACTACTTTTTTAACACCGGTAGCTACGGAAAATCAAGATTTAAAAGATGGAGGTTTTGCTTTTCCTCCAACAGAACCTCTTATGTCACCAATGACATTAGATGATATGAGACGTTTTTATAAAGATAATGAATATGTAAAAAATTTAGATGAATTGA	2012-08-06	38936.3	36	pfama1.05_pfama1.48_pfama1.64_pfama1.65	2001-06-03	11	Male	Bambara	AA
Kali0095	pfama1.01	12	0.0875999	77.1755	0.0875999	0.0942012	245	0.278093	2818620	Kali-0095-12	32971	82.0378	0.0486184	12	Sample	95	2	RUN4	RUN4	29381	16075	RUN4-Kali0095-12-Plate2-B	RUN4-Kali0095-12-Plate2-A	1	0.225728	0.208122	6862	2	ATTTGGTAAAGGTATAATTATTGAGAATTCAAATACTACTTTTTTAACACCGGTAGCTACGGGAAAACAAGATTTAAAAGATGGAGGTTTTGCTTTTCCTCCAACAAATCCTCTTATATCACCAATGACATTAAATGGTATGAAAGATTTTTATAAAGATAATGAAGATGTAAAAAATTTAGATGAATTGA	2012-12-24	1095.04	29	pfama1.01_pfama1.55_pfama1.69	2001-06-03	11	Male	Bambara	AA
Kali0095	pfama1.21	5	0.0123176	10.8518	0.0123176	0.0107771	24	0.0272418	322465	Kali-0095-5	77168	86.1144	0.06163	5	Sample	95	2	RUN5	RUN5	77769	46708	RUN5-Kali095-5-A	RUN5-Kali095-5-B	0	0.319253	0.32564	25129	2	ATTTGGTAAAGGTATAATTATTGAGAATTCAAATACTACTTTTTTAACACCGGTAGCTACGGAAAATCAAGATTTAAAAGATGGAGGTTTTGCTTTTCCTCCAACAAAACCTCTTATGTCACCAATGACATTAGATGAAATGAGACATTTTTATAAAGATAATAAATATGTAAAAAATTTAGATGAATTGA	2012-09-17	530.436	38	pfama1.00_pfama1.21_pfama1.24_pfama1.32_pfama1.73	2001-06-03	11	Male	Bambara	AA
Kali0095	pfama1.08	10	0.0505214	44.5093	0.0505214	0.0530772	123	0.139614	1588140	Kali-0095-10	67329	89.2508	0.0279614	10	Sample	95	2	RUN5	RUN5	57300	31584	RUN5-Kali095-10-A	RUN5-Kali095-10-B	1	0.430354	0.435533	29324	2	ATTTGGTAAAGGTATAATTATTGAGAATTCAAATACTACTTTTTTAAAACCGGTAGCTACGGGAAATCAAGATTTAAAAGATGGAGGTTTTGCTTTTCCTCCAACAGAACCTCTTATATCACCAATGACATTAGATGATATGAGAGATTTTTATAAAAATAATGAATATGTAAAAAATTTAGATGAATTGA	2012-11-26	616.26	32	pfama1.08_pfama1.61	2001-06-03	11	Male	Bambara	AA
Kali0095	pfama1.05	11	0.0617859	54.4334	0.0617859	0.0616755	148	0.167991	1845410	Kali-0095-11	79026	86.4854	0.128995	11	Sample	95	2	RUN5	RUN5	62394	48877	RUN5-Kali095-11-B	RUN5-Kali095-11-A	3	0.0975494	0.0982461	7764	2	ATTTGGTAAAGGTATAATTATTGAGAATTCAAAAACTACTTTTTTAACACCGGTAGCTACGGAAAATCAAGATTTAAAAGATGGAGGTTTTGCTTTTCCTCCAACAGAACCTCTTATGTCACCAATGACATTAGATGATATGAGACGTTTTTATAAAGATAATGAATATGTAAAAAATTTAGATGAATTGA	2012-12-10	193.356	36	pfama1.05_pfama1.48_pfama1.64_pfama1.65	2001-06-03	11	Male	Bambara	AA
Kali0095	pfama1.08	7	0.0505214	44.5093	0.0505214	0.0530772	123	0.139614	1588140	Kali-0095-7	10166	97.6467	0.00771895	7	Sample	95	2	RUN1	RUN1	8080	3875	RUN1-Kali0095-7-Plate3-A	RUN1-Kali0095-7-Plate3-B	2	0.0571134	0.0555774	565	2	ATTTGGTAAAGGTATAATTATTGAGAATTCAAATACTACTTTTTTAAAACCGGTAGCTACGGGAAATCAAGATTTAAAAGATGGAGGTTTTGCTTTTCCTCCAACAGAACCTCTTATATCACCAATGACATTAGATGATATGAGAGATTTTTATAAAAATAATGAATATGTAAAAAATTTAGATGAATTGA	2012-10-15	7364.33	32	pfama1.08_pfama1.61	2001-06-03	11	Male	Bambara	AA
Kali0095	pfama1.05	12	0.0617859	54.4334	0.0617859	0.0616755	148	0.167991	1845410	Kali-0095-12	32971	82.0378	0.0486184	12	Sample	95	2	RUN4	RUN4	29381	16075	RUN4-Kali0095-12-Plate2-B	RUN4-Kali0095-12-Plate2-A	3	0.0225916	0.0277517	915	2	ATTTGGTAAAGGTATAATTATTGAGAATTCAAAAACTACTTTTTTAACACCGGTAGCTACGGAAAATCAAGATTTAAAAGATGGAGGTTTTGCTTTTCCTCCAACAGAACCTCTTATGTCACCAATGACATTAGATGATATGAGACGTTTTTATAAAGATAATGAATATGTAAAAAATTTAGATGAATTGA	2012-12-24	1095.04	36	pfama1.05_pfama1.48_pfama1.64_pfama1.65	2001-06-03	11	Male	Bambara	AA
Kali0095	pfama1.14	1	0.0113348	9.98595	0.0113348	0.0121241	45	0.0510783	362770	Kali-0095-1	31352	94.485	0.0371901	1	Sample	95	2	RUN4	RUN4	21433	16187	RUN4-Kali0095-1-Plate2-B	RUN4-Kali0095-1-Plate2-A	0	0.951217	0.949126	29757	2	ATTTGGTAAAGGTATAATTATTGAGAATTCAAATACTACTTTTTTAACACCGGTAGCTACGGAAAATCAAGATTTAAAAGATGGAGGTTTTGCTTTTCCTCCAACAGAACCTCTTATGTCACCAATGACATTAGATCGTATGAGAGATTTTTATAAAAATAATGAAGATGTAAAAAATTTAGATGAATTGA	2012-07-23	1428.13	6	pfama1.14	2001-06-03	11	Male	Bambara	AA
Kali0095	pfama1.16	9	0.0174696	15.3907	0.0174696	0.0173291	42	0.0476731	518509	Kali-0095-9	39684	84.3569	0.00954376	9	Sample	95	2	RUN4	RUN4	30287	23596	RUN4-Kali0095-9-Plate2-B	RUN4-Kali0095-9-Plate2-A	2	0.168148	0.168153	6673	2	ATTTGGTAAAGGTATAATTATTGAGAATTCAAAAACTACTTTTTTAACACCGGTAGCTACGGAAAATCAAGATTTAAAAGATGGAGGTTTTGCTTTTCCTCCAACAAAACCTCTTATGTCACCAATGACATTAGATGATATGAGACTTTTGTATAAAGATAATGAAGATGTAAAAAATTTAGATGAATTGA	2012-11-13	1233.08	45	pfama1.16	2001-06-03	11	Male	Bambara	AA
Kali0095	pfama1.00	2013-05-01	0.0832707	73.3615	0.0832707	0.0806595	264	0.299659	2413440	Kali-0095-May13	14299	95.9214	0.00189072	2023-05-13	Sample	95	2	RUN1	RUN1	13971	2888	RUN1-Kali0095-May13-Plate3-A	RUN1-Kali0095-May13-Plate3-B	2	0.00655018	0.00636408	91	2	ATTTGGTAAAGGTATAATTATTGAGAATTCAAATACTACTTTTTTAACACCGGTAGCTACGGAAAATCAAGATTTAAAAGATGGAGGTTTTGCTTTTCCTCCAACAAAACCTCTTATGTCACCAATGACATTAGATCAAATGAGACATTTTTATAAAGATAATAAATATGTAAAAAATTTAGATGAATTGA	2013-05-21	5189.93	38	pfama1.00_pfama1.21_pfama1.24_pfama1.32_pfama1.73	2001-06-03	11	Male	Bambara	AA
Kali0095	pfama1.01	2013-05-01	0.0875999	77.1755	0.0875999	0.0942012	245	0.278093	2818620	Kali-0095-May13	14299	95.9214	0.00189072	2023-05-13	Sample	95	2	RUN1	RUN1	13971	2888	RUN1-Kali0095-May13-Plate3-A	RUN1-Kali0095-May13-Plate3-B	1	0.31787	0.317225	4536	2	ATTTGGTAAAGGTATAATTATTGAGAATTCAAATACTACTTTTTTAACACCGGTAGCTACGGGAAAACAAGATTTAAAAGATGGAGGTTTTGCTTTTCCTCCAACAAATCCTCTTATATCACCAATGACATTAAATGGTATGAAAGATTTTTATAAAGATAATGAAGATGTAAAAAATTTAGATGAATTGA	2013-05-21	5189.93	29	pfama1.01_pfama1.55_pfama1.69	2001-06-03	11	Male	Bambara	AA
Kali0095	pfama1.23	11	0.0106985	9.42535	0.0106985	0.00826545	23	0.0261067	247313	Kali-0095-11	79026	86.4854	0.128995	11	Sample	95	2	RUN5	RUN5	62394	48877	RUN5-Kali095-11-B	RUN5-Kali095-11-A	2	0.136662	0.136208	10764	2	ATTTGGTAAAGGTATAATTATTGAGAATTCAAAAACTACTTTTTTAACACCGGTAGCTACGGAAAATCAAGATTTAAAAGATGGAGGTTTTGCTTTTCCTCCAACAAAACCTCTTATGTCACCAATGACATTAAATGGTATGAGAGATTTTTATAAAAATAATGAATATGTAAAAAATTTAGATGAATTGA	2012-12-10	193.356	47	pfama1.23_pfama1.60	2001-06-03	11	Male	Bambara	AA
Kali0095	pfama1.47	7	0.00177433	1.56319	0.00177433	0.00240598	8	0.00908059	71990	Kali-0095-7	10166	97.6467	0.00771895	7	Sample	95	2	RUN1	RUN1	8080	3875	RUN1-Kali0095-7-Plate3-A	RUN1-Kali0095-7-Plate3-B	1	0.21195	0.213358	2169	2	ATTTGGTAAAGGTATAATTATTGAGAATTCAAAAACTACTTTTTTAACACCGGTAGCTACGGAAAATCAAGATTTAAAAGATGGAGGTTTTGCTTTTCCTCCAACAGAACCTCTTATATCACCAATGACATTAGATCAAATGAGACATCTTTATAAAGATAATGAATATGTAAAAAATTTAGATGAATTGA	2012-10-15	7364.33	33	pfama1.47	2001-06-03	11	Male	Bambara	AA
Kali0095	pfama1.02	12	0.0934742	82.3508	0.0934742	0.0957833	228	0.258797	2865960	Kali-0095-12	32971	82.0378	0.0486184	12	Sample	95	2	RUN4	RUN4	29381	16075	RUN4-Kali0095-12-Plate2-B	RUN4-Kali0095-12-Plate2-A	4	0.0123513	0.013982	461	2	ATTTGGTAAAGGTATAATTATTGAGAATTCAAAAACTACTTTTTTAACACCGGTAGCTACGGAAAATCAAGATTTAAAAGATGGAGGTTTTGCTTTTCCTCCAACAAATCCTCCTATGTCACCAATGACATTAGATGATATGAGACTTTTGTATAAAGATAATGAAGATGTAAAAAATTTAGATGAATTGA	2012-12-24	1095.04	7	pfama1.02	2001-06-03	11	Male	Bambara	AA
Kali0095	pfama1.27	12	0.00857486	7.55445	0.00857486	0.00881225	20	0.0227015	263674	Kali-0095-12	32971	82.0378	0.0486184	12	Sample	95	2	RUN4	RUN4	29381	16075	RUN4-Kali0095-12-Plate2-B	RUN4-Kali0095-12-Plate2-A	0	0.51262	0.519002	17112	2	ATTTGGTAAAGGTATAATTATTGAGAATTCAAAAACTACTTTTTTAACACCGGTAGCTACGGAAAATCAAGATTTAAAAGATGGAGGTTTTGCTTTTCCTCCAACAGAACCTCTTATGTCACCAATGACATTAGATCAAATGAGACATTTTTATAAAGATAATAAATATGTAAAAAATTTAGATGAATTGA	2012-12-24	1095.04	23	pfama1.27_pfama1.71	2001-06-03	11	Male	Bambara	AA
Kali0095	pfama1.05	4	0.0617859	54.4334	0.0617859	0.0616755	148	0.167991	1845410	Kali-0095-4	66358	88.2291	0.10258	4	Sample	95	2	RUN5	RUN5	48281	40191	RUN5-Kali095-4-A	RUN5-Kali095-4-B	2	0.128795	0.119127	7905	2	ATTTGGTAAAGGTATAATTATTGAGAATTCAAAAACTACTTTTTTAACACCGGTAGCTACGGAAAATCAAGATTTAAAAGATGGAGGTTTTGCTTTTCCTCCAACAGAACCTCTTATGTCACCAATGACATTAGATGATATGAGACGTTTTTATAAAGATAATGAATATGTAAAAAATTTAGATGAATTGA	2012-09-03	377.339	36	pfama1.05_pfama1.48_pfama1.64_pfama1.65	2001-06-03	11	Male	Bambara	AA
Kali0095	pfama1.02	9	0.0934742	82.3508	0.0934742	0.0957833	228	0.258797	2865960	Kali-0095-9	39684	84.3569	0.00954376	9	Sample	95	2	RUN4	RUN4	30287	23596	RUN4-Kali0095-9-Plate2-B	RUN4-Kali0095-9-Plate2-A	3	0.149035	0.150136	5958	2	ATTTGGTAAAGGTATAATTATTGAGAATTCAAAAACTACTTTTTTAACACCGGTAGCTACGGAAAATCAAGATTTAAAAGATGGAGGTTTTGCTTTTCCTCCAACAAATCCTCCTATGTCACCAATGACATTAGATGATATGAGACTTTTGTATAAAGATAATGAAGATGTAAAAAATTTAGATGAATTGA	2012-11-13	1233.08	7	pfama1.02	2001-06-03	11	Male	Bambara	AA
Kali0095	pfama1.21	9	0.0123176	10.8518	0.0123176	0.0107771	24	0.0272418	322465	Kali-0095-9	39684	84.3569	0.00954376	9	Sample	95	2	RUN4	RUN4	30287	23596	RUN4-Kali0095-9-Plate2-B	RUN4-Kali0095-9-Plate2-A	5	0.00893442	0.00869368	345	2	ATTTGGTAAAGGTATAATTATTGAGAATTCAAATACTACTTTTTTAACACCGGTAGCTACGGAAAATCAAGATTTAAAAGATGGAGGTTTTGCTTTTCCTCCAACAAAACCTCTTATGTCACCAATGACATTAGATGAAATGAGACATTTTTATAAAGATAATAAATATGTAAAAAATTTAGATGAATTGA	2012-11-13	1233.08	38	pfama1.00_pfama1.21_pfama1.24_pfama1.32_pfama1.73	2001-06-03	11	Male	Bambara	AA
Kali0095	pfama1.16	10	0.0174696	15.3907	0.0174696	0.0173291	42	0.0476731	518509	Kali-0095-10	67329	89.2508	0.0279614	10	Sample	95	2	RUN5	RUN5	57300	31584	RUN5-Kali095-10-A	RUN5-Kali095-10-B	0	0.442109	0.434672	29266	2	ATTTGGTAAAGGTATAATTATTGAGAATTCAAAAACTACTTTTTTAACACCGGTAGCTACGGAAAATCAAGATTTAAAAGATGGAGGTTTTGCTTTTCCTCCAACAAAACCTCTTATGTCACCAATGACATTAGATGATATGAGACTTTTGTATAAAGATAATGAAGATGTAAAAAATTTAGATGAATTGA	2012-11-26	616.26	45	pfama1.16	2001-06-03	11	Male	Bambara	AA
Kali0095	pfama1.23	7	0.0106985	9.42535	0.0106985	0.00826545	23	0.0261067	247313	Kali-0095-7	10166	97.6467	0.00771895	7	Sample	95	2	RUN1	RUN1	8080	3875	RUN1-Kali0095-7-Plate3-A	RUN1-Kali0095-7-Plate3-B	0	0.644236	0.64519	6559	2	ATTTGGTAAAGGTATAATTATTGAGAATTCAAAAACTACTTTTTTAACACCGGTAGCTACGGAAAATCAAGATTTAAAAGATGGAGGTTTTGCTTTTCCTCCAACAAAACCTCTTATGTCACCAATGACATTAAATGGTATGAGAGATTTTTATAAAAATAATGAATATGTAAAAAATTTAGATGAATTGA	2012-10-15	7364.33	47	pfama1.23_pfama1.60	2001-06-03	11	Male	Bambara	AA
Kali0095	pfama1.16	5	0.0174696	15.3907	0.0174696	0.0173291	42	0.0476731	518509	Kali-0095-5	77168	86.1144	0.06163	5	Sample	95	2	RUN5	RUN5	77769	46708	RUN5-Kali095-5-A	RUN5-Kali095-5-B	2	0.167552	0.163967	12653	2	ATTTGGTAAAGGTATAATTATTGAGAATTCAAAAACTACTTTTTTAACACCGGTAGCTACGGAAAATCAAGATTTAAAAGATGGAGGTTTTGCTTTTCCTCCAACAAAACCTCTTATGTCACCAATGACATTAGATGATATGAGACTTTTGTATAAAGATAATGAAGATGTAAAAAATTTAGATGAATTGA	2012-09-17	530.436	45	pfama1.16	2001-06-03	11	Male	Bambara	AA
Kali0095	pfama1.16	3	0.0174696	15.3907	0.0174696	0.0173291	42	0.0476731	518509	Kali-0095-3	34563	93.5652	0.0198846	3	Sample	95	2	RUN4	RUN4	25077	16481	RUN4-Kali0095-3-Plate2-B	RUN4-Kali0095-3-Plate2-A	0	0.971081	0.96884	33486	2	ATTTGGTAAAGGTATAATTATTGAGAATTCAAAAACTACTTTTTTAACACCGGTAGCTACGGAAAATCAAGATTTAAAAGATGGAGGTTTTGCTTTTCCTCCAACAAAACCTCTTATGTCACCAATGACATTAGATGATATGAGACTTTTGTATAAAGATAATGAAGATGTAAAAAATTTAGATGAATTGA	2012-08-20	1031.93	45	pfama1.16	2001-06-03	11	Male	Bambara	AA
Kali0095	pfama1.23	6	0.0106985	9.42535	0.0106985	0.00826545	23	0.0261067	247313	Kali-0095-6	20501	98.2413	0.0452879	6	Sample	95	2	RUN1	RUN1	13027	10788	RUN1-Kali0095-6-Plate3-B	RUN1-Kali0095-6-Plate3-A	0	0.315028	0.311692	6390	2	ATTTGGTAAAGGTATAATTATTGAGAATTCAAAAACTACTTTTTTAACACCGGTAGCTACGGAAAATCAAGATTTAAAAGATGGAGGTTTTGCTTTTCCTCCAACAAAACCTCTTATGTCACCAATGACATTAAATGGTATGAGAGATTTTTATAAAAATAATGAATATGTAAAAAATTTAGATGAATTGA	2012-10-01	2007.56	47	pfama1.23_pfama1.60	2001-06-03	11	Male	Bambara	AA
Kali0095	pfama1.02	1	0.0934742	82.3508	0.0934742	0.0957833	228	0.258797	2865960	Kali-0095-1	31352	94.485	0.0371901	1	Sample	95	2	RUN4	RUN4	21433	16187	RUN4-Kali0095-1-Plate2-B	RUN4-Kali0095-1-Plate2-A	1	0.0487827	0.0508739	1595	2	ATTTGGTAAAGGTATAATTATTGAGAATTCAAAAACTACTTTTTTAACACCGGTAGCTACGGAAAATCAAGATTTAAAAGATGGAGGTTTTGCTTTTCCTCCAACAAATCCTCCTATGTCACCAATGACATTAGATGATATGAGACTTTTGTATAAAGATAATGAAGATGTAAAAAATTTAGATGAATTGA	2012-07-23	1428.13	7	pfama1.02	2001-06-03	11	Male	Bambara	AA
Kali0095	pfama1.23	12	0.0106985	9.42535	0.0106985	0.00826545	23	0.0261067	247313	Kali-0095-12	32971	82.0378	0.0486184	12	Sample	95	2	RUN4	RUN4	29381	16075	RUN4-Kali0095-12-Plate2-B	RUN4-Kali0095-12-Plate2-A	5	0.00820846	0.00730945	241	2	ATTTGGTAAAGGTATAATTATTGAGAATTCAAAAACTACTTTTTTAACACCGGTAGCTACGGAAAATCAAGATTTAAAAGATGGAGGTTTTGCTTTTCCTCCAACAAAACCTCTTATGTCACCAATGACATTAAATGGTATGAGAGATTTTTATAAAAATAATGAATATGTAAAAAATTTAGATGAATTGA	2012-12-24	1095.04	47	pfama1.23_pfama1.60	2001-06-03	11	Male	Bambara	AA
Kali0095	pfama1.01	3	0.0875999	77.1755	0.0875999	0.0942012	245	0.278093	2818620	Kali-0095-3	34563	93.5652	0.0198846	3	Sample	95	2	RUN4	RUN4	25077	16481	RUN4-Kali0095-3-Plate2-B	RUN4-Kali0095-3-Plate2-A	1	0.0289188	0.0311605	1077	2	ATTTGGTAAAGGTATAATTATTGAGAATTCAAATACTACTTTTTTAACACCGGTAGCTACGGGAAAACAAGATTTAAAAGATGGAGGTTTTGCTTTTCCTCCAACAAATCCTCTTATATCACCAATGACATTAAATGGTATGAAAGATTTTTATAAAGATAATGAAGATGTAAAAAATTTAGATGAATTGA	2012-08-20	1031.93	29	pfama1.01_pfama1.55_pfama1.69	2001-06-03	11	Male	Bambara	AA
Kali0095	pfama1.01	2	0.0875999	77.1755	0.0875999	0.0942012	245	0.278093	2818620	Kali-0095-2	25960	98.6247	0.00946371	2	Sample	95	2	RUN5	RUN5	19794	10602	RUN5-Kali095-2-B	RUN5-Kali095-2-A	0	0.554024	0.553082	14358	2	ATTTGGTAAAGGTATAATTATTGAGAATTCAAATACTACTTTTTTAACACCGGTAGCTACGGGAAAACAAGATTTAAAAGATGGAGGTTTTGCTTTTCCTCCAACAAATCCTCTTATATCACCAATGACATTAAATGGTATGAAAGATTTTTATAAAGATAATGAAGATGTAAAAAATTTAGATGAATTGA	2012-08-06	38936.3	29	pfama1.01_pfama1.55_pfama1.69	2001-06-03	11	Male	Bambara	AA
Kali0095	pfama1.16	2	0.0174696	15.3907	0.0174696	0.0173291	42	0.0476731	518509	Kali-0095-2	25960	98.6247	0.00946371	2	Sample	95	2	RUN5	RUN5	19794	10602	RUN5-Kali095-2-B	RUN5-Kali095-2-A	1	0.185228	0.182974	4750	2	ATTTGGTAAAGGTATAATTATTGAGAATTCAAAAACTACTTTTTTAACACCGGTAGCTACGGAAAATCAAGATTTAAAAGATGGAGGTTTTGCTTTTCCTCCAACAAAACCTCTTATGTCACCAATGACATTAGATGATATGAGACTTTTGTATAAAGATAATGAAGATGTAAAAAATTTAGATGAATTGA	2012-08-06	38936.3	45	pfama1.16	2001-06-03	11	Male	Bambara	AA
Kali0095	pfama1.46	8	0.00153634	1.35351	0.00153634	0.000929706	9	0.0102157	27818	Kali-0095-8	9984	95.9815	0.0211261	8	Sample	95	2	RUN1	RUN1	9560	2275	RUN1-Kali0095-8-Plate3-A	RUN1-Kali0095-8-Plate3-B	3	0.00720198	0.00741186	74	2	ATTTGGTAAAGGTATAATTATTGAGAATTCAAAAACTACTTTTTTAACACCGGTAGCTACGGAAAATCAAGATTTAAAAGATGGAGGTTTTGCTTTTCCTCCAACAGAACCTCCTATGTCACCAATGACATTAGATGAAATGAGACATTTTTATAAAGATAATAAATATGTAAAAAATTTAGATGAATTGA	2012-10-30	2391.41	12	pfama1.46	2001-06-03	11	Male	Bambara	AA
Kali0095	pfama1.02	5	0.0934742	82.3508	0.0934742	0.0957833	228	0.258797	2865960	Kali-0095-5	77168	86.1144	0.06163	5	Sample	95	2	RUN5	RUN5	77769	46708	RUN5-Kali095-5-A	RUN5-Kali095-5-B	4	0.0693695	0.064392	4969	2	ATTTGGTAAAGGTATAATTATTGAGAATTCAAAAACTACTTTTTTAACACCGGTAGCTACGGAAAATCAAGATTTAAAAGATGGAGGTTTTGCTTTTCCTCCAACAAATCCTCCTATGTCACCAATGACATTAGATGATATGAGACTTTTGTATAAAGATAATGAAGATGTAAAAAATTTAGATGAATTGA	2012-09-17	530.436	7	pfama1.02	2001-06-03	11	Male	Bambara	AA
Kali0095	pfama1.02	8	0.0934742	82.3508	0.0934742	0.0957833	228	0.258797	2865960	Kali-0095-8	9984	95.9815	0.0211261	8	Sample	95	2	RUN1	RUN1	9560	2275	RUN1-Kali0095-8-Plate3-A	RUN1-Kali0095-8-Plate3-B	1	0.028339	0.01873	187	2	ATTTGGTAAAGGTATAATTATTGAGAATTCAAAAACTACTTTTTTAACACCGGTAGCTACGGAAAATCAAGATTTAAAAGATGGAGGTTTTGCTTTTCCTCCAACAAATCCTCCTATGTCACCAATGACATTAGATGATATGAGACTTTTGTATAAAGATAATGAAGATGTAAAAAATTTAGATGAATTGA	2012-10-30	2391.41	7	pfama1.02	2001-06-03	11	Male	Bambara	AA
Kali0095	pfama1.46	2	0.00153634	1.35351	0.00153634	0.000929706	9	0.0102157	27818	Kali-0095-2	25960	98.6247	0.00946371	2	Sample	95	2	RUN5	RUN5	19794	10602	RUN5-Kali095-2-B	RUN5-Kali095-2-A	4	0.0125663	0.0121726	316	2	ATTTGGTAAAGGTATAATTATTGAGAATTCAAAAACTACTTTTTTAACACCGGTAGCTACGGAAAATCAAGATTTAAAAGATGGAGGTTTTGCTTTTCCTCCAACAGAACCTCCTATGTCACCAATGACATTAGATGAAATGAGACATTTTTATAAAGATAATAAATATGTAAAAAATTTAGATGAATTGA	2012-08-06	38936.3	12	pfama1.46	2001-06-03	11	Male	Bambara	AA
Kali0095	pfama1.00	4	0.0832707	73.3615	0.0832707	0.0806595	264	0.299659	2413440	Kali-0095-4	66358	88.2291	0.10258	4	Sample	95	2	RUN5	RUN5	48281	40191	RUN5-Kali095-4-A	RUN5-Kali095-4-B	0	0.383097	0.388996	25813	2	ATTTGGTAAAGGTATAATTATTGAGAATTCAAATACTACTTTTTTAACACCGGTAGCTACGGAAAATCAAGATTTAAAAGATGGAGGTTTTGCTTTTCCTCCAACAAAACCTCTTATGTCACCAATGACATTAGATCAAATGAGACATTTTTATAAAGATAATAAATATGTAAAAAATTTAGATGAATTGA	2012-09-03	377.339	38	pfama1.00_pfama1.21_pfama1.24_pfama1.32_pfama1.73	2001-06-03	11	Male	Bambara	AA
Kali0095	pfama1.00	7	0.0832707	73.3615	0.0832707	0.0806595	264	0.299659	2413440	Kali-0095-7	10166	97.6467	0.00771895	7	Sample	95	2	RUN1	RUN1	8080	3875	RUN1-Kali0095-7-Plate3-A	RUN1-Kali0095-7-Plate3-B	6	0.00593974	0.00531182	54	2	ATTTGGTAAAGGTATAATTATTGAGAATTCAAATACTACTTTTTTAACACCGGTAGCTACGGAAAATCAAGATTTAAAAGATGGAGGTTTTGCTTTTCCTCCAACAAAACCTCTTATGTCACCAATGACATTAGATCAAATGAGACATTTTTATAAAGATAATAAATATGTAAAAAATTTAGATGAATTGA	2012-10-15	7364.33	38	pfama1.00_pfama1.21_pfama1.24_pfama1.32_pfama1.73	2001-06-03	11	Male	Bambara	AA
Kali0095	pfama1.16	7	0.0174696	15.3907	0.0174696	0.0173291	42	0.0476731	518509	Kali-0095-7	10166	97.6467	0.00771895	7	Sample	95	2	RUN1	RUN1	8080	3875	RUN1-Kali0095-7-Plate3-A	RUN1-Kali0095-7-Plate3-B	3	0.0326304	0.0304938	310	2	ATTTGGTAAAGGTATAATTATTGAGAATTCAAAAACTACTTTTTTAACACCGGTAGCTACGGAAAATCAAGATTTAAAAGATGGAGGTTTTGCTTTTCCTCCAACAAAACCTCTTATGTCACCAATGACATTAGATGATATGAGACTTTTGTATAAAGATAATGAAGATGTAAAAAATTTAGATGAATTGA	2012-10-15	7364.33	45	pfama1.16	2001-06-03	11	Male	Bambara	AA
Kali0095	pfama1.06	8	0.0497921	43.8668	0.0497921	0.0427373	136	0.15437	1278760	Kali-0095-8	9984	95.9815	0.0211261	8	Sample	95	2	RUN1	RUN1	9560	2275	RUN1-Kali0095-8-Plate3-A	RUN1-Kali0095-8-Plate3-B	0	0.95574	0.964643	9631	2	ATTTGGTAAAGGTATAATTATTGAGAATTCAAAAACTACTTTTTTAACACCGGTAGCTACGGAAAATCAAGATTTAAAAGATGGAGGTTTTGCTTTTCCTCCAACAAATCCTCCTATGTCACCAATGACATTAAATGGTATGAGAGATTTATATAAAAATAATGAATATGTAAAAAATTTAGATGAATTGA	2012-10-30	2391.41	17	pfama1.06	2001-06-03	11	Male	Bambara	AA
Kali0095	pfama1.08	12	0.0505214	44.5093	0.0505214	0.0530772	123	0.139614	1588140	Kali-0095-12	32971	82.0378	0.0486184	12	Sample	95	2	RUN4	RUN4	29381	16075	RUN4-Kali0095-12-Plate2-B	RUN4-Kali0095-12-Plate2-A	2	0.210778	0.21616	7127	2	ATTTGGTAAAGGTATAATTATTGAGAATTCAAATACTACTTTTTTAAAACCGGTAGCTACGGGAAATCAAGATTTAAAAGATGGAGGTTTTGCTTTTCCTCCAACAGAACCTCTTATATCACCAATGACATTAGATGATATGAGAGATTTTTATAAAAATAATGAATATGTAAAAAATTTAGATGAATTGA	2012-12-24	1095.04	32	pfama1.08_pfama1.61	2001-06-03	11	Male	Bambara	AA
Kali0095	pfama1.16	6	0.0174696	15.3907	0.0174696	0.0173291	42	0.0476731	518509	Kali-0095-6	20501	98.2413	0.0452879	6	Sample	95	2	RUN1	RUN1	13027	10788	RUN1-Kali0095-6-Plate3-B	RUN1-Kali0095-6-Plate3-A	1	0.223173	0.220087	4512	2	ATTTGGTAAAGGTATAATTATTGAGAATTCAAAAACTACTTTTTTAACACCGGTAGCTACGGAAAATCAAGATTTAAAAGATGGAGGTTTTGCTTTTCCTCCAACAAAACCTCTTATGTCACCAATGACATTAGATGATATGAGACTTTTGTATAAAGATAATGAAGATGTAAAAAATTTAGATGAATTGA	2012-10-01	2007.56	45	pfama1.16	2001-06-03	11	Male	Bambara	AA
Kali0095	pfama1.21	2013-05-01	0.0123176	10.8518	0.0123176	0.0107771	24	0.0272418	322465	Kali-0095-May13	14299	95.9214	0.00189072	2023-05-13	Sample	95	2	RUN1	RUN1	13971	2888	RUN1-Kali0095-May13-Plate3-A	RUN1-Kali0095-May13-Plate3-B	0	0.67558	0.676411	9672	2	ATTTGGTAAAGGTATAATTATTGAGAATTCAAATACTACTTTTTTAACACCGGTAGCTACGGAAAATCAAGATTTAAAAGATGGAGGTTTTGCTTTTCCTCCAACAAAACCTCTTATGTCACCAATGACATTAGATGAAATGAGACATTTTTATAAAGATAATAAATATGTAAAAAATTTAGATGAATTGA	2013-05-21	5189.93	38	pfama1.00_pfama1.21_pfama1.24_pfama1.32_pfama1.73	2001-06-03	11	Male	Bambara	AA
Kali0095	pfama1.27	9	0.00857486	7.55445	0.00857486	0.00881225	20	0.0227015	263674	Kali-0095-9	39684	84.3569	0.00954376	9	Sample	95	2	RUN4	RUN4	30287	23596	RUN4-Kali0095-9-Plate2-B	RUN4-Kali0095-9-Plate2-A	4	0.0469519	0.0468703	1860	2	ATTTGGTAAAGGTATAATTATTGAGAATTCAAAAACTACTTTTTTAACACCGGTAGCTACGGAAAATCAAGATTTAAAAGATGGAGGTTTTGCTTTTCCTCCAACAGAACCTCTTATGTCACCAATGACATTAGATCAAATGAGACATTTTTATAAAGATAATAAATATGTAAAAAATTTAGATGAATTGA	2012-11-13	1233.08	23	pfama1.27_pfama1.71	2001-06-03	11	Male	Bambara	AA
Kali0095	pfama1.17	7	0.0161788	14.2535	0.0161788	0.0222437	41	0.046538	665559	Kali-0095-7	10166	97.6467	0.00771895	7	Sample	95	2	RUN1	RUN1	8080	3875	RUN1-Kali0095-7-Plate3-A	RUN1-Kali0095-7-Plate3-B	5	0.016189	0.0169191	172	2	ATTTGGTAAAGGTATAATTATTGAGAATTCAAATACTACTTTTTTAACACCGGTAGCTACGGGAAATCAAGATTTAAAAGATGGAGGTTTTGCTTTTCCTCCAACAAAACCTCTTATGTCACCAATGACATTAGATGATATGAGACTTTTGTATAAAGATAATGAAGATGTAAAAAATTTAGATGAATTGA	2012-10-15	7364.33	30	pfama1.17_pfama1.33_pfama1.43	2001-06-03	11	Male	Bambara	AA
Kali0095	pfama1.21	4	0.0123176	10.8518	0.0123176	0.0107771	24	0.0272418	322465	Kali-0095-4	66358	88.2291	0.10258	4	Sample	95	2	RUN5	RUN5	48281	40191	RUN5-Kali095-4-A	RUN5-Kali095-4-B	1	0.311017	0.314431	20865	2	ATTTGGTAAAGGTATAATTATTGAGAATTCAAATACTACTTTTTTAACACCGGTAGCTACGGAAAATCAAGATTTAAAAGATGGAGGTTTTGCTTTTCCTCCAACAAAACCTCTTATGTCACCAATGACATTAGATGAAATGAGACATTTTTATAAAGATAATAAATATGTAAAAAATTTAGATGAATTGA	2012-09-03	377.339	38	pfama1.00_pfama1.21_pfama1.24_pfama1.32_pfama1.73	2001-06-03	11	Male	Bambara	AA
Kali0095	pfama1.01	6	0.0875999	77.1755	0.0875999	0.0942012	245	0.278093	2818620	Kali-0095-6	20501	98.2413	0.0452879	6	Sample	95	2	RUN1	RUN1	13027	10788	RUN1-Kali0095-6-Plate3-B	RUN1-Kali0095-6-Plate3-A	4	0.117297	0.117799	2415	2	ATTTGGTAAAGGTATAATTATTGAGAATTCAAATACTACTTTTTTAACACCGGTAGCTACGGGAAAACAAGATTTAAAAGATGGAGGTTTTGCTTTTCCTCCAACAAATCCTCTTATATCACCAATGACATTAAATGGTATGAAAGATTTTTATAAAGATAATGAAGATGTAAAAAATTTAGATGAATTGA	2012-10-01	2007.56	29	pfama1.01_pfama1.55_pfama1.69	2001-06-03	11	Male	Bambara	AA
Kali0095	pfama1.00	2	0.0832707	73.3615	0.0832707	0.0806595	264	0.299659	2413440	Kali-0095-2	25960	98.6247	0.00946371	2	Sample	95	2	RUN5	RUN5	19794	10602	RUN5-Kali095-2-B	RUN5-Kali095-2-A	3	0.0812967	0.0830894	2157	2	ATTTGGTAAAGGTATAATTATTGAGAATTCAAATACTACTTTTTTAACACCGGTAGCTACGGAAAATCAAGATTTAAAAGATGGAGGTTTTGCTTTTCCTCCAACAAAACCTCTTATGTCACCAATGACATTAGATCAAATGAGACATTTTTATAAAGATAATAAATATGTAAAAAATTTAGATGAATTGA	2012-08-06	38936.3	38	pfama1.00_pfama1.21_pfama1.24_pfama1.32_pfama1.73	2001-06-03	11	Male	Bambara	AA
Kali0095	pfama1.01	4	0.0875999	77.1755	0.0875999	0.0942012	245	0.278093	2818620	Kali-0095-4	66358	88.2291	0.10258	4	Sample	95	2	RUN5	RUN5	48281	40191	RUN5-Kali095-4-A	RUN5-Kali095-4-B	4	0.0880499	0.0826276	5483	2	ATTTGGTAAAGGTATAATTATTGAGAATTCAAATACTACTTTTTTAACACCGGTAGCTACGGGAAAACAAGATTTAAAAGATGGAGGTTTTGCTTTTCCTCCAACAAATCCTCTTATATCACCAATGACATTAAATGGTATGAAAGATTTTTATAAAGATAATGAAGATGTAAAAAATTTAGATGAATTGA	2012-09-03	377.339	29	pfama1.01_pfama1.55_pfama1.69	2001-06-03	11	Male	Bambara	AA
Kali0095	pfama1.17	2012-05-01	0.0161788	14.2535	0.0161788	0.0222437	41	0.046538	665559	Kali-0095-May12	48974	98.8096	0	2023-05-12	Sample	95	2	RUN5	RUN5	43147	15447	RUN5-Kali095-May12-B	RUN5-Kali095-May12-A	0	1	1	48974	2	ATTTGGTAAAGGTATAATTATTGAGAATTCAAATACTACTTTTTTAACACCGGTAGCTACGGGAAATCAAGATTTAAAAGATGGAGGTTTTGCTTTTCCTCCAACAAAACCTCTTATGTCACCAATGACATTAGATGATATGAGACTTTTGTATAAAGATAATGAAGATGTAAAAAATTTAGATGAATTGA	2012-05-22	31.1842	30	pfama1.17_pfama1.33_pfama1.43	2001-06-03	11	Male	Bambara	AA
Kali0095	pfama1.02	6	0.0934742	82.3508	0.0934742	0.0957833	228	0.258797	2865960	Kali-0095-6	20501	98.2413	0.0452879	6	Sample	95	2	RUN1	RUN1	13027	10788	RUN1-Kali0095-6-Plate3-B	RUN1-Kali0095-6-Plate3-A	3	0.137136	0.140481	2880	2	ATTTGGTAAAGGTATAATTATTGAGAATTCAAAAACTACTTTTTTAACACCGGTAGCTACGGAAAATCAAGATTTAAAAGATGGAGGTTTTGCTTTTCCTCCAACAAATCCTCCTATGTCACCAATGACATTAGATGATATGAGACTTTTGTATAAAGATAATGAAGATGTAAAAAATTTAGATGAATTGA	2012-10-01	2007.56	7	pfama1.02	2001-06-03	11	Male	Bambara	AA
Kali0095	pfama1.47	6	0.00177433	1.56319	0.00177433	0.00240598	8	0.00908059	71990	Kali-0095-6	20501	98.2413	0.0452879	6	Sample	95	2	RUN1	RUN1	13027	10788	RUN1-Kali0095-6-Plate3-B	RUN1-Kali0095-6-Plate3-A	2	0.178862	0.180772	3706	2	ATTTGGTAAAGGTATAATTATTGAGAATTCAAAAACTACTTTTTTAACACCGGTAGCTACGGAAAATCAAGATTTAAAAGATGGAGGTTTTGCTTTTCCTCCAACAGAACCTCTTATATCACCAATGACATTAGATCAAATGAGACATCTTTATAAAGATAATGAATATGTAAAAAATTTAGATGAATTGA	2012-10-01	2007.56	33	pfama1.47	2001-06-03	11	Male	Bambara	AA
Kali0095	pfama1.05	5	0.0617859	54.4334	0.0617859	0.0616755	148	0.167991	1845410	Kali-0095-5	77168	86.1144	0.06163	5	Sample	95	2	RUN5	RUN5	77769	46708	RUN5-Kali095-5-A	RUN5-Kali095-5-B	5	0.0291381	0.0318137	2455	2	ATTTGGTAAAGGTATAATTATTGAGAATTCAAAAACTACTTTTTTAACACCGGTAGCTACGGAAAATCAAGATTTAAAAGATGGAGGTTTTGCTTTTCCTCCAACAGAACCTCTTATGTCACCAATGACATTAGATGATATGAGACGTTTTTATAAAGATAATGAATATGTAAAAAATTTAGATGAATTGA	2012-09-17	530.436	36	pfama1.05_pfama1.48_pfama1.64_pfama1.65	2001-06-03	11	Male	Bambara	AA
Kali0095	pfama1.04	12	0.0561206	49.4422	0.0561206	0.0552648	152	0.172531	1653590	Kali-0095-12	32971	82.0378	0.0486184	12	Sample	95	2	RUN4	RUN4	29381	16075	RUN4-Kali0095-12-Plate2-B	RUN4-Kali0095-12-Plate2-A	6	0.00772243	0.00767341	253	2	ATTTGGTAAAGGTATAATTATTGAGAATTCAAATACTACTTTTTTAACACCGGTAGCTACGGAAAATCAAGATTTAAAAGATGGAGGTTTTGCTTTTCCTCCAACAAAACCTCTTATGTCACCAATGACATTAGATCAAATGAGAGATTTTTATAAAAATAATGAATATGTAAAAAATTTAGATGAATTGA	2012-12-24	1095.04	1	pfama1.04	2001-06-03	11	Male	Bambara	AA
Kali0096	pfama1.27	2013-05-01	0.00857486	7.55445	0.00857486	0.00881225	20	0.0227015	263674	Kali-0096-May13	14287	62.8636	0	2023-05-13	Sample	96	2	RUN5	RUN5	15326	11197	RUN5-Kali096-May13-A	RUN5-Kali096-May13-B	0	1	1	14287	2	ATTTGGTAAAGGTATAATTATTGAGAATTCAAAAACTACTTTTTTAACACCGGTAGCTACGGAAAATCAAGATTTAAAAGATGGAGGTTTTGCTTTTCCTCCAACAGAACCTCTTATGTCACCAATGACATTAGATCAAATGAGACATTTTTATAAAGATAATAAATATGTAAAAAATTTAGATGAATTGA	2013-05-13	29.3869	23	pfama1.27_pfama1.71	2000-06-08	11	Female	Bambara	AA
Kali0096	pfama1.27	11	0.00857486	7.55445	0.00857486	0.00881225	20	0.0227015	263674	Kali-0096-11	76234	94.4636	0.037044	11	Sample	96	2	RUN5	RUN5	72249	36134	RUN5-Kali096-11-A	RUN5-Kali096-11-B	0	0.974081	0.978487	74594	2	ATTTGGTAAAGGTATAATTATTGAGAATTCAAAAACTACTTTTTTAACACCGGTAGCTACGGAAAATCAAGATTTAAAAGATGGAGGTTTTGCTTTTCCTCCAACAGAACCTCTTATGTCACCAATGACATTAGATCAAATGAGACATTTTTATAAAGATAATAAATATGTAAAAAATTTAGATGAATTGA	2012-12-10	192.753	23	pfama1.27_pfama1.71	2000-06-08	11	Female	Bambara	AA
Kali0096	pfama1.03	11	0.0799305	70.4188	0.0799305	0.0717858	221	0.250851	2147930	Kali-0096-11	76234	94.4636	0.037044	11	Sample	96	2	RUN5	RUN5	72249	36134	RUN5-Kali096-11-A	RUN5-Kali096-11-B	1	0.0259186	0.0215127	1640	2	ATTTGGTAAAGGTATAATTATTGAGAATTCAAATACTACTTTTTTAACACCGGTAGCTACGGGAAATCAATATTTAAAAGATGGAGGTTTTGCTTTTCCTCCAACAGAACCTCTTATGTCACCAATGACATTAGATGAAATGAGACATTTTTATAAAGATAATAAATATGTAAAAAATTTAGATGAATTGA	2012-12-10	192.753	28	pfama1.03_pfama1.49_pfama1.59_pfama1.68	2000-06-08	11	Female	Bambara	AA
Kali0096	pfama1.27	12	0.00857486	7.55445	0.00857486	0.00881225	20	0.0227015	263674	Kali-0096-12	61565	88.5241	0	12	Sample	96	2	RUN5	RUN5	49496	31803	RUN5-Kali096-12-B	RUN5-Kali096-12-A	0	1	1	61565	2	ATTTGGTAAAGGTATAATTATTGAGAATTCAAAAACTACTTTTTTAACACCGGTAGCTACGGAAAATCAAGATTTAAAAGATGGAGGTTTTGCTTTTCCTCCAACAGAACCTCTTATGTCACCAATGACATTAGATCAAATGAGACATTTTTATAAAGATAATAAATATGTAAAAAATTTAGATGAATTGA	2012-12-24	87.4396	23	pfama1.27_pfama1.71	2000-06-08	11	Female	Bambara	AA
Kali0106	pfama1.05	2013-05-01	0.0617859	54.4334	0.0617859	0.0616755	148	0.167991	1845410	Kali-0106-May13	16316	88.1946	0.0463821	2023-05-13	Sample	106	2	RUN6	RUN6	16159	7369	RUN6-Kali0106-May13-Plate93-A	RUN6-Kali0106-May13-Plate95-B	2	0.0541588	0.0585928	956	2	ATTTGGTAAAGGTATAATTATTGAGAATTCAAAAACTACTTTTTTAACACCGGTAGCTACGGAAAATCAAGATTTAAAAGATGGAGGTTTTGCTTTTCCTCCAACAGAACCTCTTATGTCACCAATGACATTAGATGATATGAGACGTTTTTATAAAGATAATGAATATGTAAAAAATTTAGATGAATTGA	2013-05-22	226.756	36	pfama1.05_pfama1.48_pfama1.64_pfama1.65	NA	11	Female	Bambara	AA
Kali0106	pfama1.04	2013-05-01	0.0561206	49.4422	0.0561206	0.0552648	152	0.172531	1653590	Kali-0106-May13	16316	88.1946	0.0463821	2023-05-13	Sample	106	2	RUN6	RUN6	16159	7369	RUN6-Kali0106-May13-Plate93-A	RUN6-Kali0106-May13-Plate95-B	1	0.433554	0.438833	7160	2	ATTTGGTAAAGGTATAATTATTGAGAATTCAAATACTACTTTTTTAACACCGGTAGCTACGGAAAATCAAGATTTAAAAGATGGAGGTTTTGCTTTTCCTCCAACAAAACCTCTTATGTCACCAATGACATTAGATCAAATGAGAGATTTTTATAAAAATAATGAATATGTAAAAAATTTAGATGAATTGA	2013-05-22	226.756	1	pfama1.04	NA	11	Female	Bambara	AA
Kali0106	pfama1.04	2013-05-01	0.0561206	49.4422	0.0561206	0.0552648	152	0.172531	1653590	Kali-0106-May13	16316	88.1946	0.0463821	2023-05-13	Sample	106	2	RUN6	RUN6	16159	7369	RUN6-Kali0106-May13-Plate93-A	RUN6-Kali0106-May13-Plate95-B	1	0.433554	0.438833	7160	2	ATTTGGTAAAGGTATAATTATTGAGAATTCAAATACTACTTTTTTAACACCGGTAGCTACGGAAAATCAAGATTTAAAAGATGGAGGTTTTGCTTTTCCTCCAACAAAACCTCTTATGTCACCAATGACATTAGATCAAATGAGAGATTTTTATAAAAATAATGAATATGTAAAAAATTTAGATGAATTGA	2013-05-22	226.756	1	pfama1.04	NA	11	Female	Bambara	AA
Kali0106	pfama1.08	12	0.0505214	44.5093	0.0505214	0.0530772	123	0.139614	1588140	Kali-0106-12	13853	87.6606	0.0618356	12	Sample	106	2	RUN6	RUN6	14394	5929	RUN6-Kali0106-12-Plate93-A	RUN6-Kali0106-12-Plate95-B	4	0.0461382	0.0469212	650	2	ATTTGGTAAAGGTATAATTATTGAGAATTCAAATACTACTTTTTTAAAACCGGTAGCTACGGGAAATCAAGATTTAAAAGATGGAGGTTTTGCTTTTCCTCCAACAGAACCTCTTATATCACCAATGACATTAGATGATATGAGAGATTTTTATAAAAATAATGAATATGTAAAAAATTTAGATGAATTGA	2012-12-27	220.469	32	pfama1.08_pfama1.61	NA	11	Female	Bambara	AA
Kali0280	pfama1.10	MAL	0.0381209	33.5845	0.0381209	0.0327478	106	0.120318	979857	Kali-0280-MAL	11858	98.0243	0.0318404	MAL	Sample	280	2	RUN3	RUN3	7056	6938	RUN3-Kali0280-MAL-Plate10-B	RUN3-Kali0280-MAL-Plate10-A	0	0.750165	0.750042	8894	2	ATTTGGTAAAGGTATAATTATTGAGAATTCAAATACTACTTTTTTAAAACCGGTAGCTACGGGAAATCAAGATTTAAAAGATGGAGGTTTTGCTTTTCCTCCAACAGAACCTCTTATATCACCAATGACATTAAATGGTATGAGAGATTTTTATAAAAATAATGAATATGTAAAAAATTTAGATGAATTGA	2013-07-30	6825.42	9	pfama1.10_pfama1.31	NA	9	Female	Fulani	AS
Kali0106	pfama1.17	12	0.0161788	14.2535	0.0161788	0.0222437	41	0.046538	665559	Kali-0106-12	13853	87.6606	0.0618356	12	Sample	106	2	RUN6	RUN6	14394	5929	RUN6-Kali0106-12-Plate93-A	RUN6-Kali0106-12-Plate95-B	6	0.0289065	0.0192738	267	2	ATTTGGTAAAGGTATAATTATTGAGAATTCAAATACTACTTTTTTAACACCGGTAGCTACGGGAAATCAAGATTTAAAAGATGGAGGTTTTGCTTTTCCTCCAACAAAACCTCTTATGTCACCAATGACATTAGATGATATGAGACTTTTGTATAAAGATAATGAAGATGTAAAAAATTTAGATGAATTGA	2012-12-27	220.469	30	pfama1.17_pfama1.33_pfama1.43	NA	11	Female	Bambara	AA
Kali0106	pfama1.08	11	0.0505214	44.5093	0.0505214	0.0530772	123	0.139614	1588140	Kali-0106-11	1294	3.40607	0	11	Sample	106	2	RUN4	RUN4	22877	20240	RUN4-Kali0106-11-Plate1-B	RUN4-Kali0106-11-Plate1-A	0	1	1	1294	2	ATTTGGTAAAGGTATAATTATTGAGAATTCAAATACTACTTTTTTAAAACCGGTAGCTACGGGAAATCAAGATTTAAAAGATGGAGGTTTTGCTTTTCCTCCAACAGAACCTCTTATATCACCAATGACATTAGATGATATGAGAGATTTTTATAAAAATAATGAATATGTAAAAAATTTAGATGAATTGA	2012-12-13	17.3859	32	pfama1.08_pfama1.61	NA	11	Female	Bambara	AA
Kali0106	pfama1.17	2013-05-01	0.0161788	14.2535	0.0161788	0.0222437	41	0.046538	665559	Kali-0106-May13	16316	88.1946	0.0463821	2023-05-13	Sample	106	2	RUN6	RUN6	16159	7369	RUN6-Kali0106-May13-Plate93-A	RUN6-Kali0106-May13-Plate95-B	0	0.512287	0.502574	8200	2	ATTTGGTAAAGGTATAATTATTGAGAATTCAAATACTACTTTTTTAACACCGGTAGCTACGGGAAATCAAGATTTAAAAGATGGAGGTTTTGCTTTTCCTCCAACAAAACCTCTTATGTCACCAATGACATTAGATGATATGAGACTTTTGTATAAAGATAATGAAGATGTAAAAAATTTAGATGAATTGA	2013-05-22	226.756	30	pfama1.17_pfama1.33_pfama1.43	NA	11	Female	Bambara	AA
Kali0106	pfama1.17	2013-05-01	0.0161788	14.2535	0.0161788	0.0222437	41	0.046538	665559	Kali-0106-May13	16316	88.1946	0.0463821	2023-05-13	Sample	106	2	RUN6	RUN6	16159	7369	RUN6-Kali0106-May13-Plate93-A	RUN6-Kali0106-May13-Plate95-B	0	0.512287	0.502574	8200	2	ATTTGGTAAAGGTATAATTATTGAGAATTCAAATACTACTTTTTTAACACCGGTAGCTACGGGAAATCAAGATTTAAAAGATGGAGGTTTTGCTTTTCCTCCAACAAAACCTCTTATGTCACCAATGACATTAGATGATATGAGACTTTTGTATAAAGATAATGAAGATGTAAAAAATTTAGATGAATTGA	2013-05-22	226.756	30	pfama1.17_pfama1.33_pfama1.43	NA	11	Female	Bambara	AA
Kali0106	pfama1.14	12	0.0113348	9.98595	0.0113348	0.0121241	45	0.0510783	362770	Kali-0106-12	13853	87.6606	0.0618356	12	Sample	106	2	RUN6	RUN6	14394	5929	RUN6-Kali0106-12-Plate93-A	RUN6-Kali0106-12-Plate95-B	2	0.10082	0.102505	1420	2	ATTTGGTAAAGGTATAATTATTGAGAATTCAAATACTACTTTTTTAACACCGGTAGCTACGGAAAATCAAGATTTAAAAGATGGAGGTTTTGCTTTTCCTCCAACAGAACCTCTTATGTCACCAATGACATTAGATCGTATGAGAGATTTTTATAAAAATAATGAAGATGTAAAAAATTTAGATGAATTGA	2012-12-27	220.469	6	pfama1.14	NA	11	Female	Bambara	AA
Kali0106	pfama1.05	2013-05-01	0.0617859	54.4334	0.0617859	0.0616755	148	0.167991	1845410	Kali-0106-May13	16316	88.1946	0.0463821	2023-05-13	Sample	106	2	RUN6	RUN6	16159	7369	RUN6-Kali0106-May13-Plate93-A	RUN6-Kali0106-May13-Plate95-B	2	0.0541588	0.0585928	956	2	ATTTGGTAAAGGTATAATTATTGAGAATTCAAAAACTACTTTTTTAACACCGGTAGCTACGGAAAATCAAGATTTAAAAGATGGAGGTTTTGCTTTTCCTCCAACAGAACCTCTTATGTCACCAATGACATTAGATGATATGAGACGTTTTTATAAAGATAATGAATATGTAAAAAATTTAGATGAATTGA	2013-05-22	226.756	36	pfama1.05_pfama1.48_pfama1.64_pfama1.65	NA	11	Female	Bambara	AA
Kali0106	pfama1.54	12	0.00137795	1.21397	0.00137795	0.0019702	6	0.00681044	58951	Kali-0106-12	13853	87.6606	0.0618356	12	Sample	106	2	RUN6	RUN6	14394	5929	RUN6-Kali0106-12-Plate93-A	RUN6-Kali0106-12-Plate95-B	1	0.108618	0.120985	1676	2	ATTTGGTAAAGGTATAATTATTGAGAATTCAAATACTACTTTTTTAACACCGGTAGCTACGGGAAATCAAGATTTAAAAGATGGAGGTTTTGCTTTTCCTCCAACAGAACCTCTTATGTCACCAATGACATTAGATCAAATGAGACATTTTTATAAAGATAATAAATATGTAAAAAATTTAGATGAATTGA	2012-12-27	220.469	19	pfama1.54	NA	11	Female	Bambara	AA
Kali0106	pfama1.04	12	0.0561206	49.4422	0.0561206	0.0552648	152	0.172531	1653590	Kali-0106-12	13853	87.6606	0.0618356	12	Sample	106	2	RUN6	RUN6	14394	5929	RUN6-Kali0106-12-Plate93-A	RUN6-Kali0106-12-Plate95-B	0	0.60417	0.583484	8083	2	ATTTGGTAAAGGTATAATTATTGAGAATTCAAATACTACTTTTTTAACACCGGTAGCTACGGAAAATCAAGATTTAAAAGATGGAGGTTTTGCTTTTCCTCCAACAAAACCTCTTATGTCACCAATGACATTAGATCAAATGAGAGATTTTTATAAAAATAATGAATATGTAAAAAATTTAGATGAATTGA	2012-12-27	220.469	1	pfama1.04	NA	11	Female	Bambara	AA
Kali0106	pfama1.43	12	0.00455656	4.01433	0.00455656	0.00750505	11	0.0124858	224561	Kali-0106-12	13853	87.6606	0.0618356	12	Sample	106	2	RUN6	RUN6	14394	5929	RUN6-Kali0106-12-Plate93-A	RUN6-Kali0106-12-Plate95-B	3	0.0775015	0.0881398	1221	2	ATTTGGTAAAGGTATAATTATTGAGAATTCAAATACTACTTTTTTAACACCGGTAGCTACGGAAAATCAAGATTTAAAAGATGGAGGTTTTGCTTTTCCTCCAACAAAACCTCTTATGTCACCAATGACATTAGATGATATGAGACTTTTGTATAAAGATAATGAAGATGTAAAAAATTTAGATGAATTGA	2012-12-27	220.469	30	pfama1.17_pfama1.33_pfama1.43	NA	11	Female	Bambara	AA
Kali0106	pfama1.11	12	0.0247903	21.8403	0.0247903	0.0223445	103	0.116913	668576	Kali-0106-12	13853	87.6606	0.0618356	12	Sample	106	2	RUN6	RUN6	14394	5929	RUN6-Kali0106-12-Plate93-A	RUN6-Kali0106-12-Plate95-B	5	0.0338463	0.038692	536	2	ATTTGGTAAAGGTATAATTATTGAGAATTCAAATACTACTTTTTTAAAACCGGTAGCTACGGGAAATCAAGATTTAAAAGATGGAGGTTTTGCTTTTCCTCCAACAAATCCTCTTATATCACCAATGACATTAGATCATATGAGAGATTTTTATAAAAATAATGAATATGTAAAAAATTTAGATGAATTGA	2012-12-27	220.469	34	pfama1.11	NA	11	Female	Bambara	AA
Kali0597	pfama1.05	MAL	0.0617859	54.4334	0.0617859	0.0616755	148	0.167991	1845410	Kali-0597-MAL	39551	98.0125	0.00525902	MAL	Sample	597	2	RUN3	RUN3	30380	16729	RUN3-Kali0597-MAL-Plate10-A	RUN3-Kali0597-MAL-Plate10-B	0	0.449566	0.450229	17807	2	ATTTGGTAAAGGTATAATTATTGAGAATTCAAAAACTACTTTTTTAACACCGGTAGCTACGGAAAATCAAGATTTAAAAGATGGAGGTTTTGCTTTTCCTCCAACAGAACCTCTTATGTCACCAATGACATTAGATGATATGAGACGTTTTTATAAAGATAATGAATATGTAAAAAATTTAGATGAATTGA	2013-08-10	428209	36	pfama1.05_pfama1.48_pfama1.64_pfama1.65	3/25/09	3	Male	Bambara	AA
Kali0107	pfama1.26	5	0.00734981	6.47518	0.00734981	0.00630989	21	0.0238365	188800	Kali-0107-5	40340	95.9836	0.160588	5	Sample	107	2	RUN3	RUN3	26096	23489	RUN3-Kali0107-5-Plate9-B	RUN3-Kali0107-5-Plate9-A	1	0.134505	0.138944	5605	2	ATTTGGTAAAGGTATAATTATTGAGAATTCAAATACTACTTTTTTAACACCGGTAGCTACGGAAAATCAAGATTTAAAAGATGGAGGTTTTGCTTTTCCTCCAACAAAACCTCATATGTCACCAATGACATTAGATGATATGAGACTTTTGTATAAAGATAATGAAGATGTAAAAAATTTAGATGAATTGA	2012-09-21	281.569	18	pfama1.26	NA	11	Male	Fulani	AA
Kali0107	pfama1.12	7	0.0263269	23.194	0.0263269	0.030422	101	0.114642	910266	Kali-0107-7	34953	94.6415	0.149586	7	Sample	107	2	RUN3	RUN3	22714	20746	RUN3-Kali0107-7-Plate9-A	RUN3-Kali0107-7-Plate9-B	0	0.80851	0.814837	28481	2	ATTTGGTAAAGGTATAATTATTGAGAATTCAAATACTACTTTTTTAACACCGGTAGCTACGGAAAATCAAGATTTAAAAGATGGAGGTTTTGCTTTTCCTCCAACAGAACCTCTTATGTCACCAATGACATTAGATCATATGAGAGATTTTTATAAAAATAATGAATATGTAAAAAATTTAGATGAATTGA	2012-10-19	36.2182	3	pfama1.12	NA	11	Male	Fulani	AA
Kali0597	pfama1.00	MAL	0.0832707	73.3615	0.0832707	0.0806595	264	0.299659	2413440	Kali-0597-MAL	39551	98.0125	0.00525902	MAL	Sample	597	2	RUN3	RUN3	30380	16729	RUN3-Kali0597-MAL-Plate10-A	RUN3-Kali0597-MAL-Plate10-B	2	0.216163	0.216202	8551	2	ATTTGGTAAAGGTATAATTATTGAGAATTCAAATACTACTTTTTTAACACCGGTAGCTACGGAAAATCAAGATTTAAAAGATGGAGGTTTTGCTTTTCCTCCAACAAAACCTCTTATGTCACCAATGACATTAGATCAAATGAGACATTTTTATAAAGATAATAAATATGTAAAAAATTTAGATGAATTGA	2013-08-10	428209	38	pfama1.00_pfama1.21_pfama1.24_pfama1.32_pfama1.73	3/25/09	3	Male	Bambara	AA
Kali0107	pfama1.10	4	0.0381209	33.5845	0.0381209	0.0327478	106	0.120318	979857	Kali-0107-4	13718	85.577	0.372502	4	Sample	107	2	RUN3	RUN3	15307	3833	RUN3-Kali0107-4-Plate9-A	RUN3-Kali0107-4-Plate9-B	0	0.542864	0.443724	6087	2	ATTTGGTAAAGGTATAATTATTGAGAATTCAAATACTACTTTTTTAAAACCGGTAGCTACGGGAAATCAAGATTTAAAAGATGGAGGTTTTGCTTTTCCTCCAACAGAACCTCTTATATCACCAATGACATTAAATGGTATGAGAGATTTTTATAAAAATAATGAATATGTAAAAAATTTAGATGAATTGA	2012-09-07	51.4859	9	pfama1.10_pfama1.31	NA	11	Male	Fulani	AA
Kali0107	pfama1.12	8	0.0263269	23.194	0.0263269	0.030422	101	0.114642	910266	Kali-0107-8	28972	93.0917	0.0546216	8	Sample	107	2	RUN3	RUN3	24693	11765	RUN3-Kali0107-8-Plate9-A	RUN3-Kali0107-8-Plate9-B	0	0.743338	0.731983	21207	2	ATTTGGTAAAGGTATAATTATTGAGAATTCAAATACTACTTTTTTAACACCGGTAGCTACGGAAAATCAAGATTTAAAAGATGGAGGTTTTGCTTTTCCTCCAACAGAACCTCTTATGTCACCAATGACATTAGATCATATGAGAGATTTTTATAAAAATAATGAATATGTAAAAAATTTAGATGAATTGA	2012-11-03	11.4393	3	pfama1.12	NA	11	Male	Fulani	AA
Kali0107	pfama1.26	6	0.00734981	6.47518	0.00734981	0.00630989	21	0.0238365	188800	Kali-0107-6	41820	96.4239	0.00643236	6	Sample	107	2	RUN3	RUN3	25712	25269	RUN3-Kali0107-6-Plate9-B	RUN3-Kali0107-6-Plate9-A	2	0.0540631	0.054065	2261	2	ATTTGGTAAAGGTATAATTATTGAGAATTCAAATACTACTTTTTTAACACCGGTAGCTACGGAAAATCAAGATTTAAAAGATGGAGGTTTTGCTTTTCCTCCAACAAAACCTCATATGTCACCAATGACATTAGATGATATGAGACTTTTGTATAAAGATAATGAAGATGTAAAAAATTTAGATGAATTGA	2012-10-05	599.153	18	pfama1.26	NA	11	Male	Fulani	AA
Kali0107	pfama1.53	2013-05-01	0.00386867	3.4083	0.00386867	0.00186185	6	0.00681044	55709	Kali-0107-May13	17701	86.0944	0.202136	2023-05-13	Sample	107	2	RUN6	RUN6	22727	1950	RUN6-Kali0107-May13-Plate93-A	RUN6-Kali0107-May13-Plate95-B	1	0.329904	0.413705	7323	2	ATTTGGTAAAGGTATAATTATTGAGAATTCAAATACTACTTTTTTAAAACCGGTAGCTACGGGAAATCAAGATTTAAAAGATGGAGGTTTTGCTTTTCCTCCAACAGAACCTCTTATGTCACCAATGACATTAGATCAAATGAGACATTTTTATAAAAATAATGAATATGTAAAAAATTTAGATGAATTGA	2013-05-17	92.2094	46	pfama1.53	NA	11	Male	Fulani	AA
Kali0107	pfama1.50	7	0.00133281	1.17421	0.00133281	0.00157032	8	0.00908059	46986	Kali-0107-7	34953	94.6415	0.149586	7	Sample	107	2	RUN3	RUN3	22714	20746	RUN3-Kali0107-7-Plate9-A	RUN3-Kali0107-7-Plate9-B	1	0.19149	0.185163	6472	2	ATTTGGTAAAGGTATAATTATTGAGAATTCAAATACTACTTTTTTAACACCGGTAGCTACGGGAAATCAAGATTTAAAAGATGGAGGTTTTGCTTTTCCTCCAACAAATCCTCCTATGTCACCAATGACATTAAATGGTATGAGAGATTTATATAAAAATAATGAATATGTAAAAAATTTAGATGAATTGA	2012-10-19	36.2182	8	pfama1.50_pfama1.51_pfama1.62	NA	11	Male	Fulani	AA
Kali0107	pfama1.12	5	0.0263269	23.194	0.0263269	0.030422	101	0.114642	910266	Kali-0107-5	40340	95.9836	0.160588	5	Sample	107	2	RUN3	RUN3	26096	23489	RUN3-Kali0107-5-Plate9-B	RUN3-Kali0107-5-Plate9-A	0	0.865495	0.861056	34735	2	ATTTGGTAAAGGTATAATTATTGAGAATTCAAATACTACTTTTTTAACACCGGTAGCTACGGAAAATCAAGATTTAAAAGATGGAGGTTTTGCTTTTCCTCCAACAGAACCTCTTATGTCACCAATGACATTAGATCATATGAGAGATTTTTATAAAAATAATGAATATGTAAAAAATTTAGATGAATTGA	2012-09-21	281.569	3	pfama1.12	NA	11	Male	Fulani	AA
Kali0107	pfama1.05	9	0.0617859	54.4334	0.0617859	0.0616755	148	0.167991	1845410	Kali-0107-9	51918	90.2843	0.144358	9	Sample	107	2	RUN4	RUN4	36534	28968	RUN4-Kali0107-9-Plate1-B	RUN4-Kali0107-9-Plate1-A	1	0.460933	0.471551	24482	2	ATTTGGTAAAGGTATAATTATTGAGAATTCAAAAACTACTTTTTTAACACCGGTAGCTACGGAAAATCAAGATTTAAAAGATGGAGGTTTTGCTTTTCCTCCAACAGAACCTCTTATGTCACCAATGACATTAGATGATATGAGACGTTTTTATAAAGATAATGAATATGTAAAAAATTTAGATGAATTGA	2012-11-17	49.8274	36	pfama1.05_pfama1.48_pfama1.64_pfama1.65	NA	11	Male	Fulani	AA
Kali0107	pfama1.50	6	0.00133281	1.17421	0.00133281	0.00157032	8	0.00908059	46986	Kali-0107-6	41820	96.4239	0.00643236	6	Sample	107	2	RUN3	RUN3	25712	25269	RUN3-Kali0107-6-Plate9-B	RUN3-Kali0107-6-Plate9-A	1	0.0552652	0.0552606	2311	2	ATTTGGTAAAGGTATAATTATTGAGAATTCAAATACTACTTTTTTAACACCGGTAGCTACGGGAAATCAAGATTTAAAAGATGGAGGTTTTGCTTTTCCTCCAACAAATCCTCCTATGTCACCAATGACATTAAATGGTATGAGAGATTTATATAAAAATAATGAATATGTAAAAAATTTAGATGAATTGA	2012-10-05	599.153	8	pfama1.50_pfama1.51_pfama1.62	NA	11	Male	Fulani	AA
Kali0107	pfama1.56	4	0.00245757	2.16512	0.00245757	0.00221524	5	0.00567537	66283	Kali-0107-4	13718	85.577	0.372502	4	Sample	107	2	RUN3	RUN3	15307	3833	RUN3-Kali0107-4-Plate9-A	RUN3-Kali0107-4-Plate9-B	1	0.457136	0.556276	7631	2	ATTTGGTAAAGGTATAATTATTGAGAATTCAAAAACTACTTTTTTAACACCGGTAGCTACGGAAAATCAAGATTTAAAAGATGGAGGTTTTGCTTTTCCTCCAACAAAACCTCTTATGTCACCAATGACATTAGATGATATGAGAGTTTTGTATAAAGATAATGAATATGTAAAAAATTTAGATGAATTGA	2012-09-07	51.4859	39	pfama1.56	NA	11	Male	Fulani	AA
Kali0107	pfama1.50	9	0.00133281	1.17421	0.00133281	0.00157032	8	0.00908059	46986	Kali-0107-9	51918	90.2843	0.144358	9	Sample	107	2	RUN4	RUN4	36534	28968	RUN4-Kali0107-9-Plate1-B	RUN4-Kali0107-9-Plate1-A	0	0.539067	0.528449	27436	2	ATTTGGTAAAGGTATAATTATTGAGAATTCAAATACTACTTTTTTAACACCGGTAGCTACGGGAAATCAAGATTTAAAAGATGGAGGTTTTGCTTTTCCTCCAACAAATCCTCCTATGTCACCAATGACATTAAATGGTATGAGAGATTTATATAAAAATAATGAATATGTAAAAAATTTAGATGAATTGA	2012-11-17	49.8274	8	pfama1.50_pfama1.51_pfama1.62	NA	11	Male	Fulani	AA
Kali0107	pfama1.50	8	0.00133281	1.17421	0.00133281	0.00157032	8	0.00908059	46986	Kali-0107-8	28972	93.0917	0.0546216	8	Sample	107	2	RUN3	RUN3	24693	11765	RUN3-Kali0107-8-Plate9-A	RUN3-Kali0107-8-Plate9-B	1	0.256662	0.268017	7765	2	ATTTGGTAAAGGTATAATTATTGAGAATTCAAATACTACTTTTTTAACACCGGTAGCTACGGGAAATCAAGATTTAAAAGATGGAGGTTTTGCTTTTCCTCCAACAAATCCTCCTATGTCACCAATGACATTAAATGGTATGAGAGATTTATATAAAAATAATGAATATGTAAAAAATTTAGATGAATTGA	2012-11-03	11.4393	8	pfama1.50_pfama1.51_pfama1.62	NA	11	Male	Fulani	AA
Kali0107	pfama1.00	2013-05-01	0.0832707	73.3615	0.0832707	0.0806595	264	0.299659	2413440	Kali-0107-May13	17701	86.0944	0.202136	2023-05-13	Sample	107	2	RUN6	RUN6	22727	1950	RUN6-Kali0107-May13-Plate93-A	RUN6-Kali0107-May13-Plate95-B	0	0.670096	0.586295	10378	2	ATTTGGTAAAGGTATAATTATTGAGAATTCAAATACTACTTTTTTAACACCGGTAGCTACGGAAAATCAAGATTTAAAAGATGGAGGTTTTGCTTTTCCTCCAACAAAACCTCTTATGTCACCAATGACATTAGATCAAATGAGACATTTTTATAAAGATAATAAATATGTAAAAAATTTAGATGAATTGA	2013-05-17	92.2094	38	pfama1.00_pfama1.21_pfama1.24_pfama1.32_pfama1.73	NA	11	Male	Fulani	AA
Kali0107	pfama1.00	2013-05-01	0.0832707	73.3615	0.0832707	0.0806595	264	0.299659	2413440	Kali-0107-May13	17701	86.0944	0.202136	2023-05-13	Sample	107	2	RUN6	RUN6	22727	1950	RUN6-Kali0107-May13-Plate93-A	RUN6-Kali0107-May13-Plate95-B	0	0.670096	0.586295	10378	2	ATTTGGTAAAGGTATAATTATTGAGAATTCAAATACTACTTTTTTAACACCGGTAGCTACGGAAAATCAAGATTTAAAAGATGGAGGTTTTGCTTTTCCTCCAACAAAACCTCTTATGTCACCAATGACATTAGATCAAATGAGACATTTTTATAAAGATAATAAATATGTAAAAAATTTAGATGAATTGA	2013-05-17	92.2094	38	pfama1.00_pfama1.21_pfama1.24_pfama1.32_pfama1.73	NA	11	Male	Fulani	AA
Kali0107	pfama1.12	10	0.0263269	23.194	0.0263269	0.030422	101	0.114642	910266	Kali-0107-10	13022	99.3136	0	10	Sample	107	2	RUN3	RUN4	15479	18	RUN3-Kali0107-10-Plate5-B	RUN4-Kali0107-10-Plate1-A	0	1	1	13022	1	ATTTGGTAAAGGTATAATTATTGAGAATTCAAATACTACTTTTTTAACACCGGTAGCTACGGAAAATCAAGATTTAAAAGATGGAGGTTTTGCTTTTCCTCCAACAGAACCTCTTATGTCACCAATGACATTAGATCATATGAGAGATTTTTATAAAAATAATGAATATGTAAAAAATTTAGATGAATTGA	2012-11-30	1.14022	3	pfama1.12	NA	11	Male	Fulani	AA
Kali0107	pfama1.53	2013-05-01	0.00386867	3.4083	0.00386867	0.00186185	6	0.00681044	55709	Kali-0107-May13	17701	86.0944	0.202136	2023-05-13	Sample	107	2	RUN6	RUN6	22727	1950	RUN6-Kali0107-May13-Plate93-A	RUN6-Kali0107-May13-Plate95-B	1	0.329904	0.413705	7323	2	ATTTGGTAAAGGTATAATTATTGAGAATTCAAATACTACTTTTTTAAAACCGGTAGCTACGGGAAATCAAGATTTAAAAGATGGAGGTTTTGCTTTTCCTCCAACAGAACCTCTTATGTCACCAATGACATTAGATCAAATGAGACATTTTTATAAAAATAATGAATATGTAAAAAATTTAGATGAATTGA	2013-05-17	92.2094	46	pfama1.53	NA	11	Male	Fulani	AA
Kali0107	pfama1.12	6	0.0263269	23.194	0.0263269	0.030422	101	0.114642	910266	Kali-0107-6	41820	96.4239	0.00643236	6	Sample	107	2	RUN3	RUN3	25712	25269	RUN3-Kali0107-6-Plate9-B	RUN3-Kali0107-6-Plate9-A	0	0.890672	0.890674	37248	2	ATTTGGTAAAGGTATAATTATTGAGAATTCAAATACTACTTTTTTAACACCGGTAGCTACGGAAAATCAAGATTTAAAAGATGGAGGTTTTGCTTTTCCTCCAACAGAACCTCTTATGTCACCAATGACATTAGATCATATGAGAGATTTTTATAAAAATAATGAATATGTAAAAAATTTAGATGAATTGA	2012-10-05	599.153	3	pfama1.12	NA	11	Male	Fulani	AA
Kali0109	pfama1.02	2013-05-01	0.0934742	82.3508	0.0934742	0.0957833	228	0.258797	2865960	Kali-0109-May13	63586	94.9442	0.00453136	2023-05-13	Sample	109	2	RUN3	RUN3	45801	32130	RUN3-Kali0109-May13-Plate9-B	RUN3-Kali0109-May13-Plate9-A	0	0.980455	0.980074	62319	2	ATTTGGTAAAGGTATAATTATTGAGAATTCAAAAACTACTTTTTTAACACCGGTAGCTACGGAAAATCAAGATTTAAAAGATGGAGGTTTTGCTTTTCCTCCAACAAATCCTCCTATGTCACCAATGACATTAGATGATATGAGACTTTTGTATAAAGATAATGAAGATGTAAAAAATTTAGATGAATTGA	2013-05-13	1003.32	7	pfama1.02	8/29/00	11	Female	Bambara	AA
Kali0109	pfama1.30	2013-05-01	0.0086905	7.65633	0.0086905	0.00712365	16	0.0181612	213149	Kali-0109-May13	63586	94.9442	0.00453136	2023-05-13	Sample	109	2	RUN3	RUN3	45801	32130	RUN3-Kali0109-May13-Plate9-B	RUN3-Kali0109-May13-Plate9-A	1	0.0195449	0.0199258	1267	2	ATTTGGTAAAGGTATAATTATTGAGAATTCAAAAACTACTTTTTTAACACCGGTAGCTACGGAAAATCAATATTTAAAAGATGGAGGTTTTGCTTTTCCTCCAACAGAACCTCTTATGTCACCAATGACATTAGATGAAATGAGACATTTTTATAAAGATAATAAATATGTAAAAAATTTAGATGAATTGA	2013-05-13	1003.32	20	pfama1.30	8/29/00	11	Female	Bambara	AA
Kali0109	pfama1.02	12	0.0934742	82.3508	0.0934742	0.0957833	228	0.258797	2865960	Kali-0109-12	13203	73.3215	0	12	Sample	109	2	RUN4	RUN6	15456	5374	RUN4-Kali0109-12-Plate1-B	RUN6-Kali0109-12-Plate93-A	0	1	1	13203	2	ATTTGGTAAAGGTATAATTATTGAGAATTCAAAAACTACTTTTTTAACACCGGTAGCTACGGAAAATCAAGATTTAAAAGATGGAGGTTTTGCTTTTCCTCCAACAAATCCTCCTATGTCACCAATGACATTAGATGATATGAGACTTTTGTATAAAGATAATGAAGATGTAAAAAATTTAGATGAATTGA	2012-12-24	15.3434	7	pfama1.02	8/29/00	11	Female	Bambara	AA
Kali0110	pfama1.09	11	0.0457238	40.2827	0.0457238	0.04328	110	0.124858	1294990	Kali-0110-11	40040	97.7396	0.278641	11	Sample	110	2	RUN4	RUN4	25050	21651	RUN4-Kali0110-11-Plate1-B	RUN4-Kali0110-11-Plate1-A	1	0.297713	0.287038	11493	2	ATTTGGTAAAGGTATAATTATTGAGAATTCAAATACTACTTTTTTAACACCGGTAGCTACGGAAAATCAAGATTTAAAAGATGGAGGTTTTGCTTTTCCTCCAACAAATCCTCCTATGTCACCAATGACATTAGATCAAATGAGACATTTTTATAAAGATAATAAATATGTAAAAAATTTAGATGAATTGA	2012-12-10	39.6657	13	pfama1.09	6/20/01	11	Female	Bambara	AA
Kali0110	pfama1.00	12	0.0832707	73.3615	0.0832707	0.0806595	264	0.299659	2413440	Kali-0110-12	32377	97.6505	0.105366	12	Sample	110	2	RUN4	RUN2	24898	13242	RUN4-Kali0110-12-Plate1-A	RUN2-Kali0110-12-Plate5-A	0	0.882165	0.864997	28006	2	ATTTGGTAAAGGTATAATTATTGAGAATTCAAATACTACTTTTTTAACACCGGTAGCTACGGAAAATCAAGATTTAAAAGATGGAGGTTTTGCTTTTCCTCCAACAAAACCTCTTATGTCACCAATGACATTAGATCAAATGAGACATTTTTATAAAGATAATAAATATGTAAAAAATTTAGATGAATTGA	2012-12-24	7.38599	38	pfama1.00_pfama1.21_pfama1.24_pfama1.32_pfama1.73	6/20/01	11	Female	Bambara	AA
Kali0110	pfama1.00	11	0.0832707	73.3615	0.0832707	0.0806595	264	0.299659	2413440	Kali-0110-11	40040	97.7396	0.278641	11	Sample	110	2	RUN4	RUN4	25050	21651	RUN4-Kali0110-11-Plate1-B	RUN4-Kali0110-11-Plate1-A	0	0.702287	0.712962	28547	2	ATTTGGTAAAGGTATAATTATTGAGAATTCAAATACTACTTTTTTAACACCGGTAGCTACGGAAAATCAAGATTTAAAAGATGGAGGTTTTGCTTTTCCTCCAACAAAACCTCTTATGTCACCAATGACATTAGATCAAATGAGACATTTTTATAAAGATAATAAATATGTAAAAAATTTAGATGAATTGA	2012-12-10	39.6657	38	pfama1.00_pfama1.21_pfama1.24_pfama1.32_pfama1.73	6/20/01	11	Female	Bambara	AA
Kali0110	pfama1.09	2013-05-01	0.0457238	40.2827	0.0457238	0.04328	110	0.124858	1294990	Kali-0110-May13	12039	98.0694	0	2023-05-13	Sample	110	2	RUN6	RUN6	12055	2791	RUN6-Kali0110-May13-Plate93-A	RUN6-Kali0110-May13-Plate95-B	0	1	1	12039	2	ATTTGGTAAAGGTATAATTATTGAGAATTCAAATACTACTTTTTTAACACCGGTAGCTACGGAAAATCAAGATTTAAAAGATGGAGGTTTTGCTTTTCCTCCAACAAATCCTCCTATGTCACCAATGACATTAGATCAAATGAGACATTTTTATAAAGATAATAAATATGTAAAAAATTTAGATGAATTGA	2013-05-16	229.608	13	pfama1.09	6/20/01	11	Female	Bambara	AA
Kali0110	pfama1.45	MAL	0.00258672	2.2789	0.00258672	0.00193026	10	0.0113507	57756	Kali-0110-MAL	27411	99.4089	0	MAL	Sample	110	2	RUN3	RUN3	16466	15523	RUN3-Kali0110-MAL-Plate10-B	RUN3-Kali0110-MAL-Plate10-A	0	1	1	27411	2	ATTTGGTAAAGGTATAATTATTGAGAATTCAAAAACTACTTTTTTAACACCGGTAGCTACGGAAAATCAAGATTTAAAAGATGGAGGTTTTGCTTTTCCTCCAACAAAACCTCTTATGTCACCAATGACATTAGATGATATGAGAGATTTTTATAAAAATAATGAATATGTAAAAAATTTAGATGAATTGA	2013-09-24	19766	21	pfama1.20_pfama1.45_pfama1.52	6/20/01	11	Female	Bambara	AA
Kali0110	pfama1.09	2013-05-01	0.0457238	40.2827	0.0457238	0.04328	110	0.124858	1294990	Kali-0110-May13	12039	98.0694	0	2023-05-13	Sample	110	2	RUN6	RUN6	12055	2791	RUN6-Kali0110-May13-Plate93-A	RUN6-Kali0110-May13-Plate95-B	0	1	1	12039	2	ATTTGGTAAAGGTATAATTATTGAGAATTCAAATACTACTTTTTTAACACCGGTAGCTACGGAAAATCAAGATTTAAAAGATGGAGGTTTTGCTTTTCCTCCAACAAATCCTCCTATGTCACCAATGACATTAGATCAAATGAGACATTTTTATAAAGATAATAAATATGTAAAAAATTTAGATGAATTGA	2013-05-16	229.608	13	pfama1.09	6/20/01	11	Female	Bambara	AA
Kali0110	pfama1.09	12	0.0457238	40.2827	0.0457238	0.04328	110	0.124858	1294990	Kali-0110-12	32377	97.6505	0.105366	12	Sample	110	2	RUN4	RUN2	24898	13242	RUN4-Kali0110-12-Plate1-A	RUN2-Kali0110-12-Plate5-A	1	0.117835	0.135003	4371	2	ATTTGGTAAAGGTATAATTATTGAGAATTCAAATACTACTTTTTTAACACCGGTAGCTACGGAAAATCAAGATTTAAAAGATGGAGGTTTTGCTTTTCCTCCAACAAATCCTCCTATGTCACCAATGACATTAGATCAAATGAGACATTTTTATAAAGATAATAAATATGTAAAAAATTTAGATGAATTGA	2012-12-24	7.38599	13	pfama1.09	6/20/01	11	Female	Bambara	AA
Kali0112	pfama1.11	12	0.0247903	21.8403	0.0247903	0.0223445	103	0.116913	668576	Kali-0112-12	28731	97.7411	0.0143717	12	Sample	112	2	RUN6	RUN6	32392	1903	RUN6-Kali0112-12-Plate96-A	RUN6-Kali0112-12-Plate97-B	3	0.0121602	0.00797048	229	2	ATTTGGTAAAGGTATAATTATTGAGAATTCAAATACTACTTTTTTAAAACCGGTAGCTACGGGAAATCAAGATTTAAAAGATGGAGGTTTTGCTTTTCCTCCAACAAATCCTCTTATATCACCAATGACATTAGATCATATGAGAGATTTTTATAAAAATAATGAATATGTAAAAAATTTAGATGAATTGA	2012-12-24	12525.6	34	pfama1.11	NA	11	Male	Bambara	AA
Kali0112	pfama1.07	10	0.0475415	41.884	0.0475415	0.053954	131	0.148695	1614380	Kali-0112-10	19881	98.1342	0.0291292	10	Sample	112	2	RUN1	RUN6	15579	7797	RUN1-Kali0112-10-Plate3-A	RUN6-Kali0112-10-Plate96-A	2	0.00585567	0.00633771	126	2	ATTTGGTAAAGGTATAATTATTGAGAATTCAAATACTACTTTTTTAACACCGGTAGCTACGGAAAATCAAGATTTAAAAGATGGAGGTTTTGCTTTTCCTCCAACAAATCCTCTTATATCACCAATGACATTAGATCATATGAGAGATTCTTATAAAAATAATGAATATGTAAAAAATTTAGATGAATTGA	2012-11-26	10349.5	22	pfama1.07	NA	11	Male	Bambara	AA
Kali0112	pfama1.07	8	0.0475415	41.884	0.0475415	0.053954	131	0.148695	1614380	Kali-0112-8	52384	99.8665	0.000829697	8	Sample	112	2	RUN6	RUN6	33922	29164	RUN6-Kali0112-8-Plate97-B	RUN6-Kali0112-8-Plate96-A	0	0.994839	0.994865	52115	2	ATTTGGTAAAGGTATAATTATTGAGAATTCAAATACTACTTTTTTAACACCGGTAGCTACGGAAAATCAAGATTTAAAAGATGGAGGTTTTGCTTTTCCTCCAACAAATCCTCTTATATCACCAATGACATTAGATCATATGAGAGATTCTTATAAAAATAATGAATATGTAAAAAATTTAGATGAATTGA	2012-10-30	21865.5	22	pfama1.07	NA	11	Male	Bambara	AA
Kali0112	pfama1.24	12	0.0049244	4.33839	0.0049244	0.00583477	23	0.0261067	174584	Kali-0112-12	28731	97.7411	0.0143717	12	Sample	112	2	RUN6	RUN6	32392	1903	RUN6-Kali0112-12-Plate96-A	RUN6-Kali0112-12-Plate97-B	0	0.895416	0.906338	26040	2	ATTTGGTAAAGGTATAATTATTGAGAATTCAAAAACTACTTTTTTAACACCGGTAGCTACGGAAAATCAAGATTTAAAAGATGGAGGTTTTGCTTTTCCTCCAACAAAACCTCTTATGTCACCAATGACATTAGATCAAATGAGACATTTTTATAAAGATAATAAATATGTAAAAAATTTAGATGAATTGA	2012-12-24	12525.6	38	pfama1.00_pfama1.21_pfama1.24_pfama1.32_pfama1.73	NA	11	Male	Bambara	AA
Kali0112	pfama1.03	10	0.0799305	70.4188	0.0799305	0.0717858	221	0.250851	2147930	Kali-0112-10	19881	98.1342	0.0291292	10	Sample	112	2	RUN1	RUN6	15579	7797	RUN1-Kali0112-10-Plate3-A	RUN6-Kali0112-10-Plate96-A	0	0.696365	0.689955	13717	2	ATTTGGTAAAGGTATAATTATTGAGAATTCAAATACTACTTTTTTAACACCGGTAGCTACGGGAAATCAATATTTAAAAGATGGAGGTTTTGCTTTTCCTCCAACAGAACCTCTTATGTCACCAATGACATTAGATGAAATGAGACATTTTTATAAAGATAATAAATATGTAAAAAATTTAGATGAATTGA	2012-11-26	10349.5	28	pfama1.03_pfama1.49_pfama1.59_pfama1.68	NA	11	Male	Bambara	AA
Kali0112	pfama1.00	9	0.0832707	73.3615	0.0832707	0.0806595	264	0.299659	2413440	Kali-0112-9	46937	96.2001	0.0221581	9	Sample	112	2	RUN4	RUN4	29351	26009	RUN4-Kali0112-9-Plate2-B	RUN4-Kali0112-9-Plate2-A	1	0.0926254	0.092017	4319	2	ATTTGGTAAAGGTATAATTATTGAGAATTCAAATACTACTTTTTTAACACCGGTAGCTACGGAAAATCAAGATTTAAAAGATGGAGGTTTTGCTTTTCCTCCAACAAAACCTCTTATGTCACCAATGACATTAGATCAAATGAGACATTTTTATAAAGATAATAAATATGTAAAAAATTTAGATGAATTGA	2012-11-13	1196.27	38	pfama1.00_pfama1.21_pfama1.24_pfama1.32_pfama1.73	NA	11	Male	Bambara	AA
Kali0112	pfama1.07	9	0.0475415	41.884	0.0475415	0.053954	131	0.148695	1614380	Kali-0112-9	46937	96.2001	0.0221581	9	Sample	112	2	RUN4	RUN4	29351	26009	RUN4-Kali0112-9-Plate2-B	RUN4-Kali0112-9-Plate2-A	0	0.821553	0.822869	38623	2	ATTTGGTAAAGGTATAATTATTGAGAATTCAAATACTACTTTTTTAACACCGGTAGCTACGGAAAATCAAGATTTAAAAGATGGAGGTTTTGCTTTTCCTCCAACAAATCCTCTTATATCACCAATGACATTAGATCATATGAGAGATTCTTATAAAAATAATGAATATGTAAAAAATTTAGATGAATTGA	2012-11-13	1196.27	22	pfama1.07	NA	11	Male	Bambara	AA
Kali0112	pfama1.07	12	0.0475415	41.884	0.0475415	0.053954	131	0.148695	1614380	Kali-0112-12	28731	97.7411	0.0143717	12	Sample	112	2	RUN6	RUN6	32392	1903	RUN6-Kali0112-12-Plate96-A	RUN6-Kali0112-12-Plate97-B	1	0.0595948	0.0575685	1654	2	ATTTGGTAAAGGTATAATTATTGAGAATTCAAATACTACTTTTTTAACACCGGTAGCTACGGAAAATCAAGATTTAAAAGATGGAGGTTTTGCTTTTCCTCCAACAAATCCTCTTATATCACCAATGACATTAGATCATATGAGAGATTCTTATAAAAATAATGAATATGTAAAAAATTTAGATGAATTGA	2012-12-24	12525.6	22	pfama1.07	NA	11	Male	Bambara	AA
Kali0112	pfama1.26	7	0.00734981	6.47518	0.00734981	0.00630989	21	0.0238365	188800	Kali-0112-7	17111	96.6942	0	7	Sample	112	2	RUN6	RUN6	16705	4721	RUN6-Kali0112-7-Plate93-A	RUN6-Kali0112-7-Plate95-B	0	1	1	17111	2	ATTTGGTAAAGGTATAATTATTGAGAATTCAAATACTACTTTTTTAACACCGGTAGCTACGGAAAATCAAGATTTAAAAGATGGAGGTTTTGCTTTTCCTCCAACAAAACCTCATATGTCACCAATGACATTAGATGATATGAGACTTTTGTATAAAGATAATGAAGATGTAAAAAATTTAGATGAATTGA	2012-10-15	674.815	18	pfama1.26	NA	11	Male	Bambara	AA
Kali0112	pfama1.03	12	0.0799305	70.4188	0.0799305	0.0717858	221	0.250851	2147930	Kali-0112-12	28731	97.7411	0.0143717	12	Sample	112	2	RUN6	RUN6	32392	1903	RUN6-Kali0112-12-Plate96-A	RUN6-Kali0112-12-Plate97-B	2	0.032829	0.0281229	808	2	ATTTGGTAAAGGTATAATTATTGAGAATTCAAATACTACTTTTTTAACACCGGTAGCTACGGGAAATCAATATTTAAAAGATGGAGGTTTTGCTTTTCCTCCAACAGAACCTCTTATGTCACCAATGACATTAGATGAAATGAGACATTTTTATAAAGATAATAAATATGTAAAAAATTTAGATGAATTGA	2012-12-24	12525.6	28	pfama1.03_pfama1.49_pfama1.59_pfama1.68	NA	11	Male	Bambara	AA
Kali0112	pfama1.41	10	0.00209567	1.84628	0.00209567	0.00127762	12	0.0136209	38228	Kali-0112-10	19881	98.1342	0.0291292	10	Sample	112	2	RUN1	RUN6	15579	7797	RUN1-Kali0112-10-Plate3-A	RUN6-Kali0112-10-Plate96-A	1	0.297779	0.303707	6038	2	ATTTGGTAAAGGTATAATTATTGAGAATTCAAATACTACTTTTTTAACACCGGTAGCTACGGAAAATCAAGATTTAAAAGATGGAGGTTTTGCTTTTCCTCCAACAAAACCTCTTATGTCACCAATGACATTAGATCATATGAGAGATCTTTATAAAGATAATGAAGATGTAAAAAATTTAGATGAATTGA	2012-11-26	10349.5	26	pfama1.41	NA	11	Male	Bambara	AA
Kali0112	pfama1.24	11	0.0049244	4.33839	0.0049244	0.00583477	23	0.0261067	174584	Kali-0112-11	13989	97.8047	0.0164903	11	Sample	112	2	RUN1	RUN6	8548	7940	RUN1-Kali0112-11-Plate3-A	RUN6-Kali0112-11-Plate96-A	5	0.011264	0.0114376	160	2	ATTTGGTAAAGGTATAATTATTGAGAATTCAAAAACTACTTTTTTAACACCGGTAGCTACGGAAAATCAAGATTTAAAAGATGGAGGTTTTGCTTTTCCTCCAACAAAACCTCTTATGTCACCAATGACATTAGATCAAATGAGACATTTTTATAAAGATAATAAATATGTAAAAAATTTAGATGAATTGA	2012-12-10	4648.93	38	pfama1.00_pfama1.21_pfama1.24_pfama1.32_pfama1.73	NA	11	Male	Bambara	AA
Kali0112	pfama1.07	11	0.0475415	41.884	0.0475415	0.053954	131	0.148695	1614380	Kali-0112-11	13989	97.8047	0.0164903	11	Sample	112	2	RUN1	RUN6	8548	7940	RUN1-Kali0112-11-Plate3-A	RUN6-Kali0112-11-Plate96-A	4	0.0150039	0.0149403	209	2	ATTTGGTAAAGGTATAATTATTGAGAATTCAAATACTACTTTTTTAACACCGGTAGCTACGGAAAATCAAGATTTAAAAGATGGAGGTTTTGCTTTTCCTCCAACAAATCCTCTTATATCACCAATGACATTAGATCATATGAGAGATTCTTATAAAAATAATGAATATGTAAAAAATTTAGATGAATTGA	2012-12-10	4648.93	22	pfama1.07	NA	11	Male	Bambara	AA
Kali0112	pfama1.26	11	0.00734981	6.47518	0.00734981	0.00630989	21	0.0238365	188800	Kali-0112-11	13989	97.8047	0.0164903	11	Sample	112	2	RUN1	RUN6	8548	7940	RUN1-Kali0112-11-Plate3-A	RUN6-Kali0112-11-Plate96-A	1	0.287877	0.287655	4024	2	ATTTGGTAAAGGTATAATTATTGAGAATTCAAATACTACTTTTTTAACACCGGTAGCTACGGAAAATCAAGATTTAAAAGATGGAGGTTTTGCTTTTCCTCCAACAAAACCTCATATGTCACCAATGACATTAGATGATATGAGACTTTTGTATAAAGATAATGAAGATGTAAAAAATTTAGATGAATTGA	2012-12-10	4648.93	18	pfama1.26	NA	11	Male	Bambara	AA
Kali0112	pfama1.11	11	0.0247903	21.8403	0.0247903	0.0223445	103	0.116913	668576	Kali-0112-11	13989	97.8047	0.0164903	11	Sample	112	2	RUN1	RUN6	8548	7940	RUN1-Kali0112-11-Plate3-A	RUN6-Kali0112-11-Plate96-A	7	0.00597508	0.00614769	86	2	ATTTGGTAAAGGTATAATTATTGAGAATTCAAATACTACTTTTTTAAAACCGGTAGCTACGGGAAATCAAGATTTAAAAGATGGAGGTTTTGCTTTTCCTCCAACAAATCCTCTTATATCACCAATGACATTAGATCATATGAGAGATTTTTATAAAAATAATGAATATGTAAAAAATTTAGATGAATTGA	2012-12-10	4648.93	34	pfama1.11	NA	11	Male	Bambara	AA
Kali0112	pfama1.26	9	0.00734981	6.47518	0.00734981	0.00630989	21	0.0238365	188800	Kali-0112-9	46937	96.2001	0.0221581	9	Sample	112	2	RUN4	RUN4	29351	26009	RUN4-Kali0112-9-Plate2-B	RUN4-Kali0112-9-Plate2-A	2	0.0575777	0.0572469	2687	2	ATTTGGTAAAGGTATAATTATTGAGAATTCAAATACTACTTTTTTAACACCGGTAGCTACGGAAAATCAAGATTTAAAAGATGGAGGTTTTGCTTTTCCTCCAACAAAACCTCATATGTCACCAATGACATTAGATGATATGAGACTTTTGTATAAAGATAATGAAGATGTAAAAAATTTAGATGAATTGA	2012-11-13	1196.27	18	pfama1.26	NA	11	Male	Bambara	AA
Kali0112	pfama1.03	11	0.0799305	70.4188	0.0799305	0.0717858	221	0.250851	2147930	Kali-0112-11	13989	97.8047	0.0164903	11	Sample	112	2	RUN1	RUN6	8548	7940	RUN1-Kali0112-11-Plate3-A	RUN6-Kali0112-11-Plate96-A	3	0.0307983	0.0308099	431	2	ATTTGGTAAAGGTATAATTATTGAGAATTCAAATACTACTTTTTTAACACCGGTAGCTACGGGAAATCAATATTTAAAAGATGGAGGTTTTGCTTTTCCTCCAACAGAACCTCTTATGTCACCAATGACATTAGATGAAATGAGACATTTTTATAAAGATAATAAATATGTAAAAAATTTAGATGAATTGA	2012-12-10	4648.93	28	pfama1.03_pfama1.49_pfama1.59_pfama1.68	NA	11	Male	Bambara	AA
Kali0112	pfama1.00	11	0.0832707	73.3615	0.0832707	0.0806595	264	0.299659	2413440	Kali-0112-11	13989	97.8047	0.0164903	11	Sample	112	2	RUN1	RUN6	8548	7940	RUN1-Kali0112-11-Plate3-A	RUN6-Kali0112-11-Plate96-A	6	0.0070713	0.00693402	97	2	ATTTGGTAAAGGTATAATTATTGAGAATTCAAATACTACTTTTTTAACACCGGTAGCTACGGAAAATCAAGATTTAAAAGATGGAGGTTTTGCTTTTCCTCCAACAAAACCTCTTATGTCACCAATGACATTAGATCAAATGAGACATTTTTATAAAGATAATAAATATGTAAAAAATTTAGATGAATTGA	2012-12-10	4648.93	38	pfama1.00_pfama1.21_pfama1.24_pfama1.32_pfama1.73	NA	11	Male	Bambara	AA
Kali0112	pfama1.26	8	0.00734981	6.47518	0.00734981	0.00630989	21	0.0238365	188800	Kali-0112-8	52384	99.8665	0.000829697	8	Sample	112	2	RUN6	RUN6	33922	29164	RUN6-Kali0112-8-Plate97-B	RUN6-Kali0112-8-Plate96-A	1	0.00516083	0.00513516	269	2	ATTTGGTAAAGGTATAATTATTGAGAATTCAAATACTACTTTTTTAACACCGGTAGCTACGGAAAATCAAGATTTAAAAGATGGAGGTTTTGCTTTTCCTCCAACAAAACCTCATATGTCACCAATGACATTAGATGATATGAGACTTTTGTATAAAGATAATGAAGATGTAAAAAATTTAGATGAATTGA	2012-10-30	21865.5	18	pfama1.26	NA	11	Male	Bambara	AA
Kali0112	pfama1.24	2013-05-01	0.0049244	4.33839	0.0049244	0.00583477	23	0.0261067	174584	Kali-0112-May13	11706	89.9078	0.0168675	2023-05-13	Sample	112	2	RUN6	RUN6	11105	5216	RUN6-Kali0112-May13-Plate93-A	RUN6-Kali0112-May13-Plate95-B	3	0.00794733	0.0068341	80	2	ATTTGGTAAAGGTATAATTATTGAGAATTCAAAAACTACTTTTTTAACACCGGTAGCTACGGAAAATCAAGATTTAAAAGATGGAGGTTTTGCTTTTCCTCCAACAAAACCTCTTATGTCACCAATGACATTAGATCAAATGAGACATTTTTATAAAGATAATAAATATGTAAAAAATTTAGATGAATTGA	2013-05-13	831.93	38	pfama1.00_pfama1.21_pfama1.24_pfama1.32_pfama1.73	NA	11	Male	Bambara	AA
Kali0112	pfama1.24	9	0.0049244	4.33839	0.0049244	0.00583477	23	0.0261067	174584	Kali-0112-9	46937	96.2001	0.0221581	9	Sample	112	2	RUN4	RUN4	29351	26009	RUN4-Kali0112-9-Plate2-B	RUN4-Kali0112-9-Plate2-A	3	0.0204133	0.0198138	930	2	ATTTGGTAAAGGTATAATTATTGAGAATTCAAAAACTACTTTTTTAACACCGGTAGCTACGGAAAATCAAGATTTAAAAGATGGAGGTTTTGCTTTTCCTCCAACAAAACCTCTTATGTCACCAATGACATTAGATCAAATGAGACATTTTTATAAAGATAATAAATATGTAAAAAATTTAGATGAATTGA	2012-11-13	1196.27	38	pfama1.00_pfama1.21_pfama1.24_pfama1.32_pfama1.73	NA	11	Male	Bambara	AA
Kali0112	pfama1.03	2013-05-01	0.0799305	70.4188	0.0799305	0.0717858	221	0.250851	2147930	Kali-0112-May13	11706	89.9078	0.0168675	2023-05-13	Sample	112	2	RUN6	RUN6	11105	5216	RUN6-Kali0112-May13-Plate93-A	RUN6-Kali0112-May13-Plate95-B	1	0.137951	0.137536	1610	2	ATTTGGTAAAGGTATAATTATTGAGAATTCAAATACTACTTTTTTAACACCGGTAGCTACGGGAAATCAATATTTAAAAGATGGAGGTTTTGCTTTTCCTCCAACAGAACCTCTTATGTCACCAATGACATTAGATGAAATGAGACATTTTTATAAAGATAATAAATATGTAAAAAATTTAGATGAATTGA	2013-05-13	831.93	28	pfama1.03_pfama1.49_pfama1.59_pfama1.68	NA	11	Male	Bambara	AA
Kali0112	pfama1.07	2013-05-01	0.0475415	41.884	0.0475415	0.053954	131	0.148695	1614380	Kali-0112-May13	11706	89.9078	0.0168675	2023-05-13	Sample	112	2	RUN6	RUN6	11105	5216	RUN6-Kali0112-May13-Plate93-A	RUN6-Kali0112-May13-Plate95-B	0	0.830259	0.834188	9765	2	ATTTGGTAAAGGTATAATTATTGAGAATTCAAATACTACTTTTTTAACACCGGTAGCTACGGAAAATCAAGATTTAAAAGATGGAGGTTTTGCTTTTCCTCCAACAAATCCTCTTATATCACCAATGACATTAGATCATATGAGAGATTCTTATAAAAATAATGAATATGTAAAAAATTTAGATGAATTGA	2013-05-13	831.93	22	pfama1.07	NA	11	Male	Bambara	AA
Kali0112	pfama1.68	2013-05-01	0.000259406	0.228536	0.000259406	0.000104474	2	0.00227015	3126	Kali-0112-May13	11706	89.9078	0.0168675	2023-05-13	Sample	112	2	RUN6	RUN6	11105	5216	RUN6-Kali0112-May13-Plate93-A	RUN6-Kali0112-May13-Plate95-B	2	0.0238425	0.021442	251	2	ATTTGGTAAAGGTATAATTATTGAGAATTCAAATACTACTTTTTTAACACCGGTAGCTACGGGAAATCAAGATTTAAAAGATGGAGGTTTTGCTTTTCCTCCAACAGAACCTCTTATGTCACCAATGACATTAGATGAAATGAGACATTTTTATAAAGATAATAAATATGTAAAAAATTTAGATGAATTGA	2013-05-13	831.93	28	pfama1.03_pfama1.49_pfama1.59_pfama1.68	NA	11	Male	Bambara	AA
Kali0112	pfama1.41	11	0.00209567	1.84628	0.00209567	0.00127762	12	0.0136209	38228	Kali-0112-11	13989	97.8047	0.0164903	11	Sample	112	2	RUN1	RUN6	8548	7940	RUN1-Kali0112-11-Plate3-A	RUN6-Kali0112-11-Plate96-A	0	0.437317	0.436557	6107	2	ATTTGGTAAAGGTATAATTATTGAGAATTCAAATACTACTTTTTTAACACCGGTAGCTACGGAAAATCAAGATTTAAAAGATGGAGGTTTTGCTTTTCCTCCAACAAAACCTCTTATGTCACCAATGACATTAGATCATATGAGAGATCTTTATAAAGATAATGAAGATGTAAAAAATTTAGATGAATTGA	2012-12-10	4648.93	26	pfama1.41	NA	11	Male	Bambara	AA
Kali0112	pfama1.68	11	0.000259406	0.228536	0.000259406	0.000104474	2	0.00227015	3126	Kali-0112-11	13989	97.8047	0.0164903	11	Sample	112	2	RUN1	RUN6	8548	7940	RUN1-Kali0112-11-Plate3-A	RUN6-Kali0112-11-Plate96-A	2	0.204694	0.205519	2875	2	ATTTGGTAAAGGTATAATTATTGAGAATTCAAATACTACTTTTTTAACACCGGTAGCTACGGGAAATCAAGATTTAAAAGATGGAGGTTTTGCTTTTCCTCCAACAGAACCTCTTATGTCACCAATGACATTAGATGAAATGAGACATTTTTATAAAGATAATAAATATGTAAAAAATTTAGATGAATTGA	2012-12-10	4648.93	28	pfama1.03_pfama1.49_pfama1.59_pfama1.68	NA	11	Male	Bambara	AA
Kali0112	pfama1.03	9	0.0799305	70.4188	0.0799305	0.0717858	221	0.250851	2147930	Kali-0112-9	46937	96.2001	0.0221581	9	Sample	112	2	RUN4	RUN4	29351	26009	RUN4-Kali0112-9-Plate2-B	RUN4-Kali0112-9-Plate2-A	4	0.00783063	0.00805335	378	2	ATTTGGTAAAGGTATAATTATTGAGAATTCAAATACTACTTTTTTAACACCGGTAGCTACGGGAAATCAATATTTAAAAGATGGAGGTTTTGCTTTTCCTCCAACAGAACCTCTTATGTCACCAATGACATTAGATGAAATGAGACATTTTTATAAAGATAATAAATATGTAAAAAATTTAGATGAATTGA	2012-11-13	1196.27	28	pfama1.03_pfama1.49_pfama1.59_pfama1.68	NA	11	Male	Bambara	AA
Kali0113	pfama1.33	10	0.00299005	2.63423	0.00299005	0.00242349	16	0.0181612	72514	Kali-0113-10	30964	91.3608	0.0187937	10	Sample	113	2	RUN6	RUN6	28341	17135	RUN6-Kali0113-10-Plate95-B	RUN6-Kali0113-10-Plate93-A	0	0.856941	0.855477	26489	2	ATTTGGTAAAGGTATAATTATTGAGAATTCAAATACTACTTTTTTAACACCGGTAGCTACGGTAAATCAAGATTTAAAAGATGGAGGTTTTGCTTTTCCTCCAACAAAACCTCTTATGTCACCAATGACATTAGATGATATGAGACTTTTGTATAAAGATAATGAAGATGTAAAAAATTTAGATGAATTGA	2012-11-26	357.936	30	pfama1.17_pfama1.33_pfama1.43	2001-03-04	11	Female	Bambara	AA
Kali0113	pfama1.03	MAL	0.0799305	70.4188	0.0799305	0.0717858	221	0.250851	2147930	Kali-0113-MAL	26178	98.0229	0	MAL	Sample	113	2	RUN1	RUN1	23732	6482	RUN1-Kali0113-MAL-Plate3-A	RUN1-Kali0113-MAL-Plate3-B	0	1	1	26178	2	ATTTGGTAAAGGTATAATTATTGAGAATTCAAATACTACTTTTTTAACACCGGTAGCTACGGGAAATCAATATTTAAAAGATGGAGGTTTTGCTTTTCCTCCAACAGAACCTCTTATGTCACCAATGACATTAGATGAAATGAGACATTTTTATAAAGATAATAAATATGTAAAAAATTTAGATGAATTGA	2013-09-23	6044.23	28	pfama1.03_pfama1.49_pfama1.59_pfama1.68	2001-03-04	11	Female	Bambara	AA
Kali0113	pfama1.02	10	0.0934742	82.3508	0.0934742	0.0957833	228	0.258797	2865960	Kali-0113-10	30964	91.3608	0.0187937	10	Sample	113	2	RUN6	RUN6	28341	17135	RUN6-Kali0113-10-Plate95-B	RUN6-Kali0113-10-Plate93-A	1	0.126383	0.130442	4039	2	ATTTGGTAAAGGTATAATTATTGAGAATTCAAAAACTACTTTTTTAACACCGGTAGCTACGGAAAATCAAGATTTAAAAGATGGAGGTTTTGCTTTTCCTCCAACAAATCCTCCTATGTCACCAATGACATTAGATGATATGAGACTTTTGTATAAAGATAATGAAGATGTAAAAAATTTAGATGAATTGA	2012-11-26	357.936	7	pfama1.02	2001-03-04	11	Female	Bambara	AA
Kali0113	pfama1.15	12	0.0130987	11.5399	0.0130987	0.0121747	43	0.0488082	364282	Kali-0113-12	45518	90.2097	0.0555459	12	Sample	113	2	RUN6	RUN6	32153	28395	RUN6-Kali0113-12-Plate95-B	RUN6-Kali0113-12-Plate93-A	2	0.0784278	0.0760359	3461	2	ATTTGGTAAAGGTATAATTATTGAGAATTCAAATACTACTTTTTTAAAACCGGTAGCTACGGGAAATCAAGATTTAAAAGATGGAGGTTTTGCTTTTCCTCCAACAAATCCTCTTATATCACCAATGACATTAGATCAAATGAGACATTTTTATAAAGATAATGAAGATGTAAAAAATTTAGATGAATTGA	2012-12-24	293.935	4	pfama1.15	2001-03-04	11	Female	Bambara	AA
Kali0113	pfama1.15	4	0.0130987	11.5399	0.0130987	0.0121747	43	0.0488082	364282	Kali-0113-4	15755	91.4393	0.067741	4	Sample	113	2	RUN6	RUN6	15667	5374	RUN6-Kali0113-4-Plate93-A	RUN6-Kali0113-4-Plate95-B	2	0.174158	0.169343	2668	2	ATTTGGTAAAGGTATAATTATTGAGAATTCAAATACTACTTTTTTAAAACCGGTAGCTACGGGAAATCAAGATTTAAAAGATGGAGGTTTTGCTTTTCCTCCAACAAATCCTCTTATATCACCAATGACATTAGATCAAATGAGACATTTTTATAAAGATAATGAAGATGTAAAAAATTTAGATGAATTGA	2012-09-03	547.373	4	pfama1.15	2001-03-04	11	Female	Bambara	AA
Kali0113	pfama1.05	4	0.0617859	54.4334	0.0617859	0.0616755	148	0.167991	1845410	Kali-0113-4	15755	91.4393	0.067741	4	Sample	113	2	RUN6	RUN6	15667	5374	RUN6-Kali0113-4-Plate93-A	RUN6-Kali0113-4-Plate95-B	3	0.10164	0.0913361	1439	2	ATTTGGTAAAGGTATAATTATTGAGAATTCAAAAACTACTTTTTTAACACCGGTAGCTACGGAAAATCAAGATTTAAAAGATGGAGGTTTTGCTTTTCCTCCAACAGAACCTCTTATGTCACCAATGACATTAGATGATATGAGACGTTTTTATAAAGATAATGAATATGTAAAAAATTTAGATGAATTGA	2012-09-03	547.373	36	pfama1.05_pfama1.48_pfama1.64_pfama1.65	2001-03-04	11	Female	Bambara	AA
Kali0113	pfama1.05	8	0.0617859	54.4334	0.0617859	0.0616755	148	0.167991	1845410	Kali-0113-8	16345	96.5047	0	8	Sample	113	2	RUN6	RUN6	11070	10870	RUN6-Kali0113-8-Plate95-B	RUN6-Kali0113-8-Plate93-A	0	1	1	16345	2	ATTTGGTAAAGGTATAATTATTGAGAATTCAAAAACTACTTTTTTAACACCGGTAGCTACGGAAAATCAAGATTTAAAAGATGGAGGTTTTGCTTTTCCTCCAACAGAACCTCTTATGTCACCAATGACATTAGATGATATGAGACGTTTTTATAAAGATAATGAATATGTAAAAAATTTAGATGAATTGA	2012-10-30	698.055	36	pfama1.05_pfama1.48_pfama1.64_pfama1.65	2001-03-04	11	Female	Bambara	AA
Kali0113	pfama1.33	11	0.00299005	2.63423	0.00299005	0.00242349	16	0.0181612	72514	Kali-0113-11	33267	91.9029	0.0264229	11	Sample	113	2	RUN6	RUN6	26129	16719	RUN6-Kali0113-11-Plate95-B	RUN6-Kali0113-11-Plate93-A	1	0.0152281	0.0126852	422	2	ATTTGGTAAAGGTATAATTATTGAGAATTCAAATACTACTTTTTTAACACCGGTAGCTACGGTAAATCAAGATTTAAAAGATGGAGGTTTTGCTTTTCCTCCAACAAAACCTCTTATGTCACCAATGACATTAGATGATATGAGACTTTTGTATAAAGATAATGAAGATGTAAAAAATTTAGATGAATTGA	2012-12-10	276.386	30	pfama1.17_pfama1.33_pfama1.43	2001-03-04	11	Female	Bambara	AA
Kali0113	pfama1.05	2013-05-01	0.0617859	54.4334	0.0617859	0.0616755	148	0.167991	1845410	Kali-0113-May13	33274	97.6264	0	2023-05-13	Sample	113	2	RUN4	RUN4	23012	15896	RUN4-Kali0113-May13-Plate1-B	RUN4-Kali0113-May13-Plate1-A	0	1	1	33274	2	ATTTGGTAAAGGTATAATTATTGAGAATTCAAAAACTACTTTTTTAACACCGGTAGCTACGGAAAATCAAGATTTAAAAGATGGAGGTTTTGCTTTTCCTCCAACAGAACCTCTTATGTCACCAATGACATTAGATGATATGAGACGTTTTTATAAAGATAATGAATATGTAAAAAATTTAGATGAATTGA	2013-05-14	16.8412	36	pfama1.05_pfama1.48_pfama1.64_pfama1.65	2001-03-04	11	Female	Bambara	AA
Kali0113	pfama1.05	5	0.0617859	54.4334	0.0617859	0.0616755	148	0.167991	1845410	Kali-0113-5	18075	94.4555	0.10252	5	Sample	113	2	RUN6	RUN6	20768	3443	RUN6-Kali0113-5-Plate93-A	RUN6-Kali0113-5-Plate95-B	2	0.120072	0.0706501	1277	2	ATTTGGTAAAGGTATAATTATTGAGAATTCAAAAACTACTTTTTTAACACCGGTAGCTACGGAAAATCAAGATTTAAAAGATGGAGGTTTTGCTTTTCCTCCAACAGAACCTCTTATGTCACCAATGACATTAGATGATATGAGACGTTTTTATAAAGATAATGAATATGTAAAAAATTTAGATGAATTGA	2012-09-17	320.392	36	pfama1.05_pfama1.48_pfama1.64_pfama1.65	2001-03-04	11	Female	Bambara	AA
Kali0113	pfama1.13	6	0.0148761	13.1058	0.0148761	0.0149038	72	0.0817253	445940	Kali-0113-6	40860	88.1344	0.0204599	6	Sample	113	2	RUN4	RUN4	26868	25479	RUN4-Kali0113-6-Plate2-A	RUN4-Kali0113-6-Plate2-B	3	0.013651	0.0137543	562	2	ATTTGGTAAAGGTATAATTATTGAGAATTCAAAAACTACTTTTTTAACACCGGTAGCTACGGAAAATCAAGATTTAAAAGATGGAGGTTTTGCTTTTCCTCCAACAGAACCTCTTATATCACCAATGACATTAGATGATATGAGAGATTCTTATAAAGATAATGAATATGTAAAAAATTTAGATGAATTGA	2012-10-01	1693.89	27	pfama1.13	2001-03-04	11	Female	Bambara	AA
Kali0113	pfama1.15	6	0.0130987	11.5399	0.0130987	0.0121747	43	0.0488082	364282	Kali-0113-6	40860	88.1344	0.0204599	6	Sample	113	2	RUN4	RUN4	26868	25479	RUN4-Kali0113-6-Plate2-A	RUN4-Kali0113-6-Plate2-B	2	0.060521	0.060793	2484	2	ATTTGGTAAAGGTATAATTATTGAGAATTCAAATACTACTTTTTTAAAACCGGTAGCTACGGGAAATCAAGATTTAAAAGATGGAGGTTTTGCTTTTCCTCCAACAAATCCTCTTATATCACCAATGACATTAGATCAAATGAGACATTTTTATAAAGATAATGAAGATGTAAAAAATTTAGATGAATTGA	2012-10-01	1693.89	4	pfama1.15	2001-03-04	11	Female	Bambara	AA
Kali0113	pfama1.05	2013-05-01	0.0617859	54.4334	0.0617859	0.0616755	148	0.167991	1845410	Kali-0113-May13	33274	97.6264	0	2023-05-13	Sample	113	2	RUN4	RUN4	23012	15896	RUN4-Kali0113-May13-Plate1-B	RUN4-Kali0113-May13-Plate1-A	0	1	1	33274	2	ATTTGGTAAAGGTATAATTATTGAGAATTCAAAAACTACTTTTTTAACACCGGTAGCTACGGAAAATCAAGATTTAAAAGATGGAGGTTTTGCTTTTCCTCCAACAGAACCTCTTATGTCACCAATGACATTAGATGATATGAGACGTTTTTATAAAGATAATGAATATGTAAAAAATTTAGATGAATTGA	2013-05-14	16.8412	36	pfama1.05_pfama1.48_pfama1.64_pfama1.65	2001-03-04	11	Female	Bambara	AA
Kali0113	pfama1.02	9	0.0934742	82.3508	0.0934742	0.0957833	228	0.258797	2865960	Kali-0113-9	12134	86.2832	0.271557	9	Sample	113	2	RUN6	RUN6	9640	8472	RUN6-Kali0113-9-Plate93-A	RUN6-Kali0113-9-Plate95-B	0	0.584974	0.610846	7412	2	ATTTGGTAAAGGTATAATTATTGAGAATTCAAAAACTACTTTTTTAACACCGGTAGCTACGGAAAATCAAGATTTAAAAGATGGAGGTTTTGCTTTTCCTCCAACAAATCCTCCTATGTCACCAATGACATTAGATGATATGAGACTTTTGTATAAAGATAATGAAGATGTAAAAAATTTAGATGAATTGA	2012-11-13	64.4486	7	pfama1.02	2001-03-04	11	Female	Bambara	AA
Kali0113	pfama1.15	7	0.0130987	11.5399	0.0130987	0.0121747	43	0.0488082	364282	Kali-0113-7	44567	93.9261	0	7	Sample	113	2	RUN4	RUN4	35494	18198	RUN4-Kali0113-7-Plate2-B	RUN4-Kali0113-7-Plate2-A	0	1	1	44567	2	ATTTGGTAAAGGTATAATTATTGAGAATTCAAATACTACTTTTTTAAAACCGGTAGCTACGGGAAATCAAGATTTAAAAGATGGAGGTTTTGCTTTTCCTCCAACAAATCCTCTTATATCACCAATGACATTAGATCAAATGAGACATTTTTATAAAGATAATGAAGATGTAAAAAATTTAGATGAATTGA	2012-10-15	1268.31	4	pfama1.15	2001-03-04	11	Female	Bambara	AA
Kali0113	pfama1.02	5	0.0934742	82.3508	0.0934742	0.0957833	228	0.258797	2865960	Kali-0113-5	18075	94.4555	0.10252	5	Sample	113	2	RUN6	RUN6	20768	3443	RUN6-Kali0113-5-Plate93-A	RUN6-Kali0113-5-Plate95-B	1	0.203821	0.236515	4275	2	ATTTGGTAAAGGTATAATTATTGAGAATTCAAAAACTACTTTTTTAACACCGGTAGCTACGGAAAATCAAGATTTAAAAGATGGAGGTTTTGCTTTTCCTCCAACAAATCCTCCTATGTCACCAATGACATTAGATGATATGAGACTTTTGTATAAAGATAATGAAGATGTAAAAAATTTAGATGAATTGA	2012-09-17	320.392	7	pfama1.02	2001-03-04	11	Female	Bambara	AA
Kali0113	pfama1.05	12	0.0617859	54.4334	0.0617859	0.0616755	148	0.167991	1845410	Kali-0113-12	45518	90.2097	0.0555459	12	Sample	113	2	RUN6	RUN6	32153	28395	RUN6-Kali0113-12-Plate95-B	RUN6-Kali0113-12-Plate93-A	1	0.150851	0.151676	6904	2	ATTTGGTAAAGGTATAATTATTGAGAATTCAAAAACTACTTTTTTAACACCGGTAGCTACGGAAAATCAAGATTTAAAAGATGGAGGTTTTGCTTTTCCTCCAACAGAACCTCTTATGTCACCAATGACATTAGATGATATGAGACGTTTTTATAAAGATAATGAATATGTAAAAAATTTAGATGAATTGA	2012-12-24	293.935	36	pfama1.05_pfama1.48_pfama1.64_pfama1.65	2001-03-04	11	Female	Bambara	AA
Kali0113	pfama1.02	11	0.0934742	82.3508	0.0934742	0.0957833	228	0.258797	2865960	Kali-0113-11	33267	91.9029	0.0264229	11	Sample	113	2	RUN6	RUN6	26129	16719	RUN6-Kali0113-11-Plate95-B	RUN6-Kali0113-11-Plate93-A	0	0.984772	0.987315	32845	2	ATTTGGTAAAGGTATAATTATTGAGAATTCAAAAACTACTTTTTTAACACCGGTAGCTACGGAAAATCAAGATTTAAAAGATGGAGGTTTTGCTTTTCCTCCAACAAATCCTCCTATGTCACCAATGACATTAGATGATATGAGACTTTTGTATAAAGATAATGAAGATGTAAAAAATTTAGATGAATTGA	2012-12-10	276.386	7	pfama1.02	2001-03-04	11	Female	Bambara	AA
Kali0113	pfama1.02	12	0.0934742	82.3508	0.0934742	0.0957833	228	0.258797	2865960	Kali-0113-12	45518	90.2097	0.0555459	12	Sample	113	2	RUN6	RUN6	32153	28395	RUN6-Kali0113-12-Plate95-B	RUN6-Kali0113-12-Plate93-A	0	0.770721	0.772288	35153	2	ATTTGGTAAAGGTATAATTATTGAGAATTCAAAAACTACTTTTTTAACACCGGTAGCTACGGAAAATCAAGATTTAAAAGATGGAGGTTTTGCTTTTCCTCCAACAAATCCTCCTATGTCACCAATGACATTAGATGATATGAGACTTTTGTATAAAGATAATGAAGATGTAAAAAATTTAGATGAATTGA	2012-12-24	293.935	7	pfama1.02	2001-03-04	11	Female	Bambara	AA
Kali0113	pfama1.02	6	0.0934742	82.3508	0.0934742	0.0957833	228	0.258797	2865960	Kali-0113-6	40860	88.1344	0.0204599	6	Sample	113	2	RUN4	RUN4	26868	25479	RUN4-Kali0113-6-Plate2-A	RUN4-Kali0113-6-Plate2-B	0	0.717038	0.717181	29304	2	ATTTGGTAAAGGTATAATTATTGAGAATTCAAAAACTACTTTTTTAACACCGGTAGCTACGGAAAATCAAGATTTAAAAGATGGAGGTTTTGCTTTTCCTCCAACAAATCCTCCTATGTCACCAATGACATTAGATGATATGAGACTTTTGTATAAAGATAATGAAGATGTAAAAAATTTAGATGAATTGA	2012-10-01	1693.89	7	pfama1.02	2001-03-04	11	Female	Bambara	AA
Kali0113	pfama1.05	10	0.0617859	54.4334	0.0617859	0.0616755	148	0.167991	1845410	Kali-0113-10	30964	91.3608	0.0187937	10	Sample	113	2	RUN6	RUN6	28341	17135	RUN6-Kali0113-10-Plate95-B	RUN6-Kali0113-10-Plate93-A	2	0.0166764	0.0140809	436	2	ATTTGGTAAAGGTATAATTATTGAGAATTCAAAAACTACTTTTTTAACACCGGTAGCTACGGAAAATCAAGATTTAAAAGATGGAGGTTTTGCTTTTCCTCCAACAGAACCTCTTATGTCACCAATGACATTAGATGATATGAGACGTTTTTATAAAGATAATGAATATGTAAAAAATTTAGATGAATTGA	2012-11-26	357.936	36	pfama1.05_pfama1.48_pfama1.64_pfama1.65	2001-03-04	11	Female	Bambara	AA
Kali0113	pfama1.05	9	0.0617859	54.4334	0.0617859	0.0616755	148	0.167991	1845410	Kali-0113-9	12134	86.2832	0.271557	9	Sample	113	2	RUN6	RUN6	9640	8472	RUN6-Kali0113-9-Plate93-A	RUN6-Kali0113-9-Plate95-B	1	0.415026	0.389154	4722	2	ATTTGGTAAAGGTATAATTATTGAGAATTCAAAAACTACTTTTTTAACACCGGTAGCTACGGAAAATCAAGATTTAAAAGATGGAGGTTTTGCTTTTCCTCCAACAGAACCTCTTATGTCACCAATGACATTAGATGATATGAGACGTTTTTATAAAGATAATGAATATGTAAAAAATTTAGATGAATTGA	2012-11-13	64.4486	36	pfama1.05_pfama1.48_pfama1.64_pfama1.65	2001-03-04	11	Female	Bambara	AA
Kali0113	pfama1.13	5	0.0148761	13.1058	0.0148761	0.0149038	72	0.0817253	445940	Kali-0113-5	18075	94.4555	0.10252	5	Sample	113	2	RUN6	RUN6	20768	3443	RUN6-Kali0113-5-Plate93-A	RUN6-Kali0113-5-Plate95-B	0	0.676107	0.692835	12523	2	ATTTGGTAAAGGTATAATTATTGAGAATTCAAAAACTACTTTTTTAACACCGGTAGCTACGGAAAATCAAGATTTAAAAGATGGAGGTTTTGCTTTTCCTCCAACAGAACCTCTTATATCACCAATGACATTAGATGATATGAGAGATTCTTATAAAGATAATGAATATGTAAAAAATTTAGATGAATTGA	2012-09-17	320.392	27	pfama1.13	2001-03-04	11	Female	Bambara	AA
Kali0113	pfama1.02	4	0.0934742	82.3508	0.0934742	0.0957833	228	0.258797	2865960	Kali-0113-4	15755	91.4393	0.067741	4	Sample	113	2	RUN6	RUN6	15667	5374	RUN6-Kali0113-4-Plate93-A	RUN6-Kali0113-4-Plate95-B	1	0.215618	0.242653	3823	2	ATTTGGTAAAGGTATAATTATTGAGAATTCAAAAACTACTTTTTTAACACCGGTAGCTACGGAAAATCAAGATTTAAAAGATGGAGGTTTTGCTTTTCCTCCAACAAATCCTCCTATGTCACCAATGACATTAGATGATATGAGACTTTTGTATAAAGATAATGAAGATGTAAAAAATTTAGATGAATTGA	2012-09-03	547.373	7	pfama1.02	2001-03-04	11	Female	Bambara	AA
Kali0113	pfama1.05	6	0.0617859	54.4334	0.0617859	0.0616755	148	0.167991	1845410	Kali-0113-6	40860	88.1344	0.0204599	6	Sample	113	2	RUN4	RUN4	26868	25479	RUN4-Kali0113-6-Plate2-A	RUN4-Kali0113-6-Plate2-B	1	0.20879	0.208272	8510	2	ATTTGGTAAAGGTATAATTATTGAGAATTCAAAAACTACTTTTTTAACACCGGTAGCTACGGAAAATCAAGATTTAAAAGATGGAGGTTTTGCTTTTCCTCCAACAGAACCTCTTATGTCACCAATGACATTAGATGATATGAGACGTTTTTATAAAGATAATGAATATGTAAAAAATTTAGATGAATTGA	2012-10-01	1693.89	36	pfama1.05_pfama1.48_pfama1.64_pfama1.65	2001-03-04	11	Female	Bambara	AA
Kali0113	pfama1.13	4	0.0148761	13.1058	0.0148761	0.0149038	72	0.0817253	445940	Kali-0113-4	15755	91.4393	0.067741	4	Sample	113	2	RUN6	RUN6	15667	5374	RUN6-Kali0113-4-Plate93-A	RUN6-Kali0113-4-Plate95-B	0	0.508583	0.496668	7825	2	ATTTGGTAAAGGTATAATTATTGAGAATTCAAAAACTACTTTTTTAACACCGGTAGCTACGGAAAATCAAGATTTAAAAGATGGAGGTTTTGCTTTTCCTCCAACAGAACCTCTTATATCACCAATGACATTAGATGATATGAGAGATTCTTATAAAGATAATGAATATGTAAAAAATTTAGATGAATTGA	2012-09-03	547.373	27	pfama1.13	2001-03-04	11	Female	Bambara	AA
Kali0115	pfama1.10	3	0.0381209	33.5845	0.0381209	0.0327478	106	0.120318	979857	Kali-0115-3	17165	97.9179	0.00715967	3	Sample	115	2	RUN6	RUN6	18561	3740	RUN6-Kali0115-3-Plate96-A	RUN6-Kali0115-3-Plate97-B	4	0.019902	0.0191087	328	2	ATTTGGTAAAGGTATAATTATTGAGAATTCAAATACTACTTTTTTAAAACCGGTAGCTACGGGAAATCAAGATTTAAAAGATGGAGGTTTTGCTTTTCCTCCAACAGAACCTCTTATATCACCAATGACATTAAATGGTATGAGAGATTTTTATAAAAATAATGAATATGTAAAAAATTTAGATGAATTGA	2012-08-20	4592.04	9	pfama1.10_pfama1.31	NA	11	Male	Bambara	AC
Kali0115	pfama1.08	2013-05-01	0.0505214	44.5093	0.0505214	0.0530772	123	0.139614	1588140	Kali-0115-May13	32096	77.594	0.0393634	2023-05-13	Sample	115	2	RUN4	RUN4	28072	18694	RUN4-Kali0115-May13-Plate2-B	RUN4-Kali0115-May13-Plate2-A	0	0.395307	0.389986	12517	2	ATTTGGTAAAGGTATAATTATTGAGAATTCAAATACTACTTTTTTAAAACCGGTAGCTACGGGAAATCAAGATTTAAAAGATGGAGGTTTTGCTTTTCCTCCAACAGAACCTCTTATATCACCAATGACATTAGATGATATGAGAGATTTTTATAAAAATAATGAATATGTAAAAAATTTAGATGAATTGA	2013-05-14	1114.5	32	pfama1.08_pfama1.61	NA	11	Male	Bambara	AC
Kali0115	pfama1.08	11	0.0505214	44.5093	0.0505214	0.0530772	123	0.139614	1588140	Kali-0115-11	23285	74.1679	0.0966096	11	Sample	115	2	RUN6	RUN6	22440	17133	RUN6-Kali0115-11-Plate93-A	RUN6-Kali0115-11-Plate95-B	2	0.140696	0.134636	3135	2	ATTTGGTAAAGGTATAATTATTGAGAATTCAAATACTACTTTTTTAAAACCGGTAGCTACGGGAAATCAAGATTTAAAAGATGGAGGTTTTGCTTTTCCTCCAACAGAACCTCTTATATCACCAATGACATTAGATGATATGAGAGATTTTTATAAAAATAATGAATATGTAAAAAATTTAGATGAATTGA	2012-12-10	128.822	32	pfama1.08_pfama1.61	NA	11	Male	Bambara	AC
Kali0115	pfama1.02	12	0.0934742	82.3508	0.0934742	0.0957833	228	0.258797	2865960	Kali-0115-12	43760	89.1642	0.0562059	12	Sample	115	2	RUN6	RUN6	40260	19403	RUN6-Kali0115-12-Plate95-B	RUN6-Kali0115-12-Plate93-A	2	0.0271871	0.0323355	1415	2	ATTTGGTAAAGGTATAATTATTGAGAATTCAAAAACTACTTTTTTAACACCGGTAGCTACGGAAAATCAAGATTTAAAAGATGGAGGTTTTGCTTTTCCTCCAACAAATCCTCCTATGTCACCAATGACATTAGATGATATGAGACTTTTGTATAAAGATAATGAAGATGTAAAAAATTTAGATGAATTGA	2012-12-24	539.013	7	pfama1.02	NA	11	Male	Bambara	AC
Kali0115	pfama1.24	1	0.0049244	4.33839	0.0049244	0.00583477	23	0.0261067	174584	Kali-0115-1	33421	94.7388	0.119799	1	Sample	115	2	RUN6	RUN6	24480	20097	RUN6-Kali0115-1-Plate95-B	RUN6-Kali0115-1-Plate93-A	1	0.171124	0.170761	5707	2	ATTTGGTAAAGGTATAATTATTGAGAATTCAAAAACTACTTTTTTAACACCGGTAGCTACGGAAAATCAAGATTTAAAAGATGGAGGTTTTGCTTTTCCTCCAACAAAACCTCTTATGTCACCAATGACATTAGATCAAATGAGACATTTTTATAAAGATAATAAATATGTAAAAAATTTAGATGAATTGA	2012-07-23	325.361	38	pfama1.00_pfama1.21_pfama1.24_pfama1.32_pfama1.73	NA	11	Male	Bambara	AC
Kali0115	pfama1.08	12	0.0505214	44.5093	0.0505214	0.0530772	123	0.139614	1588140	Kali-0115-12	43760	89.1642	0.0562059	12	Sample	115	2	RUN6	RUN6	40260	19403	RUN6-Kali0115-12-Plate95-B	RUN6-Kali0115-12-Plate93-A	0	0.618209	0.630553	27593	2	ATTTGGTAAAGGTATAATTATTGAGAATTCAAATACTACTTTTTTAAAACCGGTAGCTACGGGAAATCAAGATTTAAAAGATGGAGGTTTTGCTTTTCCTCCAACAGAACCTCTTATATCACCAATGACATTAGATGATATGAGAGATTTTTATAAAAATAATGAATATGTAAAAAATTTAGATGAATTGA	2012-12-24	539.013	32	pfama1.08_pfama1.61	NA	11	Male	Bambara	AC
Kali0115	pfama1.06	4	0.0497921	43.8668	0.0497921	0.0427373	136	0.15437	1278760	Kali-0115-4	52279	87.4948	0.0142299	4	Sample	115	2	RUN6	RUN6	56723	18992	RUN6-Kali0115-4-Plate93-A	RUN6-Kali0115-4-Plate95-B	0	0.839532	0.836435	43728	2	ATTTGGTAAAGGTATAATTATTGAGAATTCAAAAACTACTTTTTTAACACCGGTAGCTACGGAAAATCAAGATTTAAAAGATGGAGGTTTTGCTTTTCCTCCAACAAATCCTCCTATGTCACCAATGACATTAAATGGTATGAGAGATTTATATAAAAATAATGAATATGTAAAAAATTTAGATGAATTGA	2012-09-03	871.241	17	pfama1.06	NA	11	Male	Bambara	AC
Kali0115	pfama1.09	12	0.0457238	40.2827	0.0457238	0.04328	110	0.124858	1294990	Kali-0115-12	43760	89.1642	0.0562059	12	Sample	115	2	RUN6	RUN6	40260	19403	RUN6-Kali0115-12-Plate95-B	RUN6-Kali0115-12-Plate93-A	1	0.320356	0.301782	13206	2	ATTTGGTAAAGGTATAATTATTGAGAATTCAAATACTACTTTTTTAACACCGGTAGCTACGGAAAATCAAGATTTAAAAGATGGAGGTTTTGCTTTTCCTCCAACAAATCCTCCTATGTCACCAATGACATTAGATCAAATGAGACATTTTTATAAAGATAATAAATATGTAAAAAATTTAGATGAATTGA	2012-12-24	539.013	13	pfama1.09	NA	11	Male	Bambara	AC
Kali0115	pfama1.24	3	0.0049244	4.33839	0.0049244	0.00583477	23	0.0261067	174584	Kali-0115-3	17165	97.9179	0.00715967	3	Sample	115	2	RUN6	RUN6	18561	3740	RUN6-Kali0115-3-Plate96-A	RUN6-Kali0115-3-Plate97-B	3	0.0491426	0.0531314	912	2	ATTTGGTAAAGGTATAATTATTGAGAATTCAAAAACTACTTTTTTAACACCGGTAGCTACGGAAAATCAAGATTTAAAAGATGGAGGTTTTGCTTTTCCTCCAACAAAACCTCTTATGTCACCAATGACATTAGATCAAATGAGACATTTTTATAAAGATAATAAATATGTAAAAAATTTAGATGAATTGA	2012-08-20	4592.04	38	pfama1.00_pfama1.21_pfama1.24_pfama1.32_pfama1.73	NA	11	Male	Bambara	AC
Kali0115	pfama1.25	9	0.00366431	3.22826	0.00366431	0.00448767	23	0.0261067	134277	Kali-0115-9	17092	76.1336	0.0818787	9	Sample	115	2	RUN6	RUN6	18534	9380	RUN6-Kali0115-9-Plate93-A	RUN6-Kali0115-9-Plate95-B	3	0.0968237	0.0874678	1495	2	ATTTGGTAAAGGTATAATTATTGAGAATTCAAATACTACTTTTTTAAAACCGGTAGCTACGGGAAATCAAGATTTAAAAGATGGAGGTTTTGCTTTTCCTCCAACAGAACCTCTTATGTCACCAATGACATTAGATGATATGAGACGTTTTTATAAAAATAATGAATATGTAAAAAATTTAGATGAATTGA	2012-11-13	559.295	25	pfama1.25	NA	11	Male	Bambara	AC
Kali0115	pfama1.01	9	0.0875999	77.1755	0.0875999	0.0942012	245	0.278093	2818620	Kali-0115-9	17092	76.1336	0.0818787	9	Sample	115	2	RUN6	RUN6	18534	9380	RUN6-Kali0115-9-Plate93-A	RUN6-Kali0115-9-Plate95-B	5	0.0647553	0.0730751	1249	2	ATTTGGTAAAGGTATAATTATTGAGAATTCAAATACTACTTTTTTAACACCGGTAGCTACGGGAAAACAAGATTTAAAAGATGGAGGTTTTGCTTTTCCTCCAACAAATCCTCTTATATCACCAATGACATTAAATGGTATGAAAGATTTTTATAAAGATAATGAAGATGTAAAAAATTTAGATGAATTGA	2012-11-13	559.295	29	pfama1.01_pfama1.55_pfama1.69	NA	11	Male	Bambara	AC
Kali0115	pfama1.02	5	0.0934742	82.3508	0.0934742	0.0957833	228	0.258797	2865960	Kali-0115-5	30094	80.9261	0.024637	5	Sample	115	2	RUN6	RUN6	35985	9458	RUN6-Kali0115-5-Plate93-A	RUN6-Kali0115-5-Plate95-B	1	0.148488	0.151625	4563	2	ATTTGGTAAAGGTATAATTATTGAGAATTCAAAAACTACTTTTTTAACACCGGTAGCTACGGAAAATCAAGATTTAAAAGATGGAGGTTTTGCTTTTCCTCCAACAAATCCTCCTATGTCACCAATGACATTAGATGATATGAGACTTTTGTATAAAGATAATGAAGATGTAAAAAATTTAGATGAATTGA	2012-09-17	706.703	7	pfama1.02	NA	11	Male	Bambara	AC
Kali0115	pfama1.24	9	0.0049244	4.33839	0.0049244	0.00583477	23	0.0261067	174584	Kali-0115-9	17092	76.1336	0.0818787	9	Sample	115	2	RUN6	RUN6	18534	9380	RUN6-Kali0115-9-Plate93-A	RUN6-Kali0115-9-Plate95-B	4	0.0763864	0.0758835	1297	2	ATTTGGTAAAGGTATAATTATTGAGAATTCAAAAACTACTTTTTTAACACCGGTAGCTACGGAAAATCAAGATTTAAAAGATGGAGGTTTTGCTTTTCCTCCAACAAAACCTCTTATGTCACCAATGACATTAGATCAAATGAGACATTTTTATAAAGATAATAAATATGTAAAAAATTTAGATGAATTGA	2012-11-13	559.295	38	pfama1.00_pfama1.21_pfama1.24_pfama1.32_pfama1.73	NA	11	Male	Bambara	AC
Kali0115	pfama1.03	1	0.0799305	70.4188	0.0799305	0.0717858	221	0.250851	2147930	Kali-0115-1	33421	94.7388	0.119799	1	Sample	115	2	RUN6	RUN6	24480	20097	RUN6-Kali0115-1-Plate95-B	RUN6-Kali0115-1-Plate93-A	2	0.14567	0.135783	4538	2	ATTTGGTAAAGGTATAATTATTGAGAATTCAAATACTACTTTTTTAACACCGGTAGCTACGGGAAATCAATATTTAAAAGATGGAGGTTTTGCTTTTCCTCCAACAGAACCTCTTATGTCACCAATGACATTAGATGAAATGAGACATTTTTATAAAGATAATAAATATGTAAAAAATTTAGATGAATTGA	2012-07-23	325.361	28	pfama1.03_pfama1.49_pfama1.59_pfama1.68	NA	11	Male	Bambara	AC
Kali0115	pfama1.04	9	0.0561206	49.4422	0.0561206	0.0552648	152	0.172531	1653590	Kali-0115-9	17092	76.1336	0.0818787	9	Sample	115	2	RUN6	RUN6	18534	9380	RUN6-Kali0115-9-Plate93-A	RUN6-Kali0115-9-Plate95-B	2	0.125028	0.133805	2287	2	ATTTGGTAAAGGTATAATTATTGAGAATTCAAATACTACTTTTTTAACACCGGTAGCTACGGAAAATCAAGATTTAAAAGATGGAGGTTTTGCTTTTCCTCCAACAAAACCTCTTATGTCACCAATGACATTAGATCAAATGAGAGATTTTTATAAAAATAATGAATATGTAAAAAATTTAGATGAATTGA	2012-11-13	559.295	1	pfama1.04	NA	11	Male	Bambara	AC
Kali0115	pfama1.40	10	0.00271738	2.39401	0.00271738	0.00158559	12	0.0136209	47443	Kali-0115-10	24019	83.1424	0.227421	10	Sample	115	2	RUN6	RUN6	22176	13346	RUN6-Kali0115-10-Plate95-B	RUN6-Kali0115-10-Plate93-A	0	0.773669	0.796578	19133	2	ATTTGGTAAAGGTATAATTATTGAGAATTCAAATACTACTTTTTTAACACCGGTAGCTACGGGAAAACAAGATTTAAAAGATGGAGGTTTTGCTTTTCCTCCAACAAATCCTCTTATATCACCAATGACATTAGATCATATGAGAGATTTTTATAAAAAAAATGAATATGTAAAAAATTTAGATGAATTGA	2012-11-26	189.857	11	pfama1.19_pfama1.40_pfama1.42	NA	11	Male	Bambara	AC
Kali0115	pfama1.02	7	0.0934742	82.3508	0.0934742	0.0957833	228	0.258797	2865960	Kali-0115-7	30714	43.6824	0	7	Sample	115	2	RUN4	RUN4	47574	32493	RUN4-Kali0115-7-Plate1-B	RUN4-Kali0115-7-Plate1-A	0	1	1	30714	2	ATTTGGTAAAGGTATAATTATTGAGAATTCAAAAACTACTTTTTTAACACCGGTAGCTACGGAAAATCAAGATTTAAAAGATGGAGGTTTTGCTTTTCCTCCAACAAATCCTCCTATGTCACCAATGACATTAGATGATATGAGACTTTTGTATAAAGATAATGAAGATGTAAAAAATTTAGATGAATTGA	2012-10-15	27.5587	7	pfama1.02	NA	11	Male	Bambara	AC
Kali0115	pfama1.07	12	0.0475415	41.884	0.0475415	0.053954	131	0.148695	1614380	Kali-0115-12	43760	89.1642	0.0562059	12	Sample	115	2	RUN6	RUN6	40260	19403	RUN6-Kali0115-12-Plate95-B	RUN6-Kali0115-12-Plate93-A	3	0.0173885	0.0218236	955	2	ATTTGGTAAAGGTATAATTATTGAGAATTCAAATACTACTTTTTTAACACCGGTAGCTACGGAAAATCAAGATTTAAAAGATGGAGGTTTTGCTTTTCCTCCAACAAATCCTCTTATATCACCAATGACATTAGATCATATGAGAGATTCTTATAAAAATAATGAATATGTAAAAAATTTAGATGAATTGA	2012-12-24	539.013	22	pfama1.07	NA	11	Male	Bambara	AC
Kali0115	pfama1.24	8	0.0049244	4.33839	0.0049244	0.00583477	23	0.0261067	174584	Kali-0115-8	59758	87.97	0.06947	8	Sample	115	2	RUN6	RUN6	47688	34114	RUN6-Kali0115-8-Plate93-A	RUN6-Kali0115-8-Plate95-B	0	0.353991	0.349627	20893	2	ATTTGGTAAAGGTATAATTATTGAGAATTCAAAAACTACTTTTTTAACACCGGTAGCTACGGAAAATCAAGATTTAAAAGATGGAGGTTTTGCTTTTCCTCCAACAAAACCTCTTATGTCACCAATGACATTAGATCAAATGAGACATTTTTATAAAGATAATAAATATGTAAAAAATTTAGATGAATTGA	2012-10-30	270.494	38	pfama1.00_pfama1.21_pfama1.24_pfama1.32_pfama1.73	NA	11	Male	Bambara	AC
Kali0115	pfama1.01	3	0.0875999	77.1755	0.0875999	0.0942012	245	0.278093	2818620	Kali-0115-3	17165	97.9179	0.00715967	3	Sample	115	2	RUN6	RUN6	18561	3740	RUN6-Kali0115-3-Plate96-A	RUN6-Kali0115-3-Plate97-B	0	0.662828	0.659948	11328	2	ATTTGGTAAAGGTATAATTATTGAGAATTCAAATACTACTTTTTTAACACCGGTAGCTACGGGAAAACAAGATTTAAAAGATGGAGGTTTTGCTTTTCCTCCAACAAATCCTCTTATATCACCAATGACATTAAATGGTATGAAAGATTTTTATAAAGATAATGAAGATGTAAAAAATTTAGATGAATTGA	2012-08-20	4592.04	29	pfama1.01_pfama1.55_pfama1.69	NA	11	Male	Bambara	AC
Kali0115	pfama1.01	5	0.0875999	77.1755	0.0875999	0.0942012	245	0.278093	2818620	Kali-0115-5	30094	80.9261	0.024637	5	Sample	115	2	RUN6	RUN6	35985	9458	RUN6-Kali0115-5-Plate93-A	RUN6-Kali0115-5-Plate95-B	0	0.641489	0.645843	19436	2	ATTTGGTAAAGGTATAATTATTGAGAATTCAAATACTACTTTTTTAACACCGGTAGCTACGGGAAAACAAGATTTAAAAGATGGAGGTTTTGCTTTTCCTCCAACAAATCCTCTTATATCACCAATGACATTAAATGGTATGAAAGATTTTTATAAAGATAATGAAGATGTAAAAAATTTAGATGAATTGA	2012-09-17	706.703	29	pfama1.01_pfama1.55_pfama1.69	NA	11	Male	Bambara	AC
Kali0115	pfama1.12	2013-05-01	0.0263269	23.194	0.0263269	0.030422	101	0.114642	910266	Kali-0115-May13	32096	77.594	0.0393634	2023-05-13	Sample	115	2	RUN4	RUN4	28072	18694	RUN4-Kali0115-May13-Plate2-B	RUN4-Kali0115-May13-Plate2-A	1	0.337307	0.333126	10692	2	ATTTGGTAAAGGTATAATTATTGAGAATTCAAATACTACTTTTTTAACACCGGTAGCTACGGAAAATCAAGATTTAAAAGATGGAGGTTTTGCTTTTCCTCCAACAGAACCTCTTATGTCACCAATGACATTAGATCATATGAGAGATTTTTATAAAAATAATGAATATGTAAAAAATTTAGATGAATTGA	2013-05-14	1114.5	3	pfama1.12	NA	11	Male	Bambara	AC
Kali0115	pfama1.25	8	0.00366431	3.22826	0.00366431	0.00448767	23	0.0261067	134277	Kali-0115-8	59758	87.97	0.06947	8	Sample	115	2	RUN6	RUN6	47688	34114	RUN6-Kali0115-8-Plate93-A	RUN6-Kali0115-8-Plate95-B	2	0.269824	0.273436	16340	2	ATTTGGTAAAGGTATAATTATTGAGAATTCAAATACTACTTTTTTAAAACCGGTAGCTACGGGAAATCAAGATTTAAAAGATGGAGGTTTTGCTTTTCCTCCAACAGAACCTCTTATGTCACCAATGACATTAGATGATATGAGACGTTTTTATAAAAATAATGAATATGTAAAAAATTTAGATGAATTGA	2012-10-30	270.494	25	pfama1.25	NA	11	Male	Bambara	AC
Kali0115	pfama1.10	5	0.0381209	33.5845	0.0381209	0.0327478	106	0.120318	979857	Kali-0115-5	30094	80.9261	0.024637	5	Sample	115	2	RUN6	RUN6	35985	9458	RUN6-Kali0115-5-Plate93-A	RUN6-Kali0115-5-Plate95-B	3	0.0479236	0.0499767	1504	2	ATTTGGTAAAGGTATAATTATTGAGAATTCAAATACTACTTTTTTAAAACCGGTAGCTACGGGAAATCAAGATTTAAAAGATGGAGGTTTTGCTTTTCCTCCAACAGAACCTCTTATATCACCAATGACATTAAATGGTATGAGAGATTTTTATAAAAATAATGAATATGTAAAAAATTTAGATGAATTGA	2012-09-17	706.703	9	pfama1.10_pfama1.31	NA	11	Male	Bambara	AC
Kali0115	pfama1.15	6	0.0130987	11.5399	0.0130987	0.0121747	43	0.0488082	364282	Kali-0115-6	10101	74.6122	0	6	Sample	115	2	RUN6	RUN6	15934	1490	RUN6-Kali0115-6-Plate93-A	RUN6-Kali0115-6-Plate95-B	0	1	1	10101	2	ATTTGGTAAAGGTATAATTATTGAGAATTCAAATACTACTTTTTTAAAACCGGTAGCTACGGGAAATCAAGATTTAAAAGATGGAGGTTTTGCTTTTCCTCCAACAAATCCTCTTATATCACCAATGACATTAGATCAAATGAGACATTTTTATAAAGATAATGAAGATGTAAAAAATTTAGATGAATTGA	2012-10-01	73.1175	4	pfama1.15	NA	11	Male	Bambara	AC
Kali0115	pfama1.27	9	0.00857486	7.55445	0.00857486	0.00881225	20	0.0227015	263674	Kali-0115-9	17092	76.1336	0.0818787	9	Sample	115	2	RUN6	RUN6	18534	9380	RUN6-Kali0115-9-Plate93-A	RUN6-Kali0115-9-Plate95-B	6	0.0548262	0.0595015	1017	2	ATTTGGTAAAGGTATAATTATTGAGAATTCAAAAACTACTTTTTTAACACCGGTAGCTACGGAAAATCAAGATTTAAAAGATGGAGGTTTTGCTTTTCCTCCAACAGAACCTCTTATGTCACCAATGACATTAGATCAAATGAGACATTTTTATAAAGATAATAAATATGTAAAAAATTTAGATGAATTGA	2012-11-13	559.295	23	pfama1.27_pfama1.71	NA	11	Male	Bambara	AC
Kali0115	pfama1.54	9	0.00137795	1.21397	0.00137795	0.0019702	6	0.00681044	58951	Kali-0115-9	17092	76.1336	0.0818787	9	Sample	115	2	RUN6	RUN6	18534	9380	RUN6-Kali0115-9-Plate93-A	RUN6-Kali0115-9-Plate95-B	7	0.0392532	0.0405453	693	2	ATTTGGTAAAGGTATAATTATTGAGAATTCAAATACTACTTTTTTAACACCGGTAGCTACGGGAAATCAAGATTTAAAAGATGGAGGTTTTGCTTTTCCTCCAACAGAACCTCTTATGTCACCAATGACATTAGATCAAATGAGACATTTTTATAAAGATAATAAATATGTAAAAAATTTAGATGAATTGA	2012-11-13	559.295	19	pfama1.54	NA	11	Male	Bambara	AC
Kali0115	pfama1.09	9	0.0457238	40.2827	0.0457238	0.04328	110	0.124858	1294990	Kali-0115-9	17092	76.1336	0.0818787	9	Sample	115	2	RUN6	RUN6	18534	9380	RUN6-Kali0115-9-Plate93-A	RUN6-Kali0115-9-Plate95-B	9	0.0138848	0.0156213	267	2	ATTTGGTAAAGGTATAATTATTGAGAATTCAAATACTACTTTTTTAACACCGGTAGCTACGGAAAATCAAGATTTAAAAGATGGAGGTTTTGCTTTTCCTCCAACAAATCCTCCTATGTCACCAATGACATTAGATCAAATGAGACATTTTTATAAAGATAATAAATATGTAAAAAATTTAGATGAATTGA	2012-11-13	559.295	13	pfama1.09	NA	11	Male	Bambara	AC
Kali0115	pfama1.24	2013-05-01	0.0049244	4.33839	0.0049244	0.00583477	23	0.0261067	174584	Kali-0115-May13	32096	77.594	0.0393634	2023-05-13	Sample	115	2	RUN4	RUN4	28072	18694	RUN4-Kali0115-May13-Plate2-B	RUN4-Kali0115-May13-Plate2-A	4	0.0156989	0.0154848	497	2	ATTTGGTAAAGGTATAATTATTGAGAATTCAAAAACTACTTTTTTAACACCGGTAGCTACGGAAAATCAAGATTTAAAAGATGGAGGTTTTGCTTTTCCTCCAACAAAACCTCTTATGTCACCAATGACATTAGATCAAATGAGACATTTTTATAAAGATAATAAATATGTAAAAAATTTAGATGAATTGA	2013-05-14	1114.5	38	pfama1.00_pfama1.21_pfama1.24_pfama1.32_pfama1.73	NA	11	Male	Bambara	AC
Kali0115	pfama1.01	2	0.0875999	77.1755	0.0875999	0.0942012	245	0.278093	2818620	Kali-0115-2	44471	90.7238	0.0537085	2	Sample	115	2	RUN6	RUN6	43989	15004	RUN6-Kali0115-2-Plate93-A	RUN6-Kali0115-2-Plate95-B	2	0.0386762	0.0591172	2629	2	ATTTGGTAAAGGTATAATTATTGAGAATTCAAATACTACTTTTTTAACACCGGTAGCTACGGGAAAACAAGATTTAAAAGATGGAGGTTTTGCTTTTCCTCCAACAAATCCTCTTATATCACCAATGACATTAAATGGTATGAAAGATTTTTATAAAGATAATGAAGATGTAAAAAATTTAGATGAATTGA	2012-08-06	198.829	29	pfama1.01_pfama1.55_pfama1.69	NA	11	Male	Bambara	AC
Kali0115	pfama1.15	9	0.0130987	11.5399	0.0130987	0.0121747	43	0.0488082	364282	Kali-0115-9	17092	76.1336	0.0818787	9	Sample	115	2	RUN6	RUN6	18534	9380	RUN6-Kali0115-9-Plate93-A	RUN6-Kali0115-9-Plate95-B	0	0.348147	0.326234	5576	2	ATTTGGTAAAGGTATAATTATTGAGAATTCAAATACTACTTTTTTAAAACCGGTAGCTACGGGAAATCAAGATTTAAAAGATGGAGGTTTTGCTTTTCCTCCAACAAATCCTCTTATATCACCAATGACATTAGATCAAATGAGACATTTTTATAAAGATAATGAAGATGTAAAAAATTTAGATGAATTGA	2012-11-13	559.295	4	pfama1.15	NA	11	Male	Bambara	AC
Kali0115	pfama1.08	9	0.0505214	44.5093	0.0505214	0.0530772	123	0.139614	1588140	Kali-0115-9	17092	76.1336	0.0818787	9	Sample	115	2	RUN6	RUN6	18534	9380	RUN6-Kali0115-9-Plate93-A	RUN6-Kali0115-9-Plate95-B	1	0.158627	0.164463	2811	2	ATTTGGTAAAGGTATAATTATTGAGAATTCAAATACTACTTTTTTAAAACCGGTAGCTACGGGAAATCAAGATTTAAAAGATGGAGGTTTTGCTTTTCCTCCAACAGAACCTCTTATATCACCAATGACATTAGATGATATGAGAGATTTTTATAAAAATAATGAATATGTAAAAAATTTAGATGAATTGA	2012-11-13	559.295	32	pfama1.08_pfama1.61	NA	11	Male	Bambara	AC
Kali0115	pfama1.29	2013-05-01	0.00286161	2.52108	0.00286161	0.00352398	17	0.0192963	105442	Kali-0115-May13	32096	77.594	0.0393634	2023-05-13	Sample	115	2	RUN4	RUN4	28072	18694	RUN4-Kali0115-May13-Plate2-B	RUN4-Kali0115-May13-Plate2-A	2	0.230653	0.240092	7706	2	ATTTGGTAAAGGTATAATTATTGAGAATTCAAATACTACTTTTTTAAAACCGGTAGCTACGGGAAATCAAGATTTAAAAGATGGAGGTTTTGCTTTTCCTCCAACAAATCCTCTTATATCACCAATGACATTAAATGGTATGAGAGATTTATATAAAAATAATGAAGATGTAAAAAATTTAGATGAATTGA	2013-05-14	1114.5	2	pfama1.29_pfama1.63	NA	11	Male	Bambara	AC
Kali0115	pfama1.03	2013-05-01	0.0799305	70.4188	0.0799305	0.0717858	221	0.250851	2147930	Kali-0115-May13	32096	77.594	0.0393634	2023-05-13	Sample	115	2	RUN4	RUN4	28072	18694	RUN4-Kali0115-May13-Plate2-B	RUN4-Kali0115-May13-Plate2-A	3	0.0210333	0.0213111	684	2	ATTTGGTAAAGGTATAATTATTGAGAATTCAAATACTACTTTTTTAACACCGGTAGCTACGGGAAATCAATATTTAAAAGATGGAGGTTTTGCTTTTCCTCCAACAGAACCTCTTATGTCACCAATGACATTAGATGAAATGAGACATTTTTATAAAGATAATAAATATGTAAAAAATTTAGATGAATTGA	2013-05-14	1114.5	28	pfama1.03_pfama1.49_pfama1.59_pfama1.68	NA	11	Male	Bambara	AC
Kali0115	pfama1.03	4	0.0799305	70.4188	0.0799305	0.0717858	221	0.250851	2147930	Kali-0115-4	52279	87.4948	0.0142299	4	Sample	115	2	RUN6	RUN6	56723	18992	RUN6-Kali0115-4-Plate93-A	RUN6-Kali0115-4-Plate95-B	1	0.149798	0.154383	8071	2	ATTTGGTAAAGGTATAATTATTGAGAATTCAAATACTACTTTTTTAACACCGGTAGCTACGGGAAATCAATATTTAAAAGATGGAGGTTTTGCTTTTCCTCCAACAGAACCTCTTATGTCACCAATGACATTAGATGAAATGAGACATTTTTATAAAGATAATAAATATGTAAAAAATTTAGATGAATTGA	2012-09-03	871.241	28	pfama1.03_pfama1.49_pfama1.59_pfama1.68	NA	11	Male	Bambara	AC
Kali0115	pfama1.15	5	0.0130987	11.5399	0.0130987	0.0121747	43	0.0488082	364282	Kali-0115-5	30094	80.9261	0.024637	5	Sample	115	2	RUN6	RUN6	35985	9458	RUN6-Kali0115-5-Plate93-A	RUN6-Kali0115-5-Plate95-B	4	0.0472024	0.0537316	1617	2	ATTTGGTAAAGGTATAATTATTGAGAATTCAAATACTACTTTTTTAAAACCGGTAGCTACGGGAAATCAAGATTTAAAAGATGGAGGTTTTGCTTTTCCTCCAACAAATCCTCTTATATCACCAATGACATTAGATCAAATGAGACATTTTTATAAAGATAATGAAGATGTAAAAAATTTAGATGAATTGA	2012-09-17	706.703	4	pfama1.15	NA	11	Male	Bambara	AC
Kali0115	pfama1.01	4	0.0875999	77.1755	0.0875999	0.0942012	245	0.278093	2818620	Kali-0115-4	52279	87.4948	0.0142299	4	Sample	115	2	RUN6	RUN6	56723	18992	RUN6-Kali0115-4-Plate93-A	RUN6-Kali0115-4-Plate95-B	2	0.0106703	0.00918151	480	2	ATTTGGTAAAGGTATAATTATTGAGAATTCAAATACTACTTTTTTAACACCGGTAGCTACGGGAAAACAAGATTTAAAAGATGGAGGTTTTGCTTTTCCTCCAACAAATCCTCTTATATCACCAATGACATTAAATGGTATGAAAGATTTTTATAAAGATAATGAAGATGTAAAAAATTTAGATGAATTGA	2012-09-03	871.241	29	pfama1.01_pfama1.55_pfama1.69	NA	11	Male	Bambara	AC
Kali0115	pfama1.08	8	0.0505214	44.5093	0.0505214	0.0530772	123	0.139614	1588140	Kali-0115-8	59758	87.97	0.06947	8	Sample	115	2	RUN6	RUN6	47688	34114	RUN6-Kali0115-8-Plate93-A	RUN6-Kali0115-8-Plate95-B	3	0.0481192	0.0512065	3060	2	ATTTGGTAAAGGTATAATTATTGAGAATTCAAATACTACTTTTTTAAAACCGGTAGCTACGGGAAATCAAGATTTAAAAGATGGAGGTTTTGCTTTTCCTCCAACAGAACCTCTTATATCACCAATGACATTAGATGATATGAGAGATTTTTATAAAAATAATGAATATGTAAAAAATTTAGATGAATTGA	2012-10-30	270.494	32	pfama1.08_pfama1.61	NA	11	Male	Bambara	AC
Kali0115	pfama1.06	1	0.0497921	43.8668	0.0497921	0.0427373	136	0.15437	1278760	Kali-0115-1	33421	94.7388	0.119799	1	Sample	115	2	RUN6	RUN6	24480	20097	RUN6-Kali0115-1-Plate95-B	RUN6-Kali0115-1-Plate93-A	0	0.683207	0.693456	23176	2	ATTTGGTAAAGGTATAATTATTGAGAATTCAAAAACTACTTTTTTAACACCGGTAGCTACGGAAAATCAAGATTTAAAAGATGGAGGTTTTGCTTTTCCTCCAACAAATCCTCCTATGTCACCAATGACATTAAATGGTATGAGAGATTTATATAAAAATAATGAATATGTAAAAAATTTAGATGAATTGA	2012-07-23	325.361	17	pfama1.06	NA	11	Male	Bambara	AC
Kali0115	pfama1.00	2	0.0832707	73.3615	0.0832707	0.0806595	264	0.299659	2413440	Kali-0115-2	44471	90.7238	0.0537085	2	Sample	115	2	RUN6	RUN6	43989	15004	RUN6-Kali0115-2-Plate93-A	RUN6-Kali0115-2-Plate95-B	0	0.566563	0.55173	24536	2	ATTTGGTAAAGGTATAATTATTGAGAATTCAAATACTACTTTTTTAACACCGGTAGCTACGGAAAATCAAGATTTAAAAGATGGAGGTTTTGCTTTTCCTCCAACAAAACCTCTTATGTCACCAATGACATTAGATCAAATGAGACATTTTTATAAAGATAATAAATATGTAAAAAATTTAGATGAATTGA	2012-08-06	198.829	38	pfama1.00_pfama1.21_pfama1.24_pfama1.32_pfama1.73	NA	11	Male	Bambara	AC
Kali0115	pfama1.24	5	0.0049244	4.33839	0.0049244	0.00583477	23	0.0261067	174584	Kali-0115-5	30094	80.9261	0.024637	5	Sample	115	2	RUN6	RUN6	35985	9458	RUN6-Kali0115-5-Plate93-A	RUN6-Kali0115-5-Plate95-B	6	0.0313119	0.0252874	761	2	ATTTGGTAAAGGTATAATTATTGAGAATTCAAAAACTACTTTTTTAACACCGGTAGCTACGGAAAATCAAGATTTAAAAGATGGAGGTTTTGCTTTTCCTCCAACAAAACCTCTTATGTCACCAATGACATTAGATCAAATGAGACATTTTTATAAAGATAATAAATATGTAAAAAATTTAGATGAATTGA	2012-09-17	706.703	38	pfama1.00_pfama1.21_pfama1.24_pfama1.32_pfama1.73	NA	11	Male	Bambara	AC
Kali0115	pfama1.04	11	0.0561206	49.4422	0.0561206	0.0552648	152	0.172531	1653590	Kali-0115-11	23285	74.1679	0.0966096	11	Sample	115	2	RUN6	RUN6	22440	17133	RUN6-Kali0115-11-Plate93-A	RUN6-Kali0115-11-Plate95-B	3	0.050872	0.053382	1243	2	ATTTGGTAAAGGTATAATTATTGAGAATTCAAATACTACTTTTTTAACACCGGTAGCTACGGAAAATCAAGATTTAAAAGATGGAGGTTTTGCTTTTCCTCCAACAAAACCTCTTATGTCACCAATGACATTAGATCAAATGAGAGATTTTTATAAAAATAATGAATATGTAAAAAATTTAGATGAATTGA	2012-12-10	128.822	1	pfama1.04	NA	11	Male	Bambara	AC
Kali0115	pfama1.15	3	0.0130987	11.5399	0.0130987	0.0121747	43	0.0488082	364282	Kali-0115-3	17165	97.9179	0.00715967	3	Sample	115	2	RUN6	RUN6	18561	3740	RUN6-Kali0115-3-Plate96-A	RUN6-Kali0115-3-Plate97-B	1	0.199864	0.201864	3465	2	ATTTGGTAAAGGTATAATTATTGAGAATTCAAATACTACTTTTTTAAAACCGGTAGCTACGGGAAATCAAGATTTAAAAGATGGAGGTTTTGCTTTTCCTCCAACAAATCCTCTTATATCACCAATGACATTAGATCAAATGAGACATTTTTATAAAGATAATGAAGATGTAAAAAATTTAGATGAATTGA	2012-08-20	4592.04	4	pfama1.15	NA	11	Male	Bambara	AC
Kali0115	pfama1.39	11	0.00316034	2.78426	0.00316034	0.00239538	13	0.014756	71673	Kali-0115-11	23285	74.1679	0.0966096	11	Sample	115	2	RUN6	RUN6	22440	17133	RUN6-Kali0115-11-Plate93-A	RUN6-Kali0115-11-Plate95-B	1	0.154313	0.145501	3388	2	ATTTGGTAAAGGTATAATTATTGAGAATTCAAAAACTACTTTTTTAACACCGGTAGCTACGGAAAATCAAGATTTAAAAGATGGAGGTTTTGCTTTTCCTCCAACAGAACCTCTTATGTCACCAATGACATTAGATGATATGAGACTTTTGTATAAAGATAATGAATATGTAAAAAATTTAGATGAATTGA	2012-12-10	128.822	44	pfama1.36_pfama1.39	NA	11	Male	Bambara	AC
Kali0115	pfama1.25	5	0.00366431	3.22826	0.00366431	0.00448767	23	0.0261067	134277	Kali-0115-5	30094	80.9261	0.024637	5	Sample	115	2	RUN6	RUN6	35985	9458	RUN6-Kali0115-5-Plate93-A	RUN6-Kali0115-5-Plate95-B	5	0.0318854	0.0353559	1064	2	ATTTGGTAAAGGTATAATTATTGAGAATTCAAATACTACTTTTTTAAAACCGGTAGCTACGGGAAATCAAGATTTAAAAGATGGAGGTTTTGCTTTTCCTCCAACAGAACCTCTTATGTCACCAATGACATTAGATGATATGAGACGTTTTTATAAAAATAATGAATATGTAAAAAATTTAGATGAATTGA	2012-09-17	706.703	25	pfama1.25	NA	11	Male	Bambara	AC
Kali0115	pfama1.03	3	0.0799305	70.4188	0.0799305	0.0717858	221	0.250851	2147930	Kali-0115-3	17165	97.9179	0.00715967	3	Sample	115	2	RUN6	RUN6	18561	3740	RUN6-Kali0115-3-Plate96-A	RUN6-Kali0115-3-Plate97-B	2	0.0516283	0.0507428	871	2	ATTTGGTAAAGGTATAATTATTGAGAATTCAAATACTACTTTTTTAACACCGGTAGCTACGGGAAATCAATATTTAAAAGATGGAGGTTTTGCTTTTCCTCCAACAGAACCTCTTATGTCACCAATGACATTAGATGAAATGAGACATTTTTATAAAGATAATAAATATGTAAAAAATTTAGATGAATTGA	2012-08-20	4592.04	28	pfama1.03_pfama1.49_pfama1.59_pfama1.68	NA	11	Male	Bambara	AC
Kali0115	pfama1.40	11	0.00271738	2.39401	0.00271738	0.00158559	12	0.0136209	47443	Kali-0115-11	23285	74.1679	0.0966096	11	Sample	115	2	RUN6	RUN6	22440	17133	RUN6-Kali0115-11-Plate93-A	RUN6-Kali0115-11-Plate95-B	4	0.0336753	0.0325102	757	2	ATTTGGTAAAGGTATAATTATTGAGAATTCAAATACTACTTTTTTAACACCGGTAGCTACGGGAAAACAAGATTTAAAAGATGGAGGTTTTGCTTTTCCTCCAACAAATCCTCTTATATCACCAATGACATTAGATCATATGAGAGATTTTTATAAAAAAAATGAATATGTAAAAAATTTAGATGAATTGA	2012-12-10	128.822	11	pfama1.19_pfama1.40_pfama1.42	NA	11	Male	Bambara	AC
Kali0115	pfama1.21	12	0.0123176	10.8518	0.0123176	0.0107771	24	0.0272418	322465	Kali-0115-12	43760	89.1642	0.0562059	12	Sample	115	2	RUN6	RUN6	40260	19403	RUN6-Kali0115-12-Plate95-B	RUN6-Kali0115-12-Plate93-A	4	0.016859	0.0135055	591	2	ATTTGGTAAAGGTATAATTATTGAGAATTCAAATACTACTTTTTTAACACCGGTAGCTACGGAAAATCAAGATTTAAAAGATGGAGGTTTTGCTTTTCCTCCAACAAAACCTCTTATGTCACCAATGACATTAGATGAAATGAGACATTTTTATAAAGATAATAAATATGTAAAAAATTTAGATGAATTGA	2012-12-24	539.013	38	pfama1.00_pfama1.21_pfama1.24_pfama1.32_pfama1.73	NA	11	Male	Bambara	AC
Kali0115	pfama1.02	9	0.0934742	82.3508	0.0934742	0.0957833	228	0.258797	2865960	Kali-0115-9	17092	76.1336	0.0818787	9	Sample	115	2	RUN6	RUN6	18534	9380	RUN6-Kali0115-9-Plate93-A	RUN6-Kali0115-9-Plate95-B	8	0.0222684	0.0234028	400	2	ATTTGGTAAAGGTATAATTATTGAGAATTCAAAAACTACTTTTTTAACACCGGTAGCTACGGAAAATCAAGATTTAAAAGATGGAGGTTTTGCTTTTCCTCCAACAAATCCTCCTATGTCACCAATGACATTAGATGATATGAGACTTTTGTATAAAGATAATGAAGATGTAAAAAATTTAGATGAATTGA	2012-11-13	559.295	7	pfama1.02	NA	11	Male	Bambara	AC
Kali0115	pfama1.06	3	0.0497921	43.8668	0.0497921	0.0427373	136	0.15437	1278760	Kali-0115-3	17165	97.9179	0.00715967	3	Sample	115	2	RUN6	RUN6	18561	3740	RUN6-Kali0115-3-Plate96-A	RUN6-Kali0115-3-Plate97-B	5	0.0166346	0.0152054	261	2	ATTTGGTAAAGGTATAATTATTGAGAATTCAAAAACTACTTTTTTAACACCGGTAGCTACGGAAAATCAAGATTTAAAAGATGGAGGTTTTGCTTTTCCTCCAACAAATCCTCCTATGTCACCAATGACATTAAATGGTATGAGAGATTTATATAAAAATAATGAATATGTAAAAAATTTAGATGAATTGA	2012-08-20	4592.04	17	pfama1.06	NA	11	Male	Bambara	AC
Kali0115	pfama1.02	11	0.0934742	82.3508	0.0934742	0.0957833	228	0.258797	2865960	Kali-0115-11	23285	74.1679	0.0966096	11	Sample	115	2	RUN6	RUN6	22440	17133	RUN6-Kali0115-11-Plate93-A	RUN6-Kali0115-11-Plate95-B	0	0.620443	0.63397	14762	2	ATTTGGTAAAGGTATAATTATTGAGAATTCAAAAACTACTTTTTTAACACCGGTAGCTACGGAAAATCAAGATTTAAAAGATGGAGGTTTTGCTTTTCCTCCAACAAATCCTCCTATGTCACCAATGACATTAGATGATATGAGACTTTTGTATAAAGATAATGAAGATGTAAAAAATTTAGATGAATTGA	2012-12-10	128.822	7	pfama1.02	NA	11	Male	Bambara	AC
Kali0115	pfama1.24	2	0.0049244	4.33839	0.0049244	0.00583477	23	0.0261067	174584	Kali-0115-2	44471	90.7238	0.0537085	2	Sample	115	2	RUN6	RUN6	43989	15004	RUN6-Kali0115-2-Plate93-A	RUN6-Kali0115-2-Plate95-B	1	0.394761	0.389152	17306	2	ATTTGGTAAAGGTATAATTATTGAGAATTCAAAAACTACTTTTTTAACACCGGTAGCTACGGAAAATCAAGATTTAAAAGATGGAGGTTTTGCTTTTCCTCCAACAAAACCTCTTATGTCACCAATGACATTAGATCAAATGAGACATTTTTATAAAGATAATAAATATGTAAAAAATTTAGATGAATTGA	2012-08-06	198.829	38	pfama1.00_pfama1.21_pfama1.24_pfama1.32_pfama1.73	NA	11	Male	Bambara	AC
Kali0115	pfama1.00	10	0.0832707	73.3615	0.0832707	0.0806595	264	0.299659	2413440	Kali-0115-10	24019	83.1424	0.227421	10	Sample	115	2	RUN6	RUN6	22176	13346	RUN6-Kali0115-10-Plate95-B	RUN6-Kali0115-10-Plate93-A	1	0.226331	0.203422	4886	2	ATTTGGTAAAGGTATAATTATTGAGAATTCAAATACTACTTTTTTAACACCGGTAGCTACGGAAAATCAAGATTTAAAAGATGGAGGTTTTGCTTTTCCTCCAACAAAACCTCTTATGTCACCAATGACATTAGATCAAATGAGACATTTTTATAAAGATAATAAATATGTAAAAAATTTAGATGAATTGA	2012-11-26	189.857	38	pfama1.00_pfama1.21_pfama1.24_pfama1.32_pfama1.73	NA	11	Male	Bambara	AC
Kali0115	pfama1.03	5	0.0799305	70.4188	0.0799305	0.0717858	221	0.250851	2147930	Kali-0115-5	30094	80.9261	0.024637	5	Sample	115	2	RUN6	RUN6	35985	9458	RUN6-Kali0115-5-Plate93-A	RUN6-Kali0115-5-Plate95-B	2	0.0516995	0.0381804	1149	2	ATTTGGTAAAGGTATAATTATTGAGAATTCAAATACTACTTTTTTAACACCGGTAGCTACGGGAAATCAATATTTAAAAGATGGAGGTTTTGCTTTTCCTCCAACAGAACCTCTTATGTCACCAATGACATTAGATGAAATGAGACATTTTTATAAAGATAATAAATATGTAAAAAATTTAGATGAATTGA	2012-09-17	706.703	28	pfama1.03_pfama1.49_pfama1.59_pfama1.68	NA	11	Male	Bambara	AC
Kali0115	pfama1.01	8	0.0875999	77.1755	0.0875999	0.0942012	245	0.278093	2818620	Kali-0115-8	59758	87.97	0.06947	8	Sample	115	2	RUN6	RUN6	47688	34114	RUN6-Kali0115-8-Plate93-A	RUN6-Kali0115-8-Plate95-B	1	0.328066	0.32573	19465	2	ATTTGGTAAAGGTATAATTATTGAGAATTCAAATACTACTTTTTTAACACCGGTAGCTACGGGAAAACAAGATTTAAAAGATGGAGGTTTTGCTTTTCCTCCAACAAATCCTCTTATATCACCAATGACATTAAATGGTATGAAAGATTTTTATAAAGATAATGAAGATGTAAAAAATTTAGATGAATTGA	2012-10-30	270.494	29	pfama1.01_pfama1.55_pfama1.69	NA	11	Male	Bambara	AC
Kali0119	pfama1.01	9	0.0875999	77.1755	0.0875999	0.0942012	245	0.278093	2818620	Kali-0119-9	28583	90.1729	0.115083	9	Sample	119	2	RUN6	RUN6	28270	9691	RUN6-Kali0119-9-Plate93-A	RUN6-Kali0119-9-Plate95-B	1	0.217314	0.242347	6927	2	ATTTGGTAAAGGTATAATTATTGAGAATTCAAATACTACTTTTTTAACACCGGTAGCTACGGGAAAACAAGATTTAAAAGATGGAGGTTTTGCTTTTCCTCCAACAAATCCTCTTATATCACCAATGACATTAAATGGTATGAAAGATTTTTATAAAGATAATGAAGATGTAAAAAATTTAGATGAATTGA	2012-11-17	132.315	29	pfama1.01_pfama1.55_pfama1.69	2001-05-06	11	Male	Bambara	AA
Kali0119	pfama1.17	11	0.0161788	14.2535	0.0161788	0.0222437	41	0.046538	665559	Kali-0119-11	21720	93.8716	0.0261965	11	Sample	119	2	RUN6	RUN6	17385	9799	RUN6-Kali0119-11-Plate96-A	RUN6-Kali0119-11-Plate97-B	4	0.00676291	0.00690608	150	2	ATTTGGTAAAGGTATAATTATTGAGAATTCAAATACTACTTTTTTAACACCGGTAGCTACGGGAAATCAAGATTTAAAAGATGGAGGTTTTGCTTTTCCTCCAACAAAACCTCTTATGTCACCAATGACATTAGATGATATGAGACTTTTGTATAAAGATAATGAAGATGTAAAAAATTTAGATGAATTGA	2012-12-14	8248.1	30	pfama1.17_pfama1.33_pfama1.43	2001-05-06	11	Male	Bambara	AA
Kali0119	pfama1.13	11	0.0148761	13.1058	0.0148761	0.0149038	72	0.0817253	445940	Kali-0119-11	21720	93.8716	0.0261965	11	Sample	119	2	RUN6	RUN6	17385	9799	RUN6-Kali0119-11-Plate96-A	RUN6-Kali0119-11-Plate97-B	3	0.0462136	0.0479282	1041	2	ATTTGGTAAAGGTATAATTATTGAGAATTCAAAAACTACTTTTTTAACACCGGTAGCTACGGAAAATCAAGATTTAAAAGATGGAGGTTTTGCTTTTCCTCCAACAGAACCTCTTATATCACCAATGACATTAGATGATATGAGAGATTCTTATAAAGATAATGAATATGTAAAAAATTTAGATGAATTGA	2012-12-14	8248.1	27	pfama1.13	2001-05-06	11	Male	Bambara	AA
Kali0119	pfama1.03	8	0.0799305	70.4188	0.0799305	0.0717858	221	0.250851	2147930	Kali-0119-8	5315	96.4785	0.0607408	8	Sample	119	2	RUN1	RUN6	4396	1905	RUN1-Kali0119-8-Plate3-A	RUN6-Kali0119-8-Plate96-A	0	0.855854	0.875635	4654	2	ATTTGGTAAAGGTATAATTATTGAGAATTCAAATACTACTTTTTTAACACCGGTAGCTACGGGAAATCAATATTTAAAAGATGGAGGTTTTGCTTTTCCTCCAACAGAACCTCTTATGTCACCAATGACATTAGATGAAATGAGACATTTTTATAAAGATAATAAATATGTAAAAAATTTAGATGAATTGA	2012-11-03	2047.89	28	pfama1.03_pfama1.49_pfama1.59_pfama1.68	2001-05-06	11	Male	Bambara	AA
Kali0119	pfama1.01	12	0.0875999	77.1755	0.0875999	0.0942012	245	0.278093	2818620	Kali-0119-12	14217	98.4012	0.014525	12	Sample	119	2	RUN6	RUN1	8836	8763	RUN6-Kali0119-12-Plate96-A	RUN1-Kali0119-12-Plate3-A	3	0.0168073	0.0168109	239	2	ATTTGGTAAAGGTATAATTATTGAGAATTCAAATACTACTTTTTTAACACCGGTAGCTACGGGAAAACAAGATTTAAAAGATGGAGGTTTTGCTTTTCCTCCAACAAATCCTCTTATATCACCAATGACATTAAATGGTATGAAAGATTTTTATAAAGATAATGAAGATGTAAAAAATTTAGATGAATTGA	2012-12-28	2818.33	29	pfama1.01_pfama1.55_pfama1.69	2001-05-06	11	Male	Bambara	AA
Kali0119	pfama1.02	7	0.0934742	82.3508	0.0934742	0.0957833	228	0.258797	2865960	Kali-0119-7	45630	85.4414	0.0776269	7	Sample	119	2	RUN6	RUN6	33610	31561	RUN6-Kali0119-7-Plate95-B	RUN6-Kali0119-7-Plate93-A	1	0.275767	0.277975	12684	2	ATTTGGTAAAGGTATAATTATTGAGAATTCAAAAACTACTTTTTTAACACCGGTAGCTACGGAAAATCAAGATTTAAAAGATGGAGGTTTTGCTTTTCCTCCAACAAATCCTCCTATGTCACCAATGACATTAGATGATATGAGACTTTTGTATAAAGATAATGAAGATGTAAAAAATTTAGATGAATTGA	2012-10-19	682.445	7	pfama1.02	2001-05-06	11	Male	Bambara	AA
Kali0119	pfama1.03	6	0.0799305	70.4188	0.0799305	0.0717858	221	0.250851	2147930	Kali-0119-6	30647	77.8416	0.0810034	6	Sample	119	2	RUN4	RUN4	29088	15432	RUN4-Kali0119-6-Plate2-B	RUN4-Kali0119-6-Plate2-A	0	0.43615	0.410807	12590	2	ATTTGGTAAAGGTATAATTATTGAGAATTCAAATACTACTTTTTTAACACCGGTAGCTACGGGAAATCAATATTTAAAAGATGGAGGTTTTGCTTTTCCTCCAACAGAACCTCTTATGTCACCAATGACATTAGATGAAATGAGACATTTTTATAAAGATAATAAATATGTAAAAAATTTAGATGAATTGA	2012-10-05	1751.15	28	pfama1.03_pfama1.49_pfama1.59_pfama1.68	2001-05-06	11	Male	Bambara	AA
Kali0119	pfama1.03	11	0.0799305	70.4188	0.0799305	0.0717858	221	0.250851	2147930	Kali-0119-11	21720	93.8716	0.0261965	11	Sample	119	2	RUN6	RUN6	17385	9799	RUN6-Kali0119-11-Plate96-A	RUN6-Kali0119-11-Plate97-B	2	0.121485	0.126934	2757	2	ATTTGGTAAAGGTATAATTATTGAGAATTCAAATACTACTTTTTTAACACCGGTAGCTACGGGAAATCAATATTTAAAAGATGGAGGTTTTGCTTTTCCTCCAACAGAACCTCTTATGTCACCAATGACATTAGATGAAATGAGACATTTTTATAAAGATAATAAATATGTAAAAAATTTAGATGAATTGA	2012-12-14	8248.1	28	pfama1.03_pfama1.49_pfama1.59_pfama1.68	2001-05-06	11	Male	Bambara	AA
Kali0119	pfama1.10	6	0.0381209	33.5845	0.0381209	0.0327478	106	0.120318	979857	Kali-0119-6	30647	77.8416	0.0810034	6	Sample	119	2	RUN4	RUN4	29088	15432	RUN4-Kali0119-6-Plate2-B	RUN4-Kali0119-6-Plate2-A	3	0.077491	0.0788332	2416	2	ATTTGGTAAAGGTATAATTATTGAGAATTCAAATACTACTTTTTTAAAACCGGTAGCTACGGGAAATCAAGATTTAAAAGATGGAGGTTTTGCTTTTCCTCCAACAGAACCTCTTATATCACCAATGACATTAAATGGTATGAGAGATTTTTATAAAAATAATGAATATGTAAAAAATTTAGATGAATTGA	2012-10-05	1751.15	9	pfama1.10_pfama1.31	2001-05-06	11	Male	Bambara	AA
Kali0119	pfama1.17	12	0.0161788	14.2535	0.0161788	0.0222437	41	0.046538	665559	Kali-0119-12	14217	98.4012	0.014525	12	Sample	119	2	RUN6	RUN1	8836	8763	RUN6-Kali0119-12-Plate96-A	RUN1-Kali0119-12-Plate3-A	4	0.016443	0.0162482	231	2	ATTTGGTAAAGGTATAATTATTGAGAATTCAAATACTACTTTTTTAACACCGGTAGCTACGGGAAATCAAGATTTAAAAGATGGAGGTTTTGCTTTTCCTCCAACAAAACCTCTTATGTCACCAATGACATTAGATGATATGAGACTTTTGTATAAAGATAATGAAGATGTAAAAAATTTAGATGAATTGA	2012-12-28	2818.33	30	pfama1.17_pfama1.33_pfama1.43	2001-05-06	11	Male	Bambara	AA
Kali0119	pfama1.05	12	0.0617859	54.4334	0.0617859	0.0616755	148	0.167991	1845410	Kali-0119-12	14217	98.4012	0.014525	12	Sample	119	2	RUN6	RUN1	8836	8763	RUN6-Kali0119-12-Plate96-A	RUN1-Kali0119-12-Plate3-A	1	0.140209	0.140888	2003	2	ATTTGGTAAAGGTATAATTATTGAGAATTCAAAAACTACTTTTTTAACACCGGTAGCTACGGAAAATCAAGATTTAAAAGATGGAGGTTTTGCTTTTCCTCCAACAGAACCTCTTATGTCACCAATGACATTAGATGATATGAGACGTTTTTATAAAGATAATGAATATGTAAAAAATTTAGATGAATTGA	2012-12-28	2818.33	36	pfama1.05_pfama1.48_pfama1.64_pfama1.65	2001-05-06	11	Male	Bambara	AA
Kali0119	pfama1.03	2013-05-01	0.0799305	70.4188	0.0799305	0.0717858	221	0.250851	2147930	Kali-0119-May13	50285	83.4897	0.143973	2023-05-13	Sample	119	2	RUN6	RUN6	50860	26387	RUN6-Kali0119-May13-Plate93-A	RUN6-Kali0119-May13-Plate95-B	0	0.470023	0.496788	24981	2	ATTTGGTAAAGGTATAATTATTGAGAATTCAAATACTACTTTTTTAACACCGGTAGCTACGGGAAATCAATATTTAAAAGATGGAGGTTTTGCTTTTCCTCCAACAGAACCTCTTATGTCACCAATGACATTAGATGAAATGAGACATTTTTATAAAGATAATAAATATGTAAAAAATTTAGATGAATTGA	2013-05-22	697.566	28	pfama1.03_pfama1.49_pfama1.59_pfama1.68	2001-05-06	11	Male	Bambara	AA
Kali0119	pfama1.03	12	0.0799305	70.4188	0.0799305	0.0717858	221	0.250851	2147930	Kali-0119-12	14217	98.4012	0.014525	12	Sample	119	2	RUN6	RUN1	8836	8763	RUN6-Kali0119-12-Plate96-A	RUN1-Kali0119-12-Plate3-A	0	0.698262	0.697475	9916	2	ATTTGGTAAAGGTATAATTATTGAGAATTCAAATACTACTTTTTTAACACCGGTAGCTACGGGAAATCAATATTTAAAAGATGGAGGTTTTGCTTTTCCTCCAACAGAACCTCTTATGTCACCAATGACATTAGATGAAATGAGACATTTTTATAAAGATAATAAATATGTAAAAAATTTAGATGAATTGA	2012-12-28	2818.33	28	pfama1.03_pfama1.49_pfama1.59_pfama1.68	2001-05-06	11	Male	Bambara	AA
Kali0119	pfama1.03	9	0.0799305	70.4188	0.0799305	0.0717858	221	0.250851	2147930	Kali-0119-9	28583	90.1729	0.115083	9	Sample	119	2	RUN6	RUN6	28270	9691	RUN6-Kali0119-9-Plate93-A	RUN6-Kali0119-9-Plate95-B	0	0.782686	0.757653	21656	2	ATTTGGTAAAGGTATAATTATTGAGAATTCAAATACTACTTTTTTAACACCGGTAGCTACGGGAAATCAATATTTAAAAGATGGAGGTTTTGCTTTTCCTCCAACAGAACCTCTTATGTCACCAATGACATTAGATGAAATGAGACATTTTTATAAAGATAATAAATATGTAAAAAATTTAGATGAATTGA	2012-11-17	132.315	28	pfama1.03_pfama1.49_pfama1.59_pfama1.68	2001-05-06	11	Male	Bambara	AA
Kali0119	pfama1.10	5	0.0381209	33.5845	0.0381209	0.0327478	106	0.120318	979857	Kali-0119-5	75102	99.5163	0.00941425	5	Sample	119	2	RUN6	RUN6	67955	31406	RUN6-Kali0119-5-Plate96-A	RUN6-Kali0119-5-Plate97-B	4	0.0152689	0.0147133	1105	2	ATTTGGTAAAGGTATAATTATTGAGAATTCAAATACTACTTTTTTAAAACCGGTAGCTACGGGAAATCAAGATTTAAAAGATGGAGGTTTTGCTTTTCCTCCAACAGAACCTCTTATATCACCAATGACATTAAATGGTATGAGAGATTTTTATAAAAATAATGAATATGTAAAAAATTTAGATGAATTGA	2012-09-21	34926.5	9	pfama1.10_pfama1.31	2001-05-06	11	Male	Bambara	AA
Kali0119	pfama1.04	12	0.0561206	49.4422	0.0561206	0.0552648	152	0.172531	1653590	Kali-0119-12	14217	98.4012	0.014525	12	Sample	119	2	RUN6	RUN1	8836	8763	RUN6-Kali0119-12-Plate96-A	RUN1-Kali0119-12-Plate3-A	6	0.00601984	0.00611943	87	2	ATTTGGTAAAGGTATAATTATTGAGAATTCAAATACTACTTTTTTAACACCGGTAGCTACGGAAAATCAAGATTTAAAAGATGGAGGTTTTGCTTTTCCTCCAACAAAACCTCTTATGTCACCAATGACATTAGATCAAATGAGAGATTTTTATAAAAATAATGAATATGTAAAAAATTTAGATGAATTGA	2012-12-28	2818.33	1	pfama1.04	2001-05-06	11	Male	Bambara	AA
Kali0119	pfama1.05	8	0.0617859	54.4334	0.0617859	0.0616755	148	0.167991	1845410	Kali-0119-8	5315	96.4785	0.0607408	8	Sample	119	2	RUN1	RUN6	4396	1905	RUN1-Kali0119-8-Plate3-A	RUN6-Kali0119-8-Plate96-A	2	0.0573581	0.0524929	279	2	ATTTGGTAAAGGTATAATTATTGAGAATTCAAAAACTACTTTTTTAACACCGGTAGCTACGGAAAATCAAGATTTAAAAGATGGAGGTTTTGCTTTTCCTCCAACAGAACCTCTTATGTCACCAATGACATTAGATGATATGAGACGTTTTTATAAAGATAATGAATATGTAAAAAATTTAGATGAATTGA	2012-11-03	2047.89	36	pfama1.05_pfama1.48_pfama1.64_pfama1.65	2001-05-06	11	Male	Bambara	AA
Kali0119	pfama1.17	2013-05-01	0.0161788	14.2535	0.0161788	0.0222437	41	0.046538	665559	Kali-0119-May13	50285	83.4897	0.143973	2023-05-13	Sample	119	2	RUN6	RUN6	50860	26387	RUN6-Kali0119-May13-Plate93-A	RUN6-Kali0119-May13-Plate95-B	1	0.397679	0.376176	18916	2	ATTTGGTAAAGGTATAATTATTGAGAATTCAAATACTACTTTTTTAACACCGGTAGCTACGGGAAATCAAGATTTAAAAGATGGAGGTTTTGCTTTTCCTCCAACAAAACCTCTTATGTCACCAATGACATTAGATGATATGAGACTTTTGTATAAAGATAATGAAGATGTAAAAAATTTAGATGAATTGA	2013-05-22	697.566	30	pfama1.17_pfama1.33_pfama1.43	2001-05-06	11	Male	Bambara	AA
Kali0119	pfama1.02	8	0.0934742	82.3508	0.0934742	0.0957833	228	0.258797	2865960	Kali-0119-8	5315	96.4785	0.0607408	8	Sample	119	2	RUN1	RUN6	4396	1905	RUN1-Kali0119-8-Plate3-A	RUN6-Kali0119-8-Plate96-A	3	0.0228441	0.0229539	122	2	ATTTGGTAAAGGTATAATTATTGAGAATTCAAAAACTACTTTTTTAACACCGGTAGCTACGGAAAATCAAGATTTAAAAGATGGAGGTTTTGCTTTTCCTCCAACAAATCCTCCTATGTCACCAATGACATTAGATGATATGAGACTTTTGTATAAAGATAATGAAGATGTAAAAAATTTAGATGAATTGA	2012-11-03	2047.89	7	pfama1.02	2001-05-06	11	Male	Bambara	AA
Kali0119	pfama1.10	11	0.0381209	33.5845	0.0381209	0.0327478	106	0.120318	979857	Kali-0119-11	21720	93.8716	0.0261965	11	Sample	119	2	RUN6	RUN6	17385	9799	RUN6-Kali0119-11-Plate96-A	RUN6-Kali0119-11-Plate97-B	5	0.00552484	0.00460405	100	2	ATTTGGTAAAGGTATAATTATTGAGAATTCAAATACTACTTTTTTAAAACCGGTAGCTACGGGAAATCAAGATTTAAAAGATGGAGGTTTTGCTTTTCCTCCAACAGAACCTCTTATATCACCAATGACATTAAATGGTATGAGAGATTTTTATAAAAATAATGAATATGTAAAAAATTTAGATGAATTGA	2012-12-14	8248.1	9	pfama1.10_pfama1.31	2001-05-06	11	Male	Bambara	AA
Kali0119	pfama1.01	11	0.0875999	77.1755	0.0875999	0.0942012	245	0.278093	2818620	Kali-0119-11	21720	93.8716	0.0261965	11	Sample	119	2	RUN6	RUN6	17385	9799	RUN6-Kali0119-11-Plate96-A	RUN6-Kali0119-11-Plate97-B	1	0.363383	0.364457	7916	2	ATTTGGTAAAGGTATAATTATTGAGAATTCAAATACTACTTTTTTAACACCGGTAGCTACGGGAAAACAAGATTTAAAAGATGGAGGTTTTGCTTTTCCTCCAACAAATCCTCTTATATCACCAATGACATTAAATGGTATGAAAGATTTTTATAAAGATAATGAAGATGTAAAAAATTTAGATGAATTGA	2012-12-14	8248.1	29	pfama1.01_pfama1.55_pfama1.69	2001-05-06	11	Male	Bambara	AA
Kali0119	pfama1.47	6	0.00177433	1.56319	0.00177433	0.00240598	8	0.00908059	71990	Kali-0119-6	30647	77.8416	0.0810034	6	Sample	119	2	RUN4	RUN4	29088	15432	RUN4-Kali0119-6-Plate2-B	RUN4-Kali0119-6-Plate2-A	1	0.339806	0.356087	10913	2	ATTTGGTAAAGGTATAATTATTGAGAATTCAAAAACTACTTTTTTAACACCGGTAGCTACGGAAAATCAAGATTTAAAAGATGGAGGTTTTGCTTTTCCTCCAACAGAACCTCTTATATCACCAATGACATTAGATCAAATGAGACATCTTTATAAAGATAATGAATATGTAAAAAATTTAGATGAATTGA	2012-10-05	1751.15	33	pfama1.47	2001-05-06	11	Male	Bambara	AA
Kali0119	pfama1.48	7	0.00158158	1.39337	0.00158158	0.00148115	8	0.00908059	44318	Kali-0119-7	45630	85.4414	0.0776269	7	Sample	119	2	RUN6	RUN6	33610	31561	RUN6-Kali0119-7-Plate95-B	RUN6-Kali0119-7-Plate93-A	0	0.506242	0.503638	22981	2	ATTTGGTAAAGGTATAATTATTGAGAATTCAAAAACTACTTTTTTAACACCGGTAGCTACGGAAAATCAAGATTTAAAAGATGGAGGTTTTGCTTTTCCTCCAACAGAACCTCTTATGTCACCAATGACATTAGATGATATGAGACGTTTTTATAAAGATAATAAATATGTAAAAAATTTAGATGAATTGA	2012-10-19	682.445	36	pfama1.05_pfama1.48_pfama1.64_pfama1.65	2001-05-06	11	Male	Bambara	AA
Kali0119	pfama1.03	5	0.0799305	70.4188	0.0799305	0.0717858	221	0.250851	2147930	Kali-0119-5	75102	99.5163	0.00941425	5	Sample	119	2	RUN6	RUN6	67955	31406	RUN6-Kali0119-5-Plate96-A	RUN6-Kali0119-5-Plate97-B	3	0.0674776	0.0676014	5077	2	ATTTGGTAAAGGTATAATTATTGAGAATTCAAATACTACTTTTTTAACACCGGTAGCTACGGGAAATCAATATTTAAAAGATGGAGGTTTTGCTTTTCCTCCAACAGAACCTCTTATGTCACCAATGACATTAGATGAAATGAGACATTTTTATAAAGATAATAAATATGTAAAAAATTTAGATGAATTGA	2012-09-21	34926.5	28	pfama1.03_pfama1.49_pfama1.59_pfama1.68	2001-05-06	11	Male	Bambara	AA
Kali0119	pfama1.01	10	0.0875999	77.1755	0.0875999	0.0942012	245	0.278093	2818620	Kali-0119-10	25699	97.9196	0.008897	10	Sample	119	2	RUN6	RUN6	19245	12169	RUN6-Kali0119-10-Plate96-A	RUN6-Kali0119-10-Plate97-B	0	0.970138	0.96852	24890	2	ATTTGGTAAAGGTATAATTATTGAGAATTCAAATACTACTTTTTTAACACCGGTAGCTACGGGAAAACAAGATTTAAAAGATGGAGGTTTTGCTTTTCCTCCAACAAATCCTCTTATATCACCAATGACATTAAATGGTATGAAAGATTTTTATAAAGATAATGAAGATGTAAAAAATTTAGATGAATTGA	2012-11-30	4194.38	29	pfama1.01_pfama1.55_pfama1.69	2001-05-06	11	Male	Bambara	AA
Kali0119	pfama1.04	2013-05-01	0.0561206	49.4422	0.0561206	0.0552648	152	0.172531	1653590	Kali-0119-May13	50285	83.4897	0.143973	2023-05-13	Sample	119	2	RUN6	RUN6	50860	26387	RUN6-Kali0119-May13-Plate93-A	RUN6-Kali0119-May13-Plate95-B	3	0.0177971	0.0206026	1036	2	ATTTGGTAAAGGTATAATTATTGAGAATTCAAATACTACTTTTTTAACACCGGTAGCTACGGAAAATCAAGATTTAAAAGATGGAGGTTTTGCTTTTCCTCCAACAAAACCTCTTATGTCACCAATGACATTAGATCAAATGAGAGATTTTTATAAAAATAATGAATATGTAAAAAATTTAGATGAATTGA	2013-05-22	697.566	1	pfama1.04	2001-05-06	11	Male	Bambara	AA
Kali0119	pfama1.47	7	0.00177433	1.56319	0.00177433	0.00240598	8	0.00908059	71990	Kali-0119-7	45630	85.4414	0.0776269	7	Sample	119	2	RUN6	RUN6	33610	31561	RUN6-Kali0119-7-Plate95-B	RUN6-Kali0119-7-Plate93-A	3	0.104421	0.106575	4863	2	ATTTGGTAAAGGTATAATTATTGAGAATTCAAAAACTACTTTTTTAACACCGGTAGCTACGGAAAATCAAGATTTAAAAGATGGAGGTTTTGCTTTTCCTCCAACAGAACCTCTTATATCACCAATGACATTAGATCAAATGAGACATCTTTATAAAGATAATGAATATGTAAAAAATTTAGATGAATTGA	2012-10-19	682.445	33	pfama1.47	2001-05-06	11	Male	Bambara	AA
Kali0119	pfama1.04	8	0.0561206	49.4422	0.0561206	0.0552648	152	0.172531	1653590	Kali-0119-8	5315	96.4785	0.0607408	8	Sample	119	2	RUN1	RUN6	4396	1905	RUN1-Kali0119-8-Plate3-A	RUN6-Kali0119-8-Plate96-A	1	0.0639442	0.0489182	260	2	ATTTGGTAAAGGTATAATTATTGAGAATTCAAATACTACTTTTTTAACACCGGTAGCTACGGAAAATCAAGATTTAAAAGATGGAGGTTTTGCTTTTCCTCCAACAAAACCTCTTATGTCACCAATGACATTAGATCAAATGAGAGATTTTTATAAAAATAATGAATATGTAAAAAATTTAGATGAATTGA	2012-11-03	2047.89	1	pfama1.04	2001-05-06	11	Male	Bambara	AA
Kali0119	pfama1.03	10	0.0799305	70.4188	0.0799305	0.0717858	221	0.250851	2147930	Kali-0119-10	25699	97.9196	0.008897	10	Sample	119	2	RUN6	RUN6	19245	12169	RUN6-Kali0119-10-Plate96-A	RUN6-Kali0119-10-Plate97-B	1	0.0169645	0.0177439	456	2	ATTTGGTAAAGGTATAATTATTGAGAATTCAAATACTACTTTTTTAACACCGGTAGCTACGGGAAATCAATATTTAAAAGATGGAGGTTTTGCTTTTCCTCCAACAGAACCTCTTATGTCACCAATGACATTAGATGAAATGAGACATTTTTATAAAGATAATAAATATGTAAAAAATTTAGATGAATTGA	2012-11-30	4194.38	28	pfama1.03_pfama1.49_pfama1.59_pfama1.68	2001-05-06	11	Male	Bambara	AA
Kali0119	pfama1.10	12	0.0381209	33.5845	0.0381209	0.0327478	106	0.120318	979857	Kali-0119-12	14217	98.4012	0.014525	12	Sample	119	2	RUN6	RUN1	8836	8763	RUN6-Kali0119-12-Plate96-A	RUN1-Kali0119-12-Plate3-A	2	0.107363	0.107196	1524	2	ATTTGGTAAAGGTATAATTATTGAGAATTCAAATACTACTTTTTTAAAACCGGTAGCTACGGGAAATCAAGATTTAAAAGATGGAGGTTTTGCTTTTCCTCCAACAGAACCTCTTATATCACCAATGACATTAAATGGTATGAGAGATTTTTATAAAAATAATGAATATGTAAAAAATTTAGATGAATTGA	2012-12-28	2818.33	9	pfama1.10_pfama1.31	2001-05-06	11	Male	Bambara	AA
Kali0119	pfama1.04	11	0.0561206	49.4422	0.0561206	0.0552648	152	0.172531	1653590	Kali-0119-11	21720	93.8716	0.0261965	11	Sample	119	2	RUN6	RUN6	17385	9799	RUN6-Kali0119-11-Plate96-A	RUN6-Kali0119-11-Plate97-B	0	0.45663	0.449171	9756	2	ATTTGGTAAAGGTATAATTATTGAGAATTCAAATACTACTTTTTTAACACCGGTAGCTACGGAAAATCAAGATTTAAAAGATGGAGGTTTTGCTTTTCCTCCAACAAAACCTCTTATGTCACCAATGACATTAGATCAAATGAGAGATTTTTATAAAAATAATGAATATGTAAAAAATTTAGATGAATTGA	2012-12-14	8248.1	1	pfama1.04	2001-05-06	11	Male	Bambara	AA
Kali0119	pfama1.10	2013-05-01	0.0381209	33.5845	0.0381209	0.0327478	106	0.120318	979857	Kali-0119-May13	50285	83.4897	0.143973	2023-05-13	Sample	119	2	RUN6	RUN6	50860	26387	RUN6-Kali0119-May13-Plate93-A	RUN6-Kali0119-May13-Plate95-B	2	0.114501	0.106433	5352	2	ATTTGGTAAAGGTATAATTATTGAGAATTCAAATACTACTTTTTTAAAACCGGTAGCTACGGGAAATCAAGATTTAAAAGATGGAGGTTTTGCTTTTCCTCCAACAGAACCTCTTATATCACCAATGACATTAAATGGTATGAGAGATTTTTATAAAAATAATGAATATGTAAAAAATTTAGATGAATTGA	2013-05-22	697.566	9	pfama1.10_pfama1.31	2001-05-06	11	Male	Bambara	AA
Kali0119	pfama1.48	6	0.00158158	1.39337	0.00158158	0.00148115	8	0.00908059	44318	Kali-0119-6	30647	77.8416	0.0810034	6	Sample	119	2	RUN4	RUN4	29088	15432	RUN4-Kali0119-6-Plate2-B	RUN4-Kali0119-6-Plate2-A	4	0.0348699	0.037622	1153	2	ATTTGGTAAAGGTATAATTATTGAGAATTCAAAAACTACTTTTTTAACACCGGTAGCTACGGAAAATCAAGATTTAAAAGATGGAGGTTTTGCTTTTCCTCCAACAGAACCTCTTATGTCACCAATGACATTAGATGATATGAGACGTTTTTATAAAGATAATAAATATGTAAAAAATTTAGATGAATTGA	2012-10-05	1751.15	36	pfama1.05_pfama1.48_pfama1.64_pfama1.65	2001-05-06	11	Male	Bambara	AA
Kali0119	pfama1.02	5	0.0934742	82.3508	0.0934742	0.0957833	228	0.258797	2865960	Kali-0119-5	75102	99.5163	0.00941425	5	Sample	119	2	RUN6	RUN6	67955	31406	RUN6-Kali0119-5-Plate96-A	RUN6-Kali0119-5-Plate97-B	1	0.234722	0.237557	17841	2	ATTTGGTAAAGGTATAATTATTGAGAATTCAAAAACTACTTTTTTAACACCGGTAGCTACGGAAAATCAAGATTTAAAAGATGGAGGTTTTGCTTTTCCTCCAACAAATCCTCCTATGTCACCAATGACATTAGATGATATGAGACTTTTGTATAAAGATAATGAAGATGTAAAAAATTTAGATGAATTGA	2012-09-21	34926.5	7	pfama1.02	2001-05-06	11	Male	Bambara	AA
Kali0119	pfama1.13	12	0.0148761	13.1058	0.0148761	0.0149038	72	0.0817253	445940	Kali-0119-12	14217	98.4012	0.014525	12	Sample	119	2	RUN6	RUN1	8836	8763	RUN6-Kali0119-12-Plate96-A	RUN1-Kali0119-12-Plate3-A	5	0.0148953	0.0152634	217	2	ATTTGGTAAAGGTATAATTATTGAGAATTCAAAAACTACTTTTTTAACACCGGTAGCTACGGAAAATCAAGATTTAAAAGATGGAGGTTTTGCTTTTCCTCCAACAGAACCTCTTATATCACCAATGACATTAGATGATATGAGAGATTCTTATAAAGATAATGAATATGTAAAAAATTTAGATGAATTGA	2012-12-28	2818.33	27	pfama1.13	2001-05-06	11	Male	Bambara	AA
Kali0119	pfama1.02	6	0.0934742	82.3508	0.0934742	0.0957833	228	0.258797	2865960	Kali-0119-6	30647	77.8416	0.0810034	6	Sample	119	2	RUN4	RUN4	29088	15432	RUN4-Kali0119-6-Plate2-B	RUN4-Kali0119-6-Plate2-A	2	0.111683	0.116651	3575	2	ATTTGGTAAAGGTATAATTATTGAGAATTCAAAAACTACTTTTTTAACACCGGTAGCTACGGAAAATCAAGATTTAAAAGATGGAGGTTTTGCTTTTCCTCCAACAAATCCTCCTATGTCACCAATGACATTAGATGATATGAGACTTTTGTATAAAGATAATGAAGATGTAAAAAATTTAGATGAATTGA	2012-10-05	1751.15	7	pfama1.02	2001-05-06	11	Male	Bambara	AA
Kali0119	pfama1.47	5	0.00177433	1.56319	0.00177433	0.00240598	8	0.00908059	71990	Kali-0119-5	75102	99.5163	0.00941425	5	Sample	119	2	RUN6	RUN6	67955	31406	RUN6-Kali0119-5-Plate96-A	RUN6-Kali0119-5-Plate97-B	0	0.606832	0.605244	45455	2	ATTTGGTAAAGGTATAATTATTGAGAATTCAAAAACTACTTTTTTAACACCGGTAGCTACGGAAAATCAAGATTTAAAAGATGGAGGTTTTGCTTTTCCTCCAACAGAACCTCTTATATCACCAATGACATTAGATCAAATGAGACATCTTTATAAAGATAATGAATATGTAAAAAATTTAGATGAATTGA	2012-09-21	34926.5	33	pfama1.47	2001-05-06	11	Male	Bambara	AA
Kali0119	pfama1.48	5	0.00158158	1.39337	0.00158158	0.00148115	8	0.00908059	44318	Kali-0119-5	75102	99.5163	0.00941425	5	Sample	119	2	RUN6	RUN6	67955	31406	RUN6-Kali0119-5-Plate96-A	RUN6-Kali0119-5-Plate97-B	2	0.0756998	0.0748848	5624	2	ATTTGGTAAAGGTATAATTATTGAGAATTCAAAAACTACTTTTTTAACACCGGTAGCTACGGAAAATCAAGATTTAAAAGATGGAGGTTTTGCTTTTCCTCCAACAGAACCTCTTATGTCACCAATGACATTAGATGATATGAGACGTTTTTATAAAGATAATAAATATGTAAAAAATTTAGATGAATTGA	2012-09-21	34926.5	36	pfama1.05_pfama1.48_pfama1.64_pfama1.65	2001-05-06	11	Male	Bambara	AA
Kali0119	pfama1.03	7	0.0799305	70.4188	0.0799305	0.0717858	221	0.250851	2147930	Kali-0119-7	45630	85.4414	0.0776269	7	Sample	119	2	RUN6	RUN6	33610	31561	RUN6-Kali0119-7-Plate95-B	RUN6-Kali0119-7-Plate93-A	2	0.11357	0.111812	5102	2	ATTTGGTAAAGGTATAATTATTGAGAATTCAAATACTACTTTTTTAACACCGGTAGCTACGGGAAATCAATATTTAAAAGATGGAGGTTTTGCTTTTCCTCCAACAGAACCTCTTATGTCACCAATGACATTAGATGAAATGAGACATTTTTATAAAGATAATAAATATGTAAAAAATTTAGATGAATTGA	2012-10-19	682.445	28	pfama1.03_pfama1.49_pfama1.59_pfama1.68	2001-05-06	11	Male	Bambara	AA
Kali0119	pfama1.00	10	0.0832707	73.3615	0.0832707	0.0806595	264	0.299659	2413440	Kali-0119-10	25699	97.9196	0.008897	10	Sample	119	2	RUN6	RUN6	19245	12169	RUN6-Kali0119-10-Plate96-A	RUN6-Kali0119-10-Plate97-B	2	0.0128978	0.0137359	353	2	ATTTGGTAAAGGTATAATTATTGAGAATTCAAATACTACTTTTTTAACACCGGTAGCTACGGAAAATCAAGATTTAAAAGATGGAGGTTTTGCTTTTCCTCCAACAAAACCTCTTATGTCACCAATGACATTAGATCAAATGAGACATTTTTATAAAGATAATAAATATGTAAAAAATTTAGATGAATTGA	2012-11-30	4194.38	38	pfama1.00_pfama1.21_pfama1.24_pfama1.32_pfama1.73	2001-05-06	11	Male	Bambara	AA
Kali0122	pfama1.01	8	0.0875999	77.1755	0.0875999	0.0942012	245	0.278093	2818620	Kali-0122-8	35122	84.7089	0.0144244	8	Sample	122	2	RUN4	RUN4	26414	20510	RUN4-Kali0122-8-Plate2-B	RUN4-Kali0122-8-Plate2-A	1	0.0400055	0.0412562	1449	2	ATTTGGTAAAGGTATAATTATTGAGAATTCAAATACTACTTTTTTAACACCGGTAGCTACGGGAAAACAAGATTTAAAAGATGGAGGTTTTGCTTTTCCTCCAACAAATCCTCTTATATCACCAATGACATTAAATGGTATGAAAGATTTTTATAAAGATAATGAAGATGTAAAAAATTTAGATGAATTGA	2012-11-03	1354.67	29	pfama1.01_pfama1.55_pfama1.69	11/28/00	11	Male	Bambara	AA
Kali0122	pfama1.03	4	0.0799305	70.4188	0.0799305	0.0717858	221	0.250851	2147930	Kali-0122-4	29675	88.7835	0.108134	4	Sample	122	2	RUN4	RUN4	24991	13235	RUN4-Kali0122-4-Plate2-B	RUN4-Kali0122-4-Plate2-A	0	0.542707	0.520809	15455	2	ATTTGGTAAAGGTATAATTATTGAGAATTCAAATACTACTTTTTTAACACCGGTAGCTACGGGAAATCAATATTTAAAAGATGGAGGTTTTGCTTTTCCTCCAACAGAACCTCTTATGTCACCAATGACATTAGATGAAATGAGACATTTTTATAAAGATAATAAATATGTAAAAAATTTAGATGAATTGA	2012-09-07	262.647	28	pfama1.03_pfama1.49_pfama1.59_pfama1.68	11/28/00	11	Male	Bambara	AA
Kali0122	pfama1.16	8	0.0174696	15.3907	0.0174696	0.0173291	42	0.0476731	518509	Kali-0122-8	35122	84.7089	0.0144244	8	Sample	122	2	RUN4	RUN4	26414	20510	RUN4-Kali0122-8-Plate2-B	RUN4-Kali0122-8-Plate2-A	0	0.912216	0.910882	31992	2	ATTTGGTAAAGGTATAATTATTGAGAATTCAAAAACTACTTTTTTAACACCGGTAGCTACGGAAAATCAAGATTTAAAAGATGGAGGTTTTGCTTTTCCTCCAACAAAACCTCTTATGTCACCAATGACATTAGATGATATGAGACTTTTGTATAAAGATAATGAAGATGTAAAAAATTTAGATGAATTGA	2012-11-03	1354.67	45	pfama1.16	11/28/00	11	Male	Bambara	AA
Kali0122	pfama1.00	5	0.0832707	73.3615	0.0832707	0.0806595	264	0.299659	2413440	Kali-0122-5	14229	98.1852	0.0107294	5	Sample	122	2	RUN6	RUN6	15113	3137	RUN6-Kali0122-5-Plate96-A	RUN6-Kali0122-5-Plate97-B	2	0.0594946	0.0621969	885	2	ATTTGGTAAAGGTATAATTATTGAGAATTCAAATACTACTTTTTTAACACCGGTAGCTACGGAAAATCAAGATTTAAAAGATGGAGGTTTTGCTTTTCCTCCAACAAAACCTCTTATGTCACCAATGACATTAGATCAAATGAGACATTTTTATAAAGATAATAAATATGTAAAAAATTTAGATGAATTGA	2012-09-21	3689.12	38	pfama1.00_pfama1.21_pfama1.24_pfama1.32_pfama1.73	11/28/00	11	Male	Bambara	AA
Kali0122	pfama1.11	11	0.0247903	21.8403	0.0247903	0.0223445	103	0.116913	668576	Kali-0122-11	8284	96.0575	0.0382264	11	Sample	122	2	RUN1	RUN6	7856	2230	RUN1-Kali0122-11-Plate3-A	RUN6-Kali0122-11-Plate96-A	2	0.0751556	0.0634959	526	2	ATTTGGTAAAGGTATAATTATTGAGAATTCAAATACTACTTTTTTAAAACCGGTAGCTACGGGAAATCAAGATTTAAAAGATGGAGGTTTTGCTTTTCCTCCAACAAATCCTCTTATATCACCAATGACATTAGATCATATGAGAGATTTTTATAAAAATAATGAATATGTAAAAAATTTAGATGAATTGA	2012-12-14	2073.7	34	pfama1.11	11/28/00	11	Male	Bambara	AA
Kali0122	pfama1.01	2013-05-01	0.0875999	77.1755	0.0875999	0.0942012	245	0.278093	2818620	Kali-0122-May13	26298	69.2034	0.21397	2023-05-13	Sample	122	2	RUN6	RUN6	32394	15860	RUN6-Kali0122-May13-Plate93-A	RUN6-Kali0122-May13-Plate95-B	0	0.783945	0.769983	20249	2	ATTTGGTAAAGGTATAATTATTGAGAATTCAAATACTACTTTTTTAACACCGGTAGCTACGGGAAAACAAGATTTAAAAGATGGAGGTTTTGCTTTTCCTCCAACAAATCCTCTTATATCACCAATGACATTAAATGGTATGAAAGATTTTTATAAAGATAATGAAGATGTAAAAAATTTAGATGAATTGA	2013-05-18	63.5987	29	pfama1.01_pfama1.55_pfama1.69	11/28/00	11	Male	Bambara	AA
Kali0122	pfama1.03	9	0.0799305	70.4188	0.0799305	0.0717858	221	0.250851	2147930	Kali-0122-9	32999	83.8581	0.0747976	9	Sample	122	2	RUN4	RUN4	27128	17480	RUN4-Kali0122-9-Plate2-B	RUN4-Kali0122-9-Plate2-A	0	0.422097	0.405618	13385	2	ATTTGGTAAAGGTATAATTATTGAGAATTCAAATACTACTTTTTTAACACCGGTAGCTACGGGAAATCAATATTTAAAAGATGGAGGTTTTGCTTTTCCTCCAACAGAACCTCTTATGTCACCAATGACATTAGATGAAATGAGACATTTTTATAAAGATAATAAATATGTAAAAAATTTAGATGAATTGA	2012-11-17	1112.18	28	pfama1.03_pfama1.49_pfama1.59_pfama1.68	11/28/00	11	Male	Bambara	AA
Kali0122	pfama1.04	3	0.0561206	49.4422	0.0561206	0.0552648	152	0.172531	1653590	Kali-0122-3	19707	91.4563	0.163882	3	Sample	122	2	RUN6	RUN6	23115	4856	RUN6-Kali0122-3-Plate93-A	RUN6-Kali0122-3-Plate95-B	1	0.335684	0.356675	7029	2	ATTTGGTAAAGGTATAATTATTGAGAATTCAAATACTACTTTTTTAACACCGGTAGCTACGGAAAATCAAGATTTAAAAGATGGAGGTTTTGCTTTTCCTCCAACAAAACCTCTTATGTCACCAATGACATTAGATCAAATGAGAGATTTTTATAAAAATAATGAATATGTAAAAAATTTAGATGAATTGA	2012-08-24	563.804	1	pfama1.04	11/28/00	11	Male	Bambara	AA
Kali0122	pfama1.03	12	0.0799305	70.4188	0.0799305	0.0717858	221	0.250851	2147930	Kali-0122-12	64228	87.213	0.0763599	12	Sample	122	2	RUN6	RUN6	57005	33679	RUN6-Kali0122-12-Plate93-A	RUN6-Kali0122-12-Plate95-B	0	0.488104	0.480849	30884	2	ATTTGGTAAAGGTATAATTATTGAGAATTCAAATACTACTTTTTTAACACCGGTAGCTACGGGAAATCAATATTTAAAAGATGGAGGTTTTGCTTTTCCTCCAACAGAACCTCTTATGTCACCAATGACATTAGATGAAATGAGACATTTTTATAAAGATAATAAATATGTAAAAAATTTAGATGAATTGA	2012-12-28	307.153	28	pfama1.03_pfama1.49_pfama1.59_pfama1.68	11/28/00	11	Male	Bambara	AA
Kali0122	pfama1.00	4	0.0832707	73.3615	0.0832707	0.0806595	264	0.299659	2413440	Kali-0122-4	29675	88.7835	0.108134	4	Sample	122	2	RUN4	RUN4	24991	13235	RUN4-Kali0122-4-Plate2-B	RUN4-Kali0122-4-Plate2-A	3	0.0425335	0.0342039	1015	2	ATTTGGTAAAGGTATAATTATTGAGAATTCAAATACTACTTTTTTAACACCGGTAGCTACGGAAAATCAAGATTTAAAAGATGGAGGTTTTGCTTTTCCTCCAACAAAACCTCTTATGTCACCAATGACATTAGATCAAATGAGACATTTTTATAAAGATAATAAATATGTAAAAAATTTAGATGAATTGA	2012-09-07	262.647	38	pfama1.00_pfama1.21_pfama1.24_pfama1.32_pfama1.73	11/28/00	11	Male	Bambara	AA
Kali0122	pfama1.03	8	0.0799305	70.4188	0.0799305	0.0717858	221	0.250851	2147930	Kali-0122-8	35122	84.7089	0.0144244	8	Sample	122	2	RUN4	RUN4	26414	20510	RUN4-Kali0122-8-Plate2-B	RUN4-Kali0122-8-Plate2-A	2	0.028272	0.0274757	965	2	ATTTGGTAAAGGTATAATTATTGAGAATTCAAATACTACTTTTTTAACACCGGTAGCTACGGGAAATCAATATTTAAAAGATGGAGGTTTTGCTTTTCCTCCAACAGAACCTCTTATGTCACCAATGACATTAGATGAAATGAGACATTTTTATAAAGATAATAAATATGTAAAAAATTTAGATGAATTGA	2012-11-03	1354.67	28	pfama1.03_pfama1.49_pfama1.59_pfama1.68	11/28/00	11	Male	Bambara	AA
Kali0122	pfama1.66	10	0.00065625	0.578156	0.00065625	0.000380164	2	0.00227015	11375	Kali-0122-10	23694	58.6819	0.23234	10	Sample	122	2	RUN6	RUN6	31673	16415	RUN6-Kali0122-10-Plate95-B	RUN6-Kali0122-10-Plate93-A	0	0.550797	0.452224	10715	2	ATTTGGTAAAGGTATAATTATTGAGAATTCAAATACTACTTTTTTAACACCGGTAGCTACGGGAAATCAATATTTAAAAGATGGAGGTTTTGCTTTTCCTCCAACAAAACCTCTTATGTCACCAATGACATTAGATGATATGAGACTTTTGTATAAAGATAATGAAGATGTAAAAAATTTAGATGAATTGA	2012-11-30	173.739	40	pfama1.66	11/28/00	11	Male	Bambara	AA
Kali0122	pfama1.03	2013-05-01	0.0799305	70.4188	0.0799305	0.0717858	221	0.250851	2147930	Kali-0122-May13	26298	69.2034	0.21397	2023-05-13	Sample	122	2	RUN6	RUN6	32394	15860	RUN6-Kali0122-May13-Plate93-A	RUN6-Kali0122-May13-Plate95-B	1	0.216055	0.230017	6049	2	ATTTGGTAAAGGTATAATTATTGAGAATTCAAATACTACTTTTTTAACACCGGTAGCTACGGGAAATCAATATTTAAAAGATGGAGGTTTTGCTTTTCCTCCAACAGAACCTCTTATGTCACCAATGACATTAGATGAAATGAGACATTTTTATAAAGATAATAAATATGTAAAAAATTTAGATGAATTGA	2013-05-18	63.5987	28	pfama1.03_pfama1.49_pfama1.59_pfama1.68	11/28/00	11	Male	Bambara	AA
Kali0122	pfama1.44	9	0.00260569	2.29561	0.00260569	0.00285405	11	0.0124858	85397	Kali-0122-9	32999	83.8581	0.0747976	9	Sample	122	2	RUN4	RUN4	27128	17480	RUN4-Kali0122-9-Plate2-B	RUN4-Kali0122-9-Plate2-A	2	0.152288	0.165338	5456	2	ATTTGGTAAAGGTATAATTATTGAGAATTCAAATACTACTTTTTTAAAACCGGTAGCTACGGAAAATCAAGATTTAAAAGATGGAGGTTTTGCTTTTCCTCCAACAGAACCTCTTATGTCACCAATGACATTAGATGATATGAGACGTTTTTATAAAGATAATGAATATGTAAAAAATTTAGATGAATTGA	2012-11-17	1112.18	15	pfama1.44	11/28/00	11	Male	Bambara	AA
Kali0122	pfama1.12	7	0.0263269	23.194	0.0263269	0.030422	101	0.114642	910266	Kali-0122-7	44070	86.5322	0.0880389	7	Sample	122	2	RUN6	RUN6	44112	18029	RUN6-Kali0122-7-Plate95-B	RUN6-Kali0122-7-Plate93-A	5	0.0255831	0.0323122	1424	2	ATTTGGTAAAGGTATAATTATTGAGAATTCAAATACTACTTTTTTAACACCGGTAGCTACGGAAAATCAAGATTTAAAAGATGGAGGTTTTGCTTTTCCTCCAACAGAACCTCTTATGTCACCAATGACATTAGATCATATGAGAGATTTTTATAAAAATAATGAATATGTAAAAAATTTAGATGAATTGA	2012-10-19	990.528	3	pfama1.12	11/28/00	11	Male	Bambara	AA
Kali0122	pfama1.06	6	0.0497921	43.8668	0.0497921	0.0427373	136	0.15437	1278760	Kali-0122-6	12310	55.538	0.0679619	6	Sample	122	2	RUN6	RUN6	18452	8330	RUN6-Kali0122-6-Plate95-B	RUN6-Kali0122-6-Plate93-A	0	0.839225	0.81909	10083	2	ATTTGGTAAAGGTATAATTATTGAGAATTCAAAAACTACTTTTTTAACACCGGTAGCTACGGAAAATCAAGATTTAAAAGATGGAGGTTTTGCTTTTCCTCCAACAAATCCTCCTATGTCACCAATGACATTAAATGGTATGAGAGATTTATATAAAAATAATGAATATGTAAAAAATTTAGATGAATTGA	2012-10-05	96.748	17	pfama1.06	11/28/00	11	Male	Bambara	AA
Kali0122	pfama1.66	9	0.00065625	0.578156	0.00065625	0.000380164	2	0.00227015	11375	Kali-0122-9	32999	83.8581	0.0747976	9	Sample	122	2	RUN4	RUN4	27128	17480	RUN4-Kali0122-9-Plate2-B	RUN4-Kali0122-9-Plate2-A	3	0.0273597	0.0200006	660	2	ATTTGGTAAAGGTATAATTATTGAGAATTCAAATACTACTTTTTTAACACCGGTAGCTACGGGAAATCAATATTTAAAAGATGGAGGTTTTGCTTTTCCTCCAACAAAACCTCTTATGTCACCAATGACATTAGATGATATGAGACTTTTGTATAAAGATAATGAAGATGTAAAAAATTTAGATGAATTGA	2012-11-17	1112.18	40	pfama1.66	11/28/00	11	Male	Bambara	AA
Kali0122	pfama1.04	2	0.0561206	49.4422	0.0561206	0.0552648	152	0.172531	1653590	Kali-0122-2	62289	90.5706	0.0234911	2	Sample	122	2	RUN6	RUN6	68975	23014	RUN6-Kali0122-2-Plate93-A	RUN6-Kali0122-2-Plate95-B	3	0.0434325	0.0525936	3276	2	ATTTGGTAAAGGTATAATTATTGAGAATTCAAATACTACTTTTTTAACACCGGTAGCTACGGAAAATCAAGATTTAAAAGATGGAGGTTTTGCTTTTCCTCCAACAAAACCTCTTATGTCACCAATGACATTAGATCAAATGAGAGATTTTTATAAAAATAATGAATATGTAAAAAATTTAGATGAATTGA	2012-08-10	808.144	1	pfama1.04	11/28/00	11	Male	Bambara	AA
Kali0122	pfama1.07	2	0.0475415	41.884	0.0475415	0.053954	131	0.148695	1614380	Kali-0122-2	62289	90.5706	0.0234911	2	Sample	122	2	RUN6	RUN6	68975	23014	RUN6-Kali0122-2-Plate93-A	RUN6-Kali0122-2-Plate95-B	2	0.0618039	0.0632857	3942	2	ATTTGGTAAAGGTATAATTATTGAGAATTCAAATACTACTTTTTTAACACCGGTAGCTACGGAAAATCAAGATTTAAAAGATGGAGGTTTTGCTTTTCCTCCAACAAATCCTCTTATATCACCAATGACATTAGATCATATGAGAGATTCTTATAAAAATAATGAATATGTAAAAAATTTAGATGAATTGA	2012-08-10	808.144	22	pfama1.07	11/28/00	11	Male	Bambara	AA
Kali0122	pfama1.01	1	0.0875999	77.1755	0.0875999	0.0942012	245	0.278093	2818620	Kali-0122-1	19090	84.3608	0.143916	1	Sample	122	2	RUN6	RUN6	16237	11668	RUN6-Kali0122-1-Plate95-B	RUN6-Kali0122-1-Plate93-A	1	0.357437	0.367994	7025	2	ATTTGGTAAAGGTATAATTATTGAGAATTCAAATACTACTTTTTTAACACCGGTAGCTACGGGAAAACAAGATTTAAAAGATGGAGGTTTTGCTTTTCCTCCAACAAATCCTCTTATATCACCAATGACATTAAATGGTATGAAAGATTTTTATAAAGATAATGAAGATGTAAAAAATTTAGATGAATTGA	2012-07-27	244.399	29	pfama1.01_pfama1.55_pfama1.69	11/28/00	11	Male	Bambara	AA
Kali0122	pfama1.09	1	0.0457238	40.2827	0.0457238	0.04328	110	0.124858	1294990	Kali-0122-1	19090	84.3608	0.143916	1	Sample	122	2	RUN6	RUN6	16237	11668	RUN6-Kali0122-1-Plate95-B	RUN6-Kali0122-1-Plate93-A	0	0.514683	0.484861	9256	2	ATTTGGTAAAGGTATAATTATTGAGAATTCAAATACTACTTTTTTAACACCGGTAGCTACGGAAAATCAAGATTTAAAAGATGGAGGTTTTGCTTTTCCTCCAACAAATCCTCCTATGTCACCAATGACATTAGATCAAATGAGACATTTTTATAAAGATAATAAATATGTAAAAAATTTAGATGAATTGA	2012-07-27	244.399	13	pfama1.09	11/28/00	11	Male	Bambara	AA
Kali0122	pfama1.07	7	0.0475415	41.884	0.0475415	0.053954	131	0.148695	1614380	Kali-0122-7	44070	86.5322	0.0880389	7	Sample	122	2	RUN6	RUN6	44112	18029	RUN6-Kali0122-7-Plate95-B	RUN6-Kali0122-7-Plate93-A	6	0.0126295	0.014545	641	2	ATTTGGTAAAGGTATAATTATTGAGAATTCAAATACTACTTTTTTAACACCGGTAGCTACGGAAAATCAAGATTTAAAAGATGGAGGTTTTGCTTTTCCTCCAACAAATCCTCTTATATCACCAATGACATTAGATCATATGAGAGATTCTTATAAAAATAATGAATATGTAAAAAATTTAGATGAATTGA	2012-10-19	990.528	22	pfama1.07	11/28/00	11	Male	Bambara	AA
Kali0122	pfama1.11	12	0.0247903	21.8403	0.0247903	0.0223445	103	0.116913	668576	Kali-0122-12	64228	87.213	0.0763599	12	Sample	122	2	RUN6	RUN6	57005	33679	RUN6-Kali0122-12-Plate93-A	RUN6-Kali0122-12-Plate95-B	2	0.156437	0.142399	9146	2	ATTTGGTAAAGGTATAATTATTGAGAATTCAAATACTACTTTTTTAAAACCGGTAGCTACGGGAAATCAAGATTTAAAAGATGGAGGTTTTGCTTTTCCTCCAACAAATCCTCTTATATCACCAATGACATTAGATCATATGAGAGATTTTTATAAAAATAATGAATATGTAAAAAATTTAGATGAATTGA	2012-12-28	307.153	34	pfama1.11	11/28/00	11	Male	Bambara	AA
Kali0122	pfama1.01	2	0.0875999	77.1755	0.0875999	0.0942012	245	0.278093	2818620	Kali-0122-2	62289	90.5706	0.0234911	2	Sample	122	2	RUN6	RUN6	68975	23014	RUN6-Kali0122-2-Plate93-A	RUN6-Kali0122-2-Plate95-B	0	0.748825	0.744433	46370	2	ATTTGGTAAAGGTATAATTATTGAGAATTCAAATACTACTTTTTTAACACCGGTAGCTACGGGAAAACAAGATTTAAAAGATGGAGGTTTTGCTTTTCCTCCAACAAATCCTCTTATATCACCAATGACATTAAATGGTATGAAAGATTTTTATAAAGATAATGAAGATGTAAAAAATTTAGATGAATTGA	2012-08-10	808.144	29	pfama1.01_pfama1.55_pfama1.69	11/28/00	11	Male	Bambara	AA
Kali0122	pfama1.01	11	0.0875999	77.1755	0.0875999	0.0942012	245	0.278093	2818620	Kali-0122-11	8284	96.0575	0.0382264	11	Sample	122	2	RUN1	RUN6	7856	2230	RUN1-Kali0122-11-Plate3-A	RUN6-Kali0122-11-Plate96-A	3	0.0639537	0.0456301	378	2	ATTTGGTAAAGGTATAATTATTGAGAATTCAAATACTACTTTTTTAACACCGGTAGCTACGGGAAAACAAGATTTAAAAGATGGAGGTTTTGCTTTTCCTCCAACAAATCCTCTTATATCACCAATGACATTAAATGGTATGAAAGATTTTTATAAAGATAATGAAGATGTAAAAAATTTAGATGAATTGA	2012-12-14	2073.7	29	pfama1.01_pfama1.55_pfama1.69	11/28/00	11	Male	Bambara	AA
Kali0122	pfama1.16	9	0.0174696	15.3907	0.0174696	0.0173291	42	0.0476731	518509	Kali-0122-9	32999	83.8581	0.0747976	9	Sample	122	2	RUN4	RUN4	27128	17480	RUN4-Kali0122-9-Plate2-B	RUN4-Kali0122-9-Plate2-A	4	0.0163172	0.0202127	667	2	ATTTGGTAAAGGTATAATTATTGAGAATTCAAAAACTACTTTTTTAACACCGGTAGCTACGGAAAATCAAGATTTAAAAGATGGAGGTTTTGCTTTTCCTCCAACAAAACCTCTTATGTCACCAATGACATTAGATGATATGAGACTTTTGTATAAAGATAATGAAGATGTAAAAAATTTAGATGAATTGA	2012-11-17	1112.18	45	pfama1.16	11/28/00	11	Male	Bambara	AA
Kali0122	pfama1.24	5	0.0049244	4.33839	0.0049244	0.00583477	23	0.0261067	174584	Kali-0122-5	14229	98.1852	0.0107294	5	Sample	122	2	RUN6	RUN6	15113	3137	RUN6-Kali0122-5-Plate96-A	RUN6-Kali0122-5-Plate97-B	1	0.199616	0.198257	2821	2	ATTTGGTAAAGGTATAATTATTGAGAATTCAAAAACTACTTTTTTAACACCGGTAGCTACGGAAAATCAAGATTTAAAAGATGGAGGTTTTGCTTTTCCTCCAACAAAACCTCTTATGTCACCAATGACATTAGATCAAATGAGACATTTTTATAAAGATAATAAATATGTAAAAAATTTAGATGAATTGA	2012-09-21	3689.12	38	pfama1.00_pfama1.21_pfama1.24_pfama1.32_pfama1.73	11/28/00	11	Male	Bambara	AA
Kali0122	pfama1.03	2	0.0799305	70.4188	0.0799305	0.0717858	221	0.250851	2147930	Kali-0122-2	62289	90.5706	0.0234911	2	Sample	122	2	RUN6	RUN6	68975	23014	RUN6-Kali0122-2-Plate93-A	RUN6-Kali0122-2-Plate95-B	1	0.139096	0.134117	8354	2	ATTTGGTAAAGGTATAATTATTGAGAATTCAAATACTACTTTTTTAACACCGGTAGCTACGGGAAATCAATATTTAAAAGATGGAGGTTTTGCTTTTCCTCCAACAGAACCTCTTATGTCACCAATGACATTAGATGAAATGAGACATTTTTATAAAGATAATAAATATGTAAAAAATTTAGATGAATTGA	2012-08-10	808.144	28	pfama1.03_pfama1.49_pfama1.59_pfama1.68	11/28/00	11	Male	Bambara	AA
Kali0122	pfama1.07	12	0.0475415	41.884	0.0475415	0.053954	131	0.148695	1614380	Kali-0122-12	64228	87.213	0.0763599	12	Sample	122	2	RUN6	RUN6	57005	33679	RUN6-Kali0122-12-Plate93-A	RUN6-Kali0122-12-Plate95-B	3	0.127588	0.136436	8763	2	ATTTGGTAAAGGTATAATTATTGAGAATTCAAATACTACTTTTTTAACACCGGTAGCTACGGAAAATCAAGATTTAAAAGATGGAGGTTTTGCTTTTCCTCCAACAAATCCTCTTATATCACCAATGACATTAGATCATATGAGAGATTCTTATAAAAATAATGAATATGTAAAAAATTTAGATGAATTGA	2012-12-28	307.153	22	pfama1.07	11/28/00	11	Male	Bambara	AA
Kali0122	pfama1.01	4	0.0875999	77.1755	0.0875999	0.0942012	245	0.278093	2818620	Kali-0122-4	29675	88.7835	0.108134	4	Sample	122	2	RUN4	RUN4	24991	13235	RUN4-Kali0122-4-Plate2-B	RUN4-Kali0122-4-Plate2-A	1	0.250647	0.261904	7772	2	ATTTGGTAAAGGTATAATTATTGAGAATTCAAATACTACTTTTTTAACACCGGTAGCTACGGGAAAACAAGATTTAAAAGATGGAGGTTTTGCTTTTCCTCCAACAAATCCTCTTATATCACCAATGACATTAAATGGTATGAAAGATTTTTATAAAGATAATGAAGATGTAAAAAATTTAGATGAATTGA	2012-09-07	262.647	29	pfama1.01_pfama1.55_pfama1.69	11/28/00	11	Male	Bambara	AA
Kali0122	pfama1.11	7	0.0247903	21.8403	0.0247903	0.0223445	103	0.116913	668576	Kali-0122-7	44070	86.5322	0.0880389	7	Sample	122	2	RUN6	RUN6	44112	18029	RUN6-Kali0122-7-Plate95-B	RUN6-Kali0122-7-Plate93-A	4	0.0338278	0.022555	994	2	ATTTGGTAAAGGTATAATTATTGAGAATTCAAATACTACTTTTTTAAAACCGGTAGCTACGGGAAATCAAGATTTAAAAGATGGAGGTTTTGCTTTTCCTCCAACAAATCCTCTTATATCACCAATGACATTAGATCATATGAGAGATTTTTATAAAAATAATGAATATGTAAAAAATTTAGATGAATTGA	2012-10-19	990.528	34	pfama1.11	11/28/00	11	Male	Bambara	AA
Kali0122	pfama1.03	11	0.0799305	70.4188	0.0799305	0.0717858	221	0.250851	2147930	Kali-0122-11	8284	96.0575	0.0382264	11	Sample	122	2	RUN1	RUN6	7856	2230	RUN1-Kali0122-11-Plate3-A	RUN6-Kali0122-11-Plate96-A	1	0.0880857	0.0943988	782	2	ATTTGGTAAAGGTATAATTATTGAGAATTCAAATACTACTTTTTTAACACCGGTAGCTACGGGAAATCAATATTTAAAAGATGGAGGTTTTGCTTTTCCTCCAACAGAACCTCTTATGTCACCAATGACATTAGATGAAATGAGACATTTTTATAAAGATAATAAATATGTAAAAAATTTAGATGAATTGA	2012-12-14	2073.7	28	pfama1.03_pfama1.49_pfama1.59_pfama1.68	11/28/00	11	Male	Bambara	AA
Kali0122	pfama1.11	9	0.0247903	21.8403	0.0247903	0.0223445	103	0.116913	668576	Kali-0122-9	32999	83.8581	0.0747976	9	Sample	122	2	RUN4	RUN4	27128	17480	RUN4-Kali0122-9-Plate2-B	RUN4-Kali0122-9-Plate2-A	1	0.381938	0.38883	12831	2	ATTTGGTAAAGGTATAATTATTGAGAATTCAAATACTACTTTTTTAAAACCGGTAGCTACGGGAAATCAAGATTTAAAAGATGGAGGTTTTGCTTTTCCTCCAACAAATCCTCTTATATCACCAATGACATTAGATCATATGAGAGATTTTTATAAAAATAATGAATATGTAAAAAATTTAGATGAATTGA	2012-11-17	1112.18	34	pfama1.11	11/28/00	11	Male	Bambara	AA
Kali0122	pfama1.00	10	0.0832707	73.3615	0.0832707	0.0806595	264	0.299659	2413440	Kali-0122-10	23694	58.6819	0.23234	10	Sample	122	2	RUN6	RUN6	31673	16415	RUN6-Kali0122-10-Plate95-B	RUN6-Kali0122-10-Plate93-A	2	0.139315	0.184477	4371	2	ATTTGGTAAAGGTATAATTATTGAGAATTCAAATACTACTTTTTTAACACCGGTAGCTACGGAAAATCAAGATTTAAAAGATGGAGGTTTTGCTTTTCCTCCAACAAAACCTCTTATGTCACCAATGACATTAGATCAAATGAGACATTTTTATAAAGATAATAAATATGTAAAAAATTTAGATGAATTGA	2012-11-30	173.739	38	pfama1.00_pfama1.21_pfama1.24_pfama1.32_pfama1.73	11/28/00	11	Male	Bambara	AA
Kali0122	pfama1.06	5	0.0497921	43.8668	0.0497921	0.0427373	136	0.15437	1278760	Kali-0122-5	14229	98.1852	0.0107294	5	Sample	122	2	RUN6	RUN6	15113	3137	RUN6-Kali0122-5-Plate96-A	RUN6-Kali0122-5-Plate97-B	0	0.714818	0.708623	10083	2	ATTTGGTAAAGGTATAATTATTGAGAATTCAAAAACTACTTTTTTAACACCGGTAGCTACGGAAAATCAAGATTTAAAAGATGGAGGTTTTGCTTTTCCTCCAACAAATCCTCCTATGTCACCAATGACATTAAATGGTATGAGAGATTTATATAAAAATAATGAATATGTAAAAAATTTAGATGAATTGA	2012-09-21	3689.12	17	pfama1.06	11/28/00	11	Male	Bambara	AA
Kali0122	pfama1.03	7	0.0799305	70.4188	0.0799305	0.0717858	221	0.250851	2147930	Kali-0122-7	44070	86.5322	0.0880389	7	Sample	122	2	RUN6	RUN6	44112	18029	RUN6-Kali0122-7-Plate95-B	RUN6-Kali0122-7-Plate93-A	3	0.0486877	0.0631268	2782	2	ATTTGGTAAAGGTATAATTATTGAGAATTCAAATACTACTTTTTTAACACCGGTAGCTACGGGAAATCAATATTTAAAAGATGGAGGTTTTGCTTTTCCTCCAACAGAACCTCTTATGTCACCAATGACATTAGATGAAATGAGACATTTTTATAAAGATAATAAATATGTAAAAAATTTAGATGAATTGA	2012-10-19	990.528	28	pfama1.03_pfama1.49_pfama1.59_pfama1.68	11/28/00	11	Male	Bambara	AA
Kali0122	pfama1.01	5	0.0875999	77.1755	0.0875999	0.0942012	245	0.278093	2818620	Kali-0122-5	14229	98.1852	0.0107294	5	Sample	122	2	RUN6	RUN6	15113	3137	RUN6-Kali0122-5-Plate96-A	RUN6-Kali0122-5-Plate97-B	4	0.00613815	0.00716846	102	2	ATTTGGTAAAGGTATAATTATTGAGAATTCAAATACTACTTTTTTAACACCGGTAGCTACGGGAAAACAAGATTTAAAAGATGGAGGTTTTGCTTTTCCTCCAACAAATCCTCTTATATCACCAATGACATTAAATGGTATGAAAGATTTTTATAAAGATAATGAAGATGTAAAAAATTTAGATGAATTGA	2012-09-21	3689.12	29	pfama1.01_pfama1.55_pfama1.69	11/28/00	11	Male	Bambara	AA
Kali0122	pfama1.41	1	0.00209567	1.84628	0.00209567	0.00127762	12	0.0136209	38228	Kali-0122-1	19090	84.3608	0.143916	1	Sample	122	2	RUN6	RUN6	16237	11668	RUN6-Kali0122-1-Plate95-B	RUN6-Kali0122-1-Plate93-A	2	0.112617	0.130435	2490	2	ATTTGGTAAAGGTATAATTATTGAGAATTCAAATACTACTTTTTTAACACCGGTAGCTACGGAAAATCAAGATTTAAAAGATGGAGGTTTTGCTTTTCCTCCAACAAAACCTCTTATGTCACCAATGACATTAGATCATATGAGAGATCTTTATAAAGATAATGAAGATGTAAAAAATTTAGATGAATTGA	2012-07-27	244.399	26	pfama1.41	11/28/00	11	Male	Bambara	AA
Kali0122	pfama1.01	7	0.0875999	77.1755	0.0875999	0.0942012	245	0.278093	2818620	Kali-0122-7	44070	86.5322	0.0880389	7	Sample	122	2	RUN6	RUN6	44112	18029	RUN6-Kali0122-7-Plate95-B	RUN6-Kali0122-7-Plate93-A	2	0.0559211	0.0476061	2098	2	ATTTGGTAAAGGTATAATTATTGAGAATTCAAATACTACTTTTTTAACACCGGTAGCTACGGGAAAACAAGATTTAAAAGATGGAGGTTTTGCTTTTCCTCCAACAAATCCTCTTATATCACCAATGACATTAAATGGTATGAAAGATTTTTATAAAGATAATGAAGATGTAAAAAATTTAGATGAATTGA	2012-10-19	990.528	29	pfama1.01_pfama1.55_pfama1.69	11/28/00	11	Male	Bambara	AA
Kali0122	pfama1.03	3	0.0799305	70.4188	0.0799305	0.0717858	221	0.250851	2147930	Kali-0122-3	19707	91.4563	0.163882	3	Sample	122	2	RUN6	RUN6	23115	4856	RUN6-Kali0122-3-Plate93-A	RUN6-Kali0122-3-Plate95-B	0	0.533493	0.462881	9122	2	ATTTGGTAAAGGTATAATTATTGAGAATTCAAATACTACTTTTTTAACACCGGTAGCTACGGGAAATCAATATTTAAAAGATGGAGGTTTTGCTTTTCCTCCAACAGAACCTCTTATGTCACCAATGACATTAGATGAAATGAGACATTTTTATAAAGATAATAAATATGTAAAAAATTTAGATGAATTGA	2012-08-24	563.804	28	pfama1.03_pfama1.49_pfama1.59_pfama1.68	11/28/00	11	Male	Bambara	AA
Kali0122	pfama1.11	8	0.0247903	21.8403	0.0247903	0.0223445	103	0.116913	668576	Kali-0122-8	35122	84.7089	0.0144244	8	Sample	122	2	RUN4	RUN4	26414	20510	RUN4-Kali0122-8-Plate2-B	RUN4-Kali0122-8-Plate2-A	3	0.0195063	0.0203861	716	2	ATTTGGTAAAGGTATAATTATTGAGAATTCAAATACTACTTTTTTAAAACCGGTAGCTACGGGAAATCAAGATTTAAAAGATGGAGGTTTTGCTTTTCCTCCAACAAATCCTCTTATATCACCAATGACATTAGATCATATGAGAGATTTTTATAAAAATAATGAATATGTAAAAAATTTAGATGAATTGA	2012-11-03	1354.67	34	pfama1.11	11/28/00	11	Male	Bambara	AA
Kali0122	pfama1.04	4	0.0561206	49.4422	0.0561206	0.0552648	152	0.172531	1653590	Kali-0122-4	29675	88.7835	0.108134	4	Sample	122	2	RUN4	RUN4	24991	13235	RUN4-Kali0122-4-Plate2-B	RUN4-Kali0122-4-Plate2-A	2	0.164113	0.183083	5433	2	ATTTGGTAAAGGTATAATTATTGAGAATTCAAATACTACTTTTTTAACACCGGTAGCTACGGAAAATCAAGATTTAAAAGATGGAGGTTTTGCTTTTCCTCCAACAAAACCTCTTATGTCACCAATGACATTAGATCAAATGAGAGATTTTTATAAAAATAATGAATATGTAAAAAATTTAGATGAATTGA	2012-09-07	262.647	1	pfama1.04	11/28/00	11	Male	Bambara	AA
Kali0122	pfama1.03	5	0.0799305	70.4188	0.0799305	0.0717858	221	0.250851	2147930	Kali-0122-5	14229	98.1852	0.0107294	5	Sample	122	2	RUN6	RUN6	15113	3137	RUN6-Kali0122-5-Plate96-A	RUN6-Kali0122-5-Plate97-B	3	0.0199331	0.0237543	338	2	ATTTGGTAAAGGTATAATTATTGAGAATTCAAATACTACTTTTTTAACACCGGTAGCTACGGGAAATCAATATTTAAAAGATGGAGGTTTTGCTTTTCCTCCAACAGAACCTCTTATGTCACCAATGACATTAGATGAAATGAGACATTTTTATAAAGATAATAAATATGTAAAAAATTTAGATGAATTGA	2012-09-21	3689.12	28	pfama1.03_pfama1.49_pfama1.59_pfama1.68	11/28/00	11	Male	Bambara	AA
Kali0122	pfama1.04	7	0.0561206	49.4422	0.0561206	0.0552648	152	0.172531	1653590	Kali-0122-7	44070	86.5322	0.0880389	7	Sample	122	2	RUN6	RUN6	44112	18029	RUN6-Kali0122-7-Plate95-B	RUN6-Kali0122-7-Plate93-A	1	0.314569	0.281461	12404	2	ATTTGGTAAAGGTATAATTATTGAGAATTCAAATACTACTTTTTTAACACCGGTAGCTACGGAAAATCAAGATTTAAAAGATGGAGGTTTTGCTTTTCCTCCAACAAAACCTCTTATGTCACCAATGACATTAGATCAAATGAGAGATTTTTATAAAAATAATGAATATGTAAAAAATTTAGATGAATTGA	2012-10-19	990.528	1	pfama1.04	11/28/00	11	Male	Bambara	AA
Kali0122	pfama1.01	3	0.0875999	77.1755	0.0875999	0.0942012	245	0.278093	2818620	Kali-0122-3	19707	91.4563	0.163882	3	Sample	122	2	RUN6	RUN6	23115	4856	RUN6-Kali0122-3-Plate93-A	RUN6-Kali0122-3-Plate95-B	2	0.130822	0.180443	3556	2	ATTTGGTAAAGGTATAATTATTGAGAATTCAAATACTACTTTTTTAACACCGGTAGCTACGGGAAAACAAGATTTAAAAGATGGAGGTTTTGCTTTTCCTCCAACAAATCCTCTTATATCACCAATGACATTAAATGGTATGAAAGATTTTTATAAAGATAATGAAGATGTAAAAAATTTAGATGAATTGA	2012-08-24	563.804	29	pfama1.01_pfama1.55_pfama1.69	11/28/00	11	Male	Bambara	AA
Kali0122	pfama1.00	11	0.0832707	73.3615	0.0832707	0.0806595	264	0.299659	2413440	Kali-0122-11	8284	96.0575	0.0382264	11	Sample	122	2	RUN1	RUN6	7856	2230	RUN1-Kali0122-11-Plate3-A	RUN6-Kali0122-11-Plate96-A	0	0.70996	0.728151	6032	2	ATTTGGTAAAGGTATAATTATTGAGAATTCAAATACTACTTTTTTAACACCGGTAGCTACGGAAAATCAAGATTTAAAAGATGGAGGTTTTGCTTTTCCTCCAACAAAACCTCTTATGTCACCAATGACATTAGATCAAATGAGACATTTTTATAAAGATAATAAATATGTAAAAAATTTAGATGAATTGA	2012-12-14	2073.7	38	pfama1.00_pfama1.21_pfama1.24_pfama1.32_pfama1.73	11/28/00	11	Male	Bambara	AA
Kali0122	pfama1.04	1	0.0561206	49.4422	0.0561206	0.0552648	152	0.172531	1653590	Kali-0122-1	19090	84.3608	0.143916	1	Sample	122	2	RUN6	RUN6	16237	11668	RUN6-Kali0122-1-Plate95-B	RUN6-Kali0122-1-Plate93-A	3	0.0152629	0.0167103	319	2	ATTTGGTAAAGGTATAATTATTGAGAATTCAAATACTACTTTTTTAACACCGGTAGCTACGGAAAATCAAGATTTAAAAGATGGAGGTTTTGCTTTTCCTCCAACAAAACCTCTTATGTCACCAATGACATTAGATCAAATGAGAGATTTTTATAAAAATAATGAATATGTAAAAAATTTAGATGAATTGA	2012-07-27	244.399	1	pfama1.04	11/28/00	11	Male	Bambara	AA
Kali0122	pfama1.44	7	0.00260569	2.29561	0.00260569	0.00285405	11	0.0124858	85397	Kali-0122-7	44070	86.5322	0.0880389	7	Sample	122	2	RUN6	RUN6	44112	18029	RUN6-Kali0122-7-Plate95-B	RUN6-Kali0122-7-Plate93-A	0	0.508782	0.538393	23727	2	ATTTGGTAAAGGTATAATTATTGAGAATTCAAATACTACTTTTTTAAAACCGGTAGCTACGGAAAATCAAGATTTAAAAGATGGAGGTTTTGCTTTTCCTCCAACAGAACCTCTTATGTCACCAATGACATTAGATGATATGAGACGTTTTTATAAAGATAATGAATATGTAAAAAATTTAGATGAATTGA	2012-10-19	990.528	15	pfama1.44	11/28/00	11	Male	Bambara	AA
Kali0122	pfama1.24	11	0.0049244	4.33839	0.0049244	0.00583477	23	0.0261067	174584	Kali-0122-11	8284	96.0575	0.0382264	11	Sample	122	2	RUN1	RUN6	7856	2230	RUN1-Kali0122-11-Plate3-A	RUN6-Kali0122-11-Plate96-A	6	0.0143944	0.0183486	152	2	ATTTGGTAAAGGTATAATTATTGAGAATTCAAAAACTACTTTTTTAACACCGGTAGCTACGGAAAATCAAGATTTAAAAGATGGAGGTTTTGCTTTTCCTCCAACAAAACCTCTTATGTCACCAATGACATTAGATCAAATGAGACATTTTTATAAAGATAATAAATATGTAAAAAATTTAGATGAATTGA	2012-12-14	2073.7	38	pfama1.00_pfama1.21_pfama1.24_pfama1.32_pfama1.73	11/28/00	11	Male	Bambara	AA
Kali0122	pfama1.24	6	0.0049244	4.33839	0.0049244	0.00583477	23	0.0261067	174584	Kali-0122-6	12310	55.538	0.0679619	6	Sample	122	2	RUN6	RUN6	18452	8330	RUN6-Kali0122-6-Plate95-B	RUN6-Kali0122-6-Plate93-A	1	0.160775	0.18091	2227	2	ATTTGGTAAAGGTATAATTATTGAGAATTCAAAAACTACTTTTTTAACACCGGTAGCTACGGAAAATCAAGATTTAAAAGATGGAGGTTTTGCTTTTCCTCCAACAAAACCTCTTATGTCACCAATGACATTAGATCAAATGAGACATTTTTATAAAGATAATAAATATGTAAAAAATTTAGATGAATTGA	2012-10-05	96.748	38	pfama1.00_pfama1.21_pfama1.24_pfama1.32_pfama1.73	11/28/00	11	Male	Bambara	AA
Kali0122	pfama1.01	12	0.0875999	77.1755	0.0875999	0.0942012	245	0.278093	2818620	Kali-0122-12	64228	87.213	0.0763599	12	Sample	122	2	RUN6	RUN6	57005	33679	RUN6-Kali0122-12-Plate93-A	RUN6-Kali0122-12-Plate95-B	1	0.227872	0.240316	15435	2	ATTTGGTAAAGGTATAATTATTGAGAATTCAAATACTACTTTTTTAACACCGGTAGCTACGGGAAAACAAGATTTAAAAGATGGAGGTTTTGCTTTTCCTCCAACAAATCCTCTTATATCACCAATGACATTAAATGGTATGAAAGATTTTTATAAAGATAATGAAGATGTAAAAAATTTAGATGAATTGA	2012-12-28	307.153	29	pfama1.01_pfama1.55_pfama1.69	11/28/00	11	Male	Bambara	AA
Kali0122	pfama1.41	2	0.00209567	1.84628	0.00209567	0.00127762	12	0.0136209	38228	Kali-0122-2	62289	90.5706	0.0234911	2	Sample	122	2	RUN6	RUN6	68975	23014	RUN6-Kali0122-2-Plate93-A	RUN6-Kali0122-2-Plate95-B	4	0.00684344	0.00557081	347	2	ATTTGGTAAAGGTATAATTATTGAGAATTCAAATACTACTTTTTTAACACCGGTAGCTACGGAAAATCAAGATTTAAAAGATGGAGGTTTTGCTTTTCCTCCAACAAAACCTCTTATGTCACCAATGACATTAGATCATATGAGAGATCTTTATAAAGATAATGAAGATGTAAAAAATTTAGATGAATTGA	2012-08-10	808.144	26	pfama1.41	11/28/00	11	Male	Bambara	AA
Kali0122	pfama1.04	11	0.0561206	49.4422	0.0561206	0.0552648	152	0.172531	1653590	Kali-0122-11	8284	96.0575	0.0382264	11	Sample	122	2	RUN1	RUN6	7856	2230	RUN1-Kali0122-11-Plate3-A	RUN6-Kali0122-11-Plate96-A	5	0.0194464	0.0249879	207	2	ATTTGGTAAAGGTATAATTATTGAGAATTCAAATACTACTTTTTTAACACCGGTAGCTACGGAAAATCAAGATTTAAAAGATGGAGGTTTTGCTTTTCCTCCAACAAAACCTCTTATGTCACCAATGACATTAGATCAAATGAGAGATTTTTATAAAAATAATGAATATGTAAAAAATTTAGATGAATTGA	2012-12-14	2073.7	1	pfama1.04	11/28/00	11	Male	Bambara	AA
Kali0122	pfama1.07	10	0.0475415	41.884	0.0475415	0.053954	131	0.148695	1614380	Kali-0122-10	23694	58.6819	0.23234	10	Sample	122	2	RUN6	RUN6	31673	16415	RUN6-Kali0122-10-Plate95-B	RUN6-Kali0122-10-Plate93-A	3	0.12354	0.117414	2782	2	ATTTGGTAAAGGTATAATTATTGAGAATTCAAATACTACTTTTTTAACACCGGTAGCTACGGAAAATCAAGATTTAAAAGATGGAGGTTTTGCTTTTCCTCCAACAAATCCTCTTATATCACCAATGACATTAGATCATATGAGAGATTCTTATAAAAATAATGAATATGTAAAAAATTTAGATGAATTGA	2012-11-30	173.739	22	pfama1.07	11/28/00	11	Male	Bambara	AA
Kali0122	pfama1.14	10	0.0113348	9.98595	0.0113348	0.0121241	45	0.0510783	362770	Kali-0122-10	23694	58.6819	0.23234	10	Sample	122	2	RUN6	RUN6	31673	16415	RUN6-Kali0122-10-Plate95-B	RUN6-Kali0122-10-Plate93-A	1	0.186348	0.245885	5826	2	ATTTGGTAAAGGTATAATTATTGAGAATTCAAATACTACTTTTTTAACACCGGTAGCTACGGAAAATCAAGATTTAAAAGATGGAGGTTTTGCTTTTCCTCCAACAGAACCTCTTATGTCACCAATGACATTAGATCGTATGAGAGATTTTTATAAAAATAATGAAGATGTAAAAAATTTAGATGAATTGA	2012-11-30	173.739	6	pfama1.14	11/28/00	11	Male	Bambara	AA
Kali0122	pfama1.14	11	0.0113348	9.98595	0.0113348	0.0121241	45	0.0510783	362770	Kali-0122-11	8284	96.0575	0.0382264	11	Sample	122	2	RUN1	RUN6	7856	2230	RUN1-Kali0122-11-Plate3-A	RUN6-Kali0122-11-Plate96-A	4	0.0290047	0.0249879	207	2	ATTTGGTAAAGGTATAATTATTGAGAATTCAAATACTACTTTTTTAACACCGGTAGCTACGGAAAATCAAGATTTAAAAGATGGAGGTTTTGCTTTTCCTCCAACAGAACCTCTTATGTCACCAATGACATTAGATCGTATGAGAGATTTTTATAAAAATAATGAAGATGTAAAAAATTTAGATGAATTGA	2012-12-14	2073.7	6	pfama1.14	11/28/00	11	Male	Bambara	AA
Kali0126	pfama1.01	11	0.0875999	77.1755	0.0875999	0.0942012	245	0.278093	2818620	Kali-0126-11	62068	77.8907	0.0919039	11	Sample	126	2	RUN4	RUN4	54727	35672	RUN4-Kali0126-11-Plate1-B	RUN4-Kali0126-11-Plate1-A	1	0.0969052	0.0752239	4669	2	ATTTGGTAAAGGTATAATTATTGAGAATTCAAATACTACTTTTTTAACACCGGTAGCTACGGGAAAACAAGATTTAAAAGATGGAGGTTTTGCTTTTCCTCCAACAAATCCTCTTATATCACCAATGACATTAAATGGTATGAAAGATTTTTATAAAGATAATGAAGATGTAAAAAATTTAGATGAATTGA	2012-12-14	130.259	29	pfama1.01_pfama1.55_pfama1.69	NA	11	Female	Bambara	AA
Kali0126	pfama1.05	3	0.0617859	54.4334	0.0617859	0.0616755	148	0.167991	1845410	Kali-0126-3	41318	98.6345	0	3	Sample	126	2	RUN6	RUN6	34976	15676	RUN6-Kali0126-3-Plate93-A	RUN6-Kali0126-3-Plate95-B	0	1	1	41318	2	ATTTGGTAAAGGTATAATTATTGAGAATTCAAAAACTACTTTTTTAACACCGGTAGCTACGGAAAATCAAGATTTAAAAGATGGAGGTTTTGCTTTTCCTCCAACAGAACCTCTTATGTCACCAATGACATTAGATGATATGAGACGTTTTTATAAAGATAATGAATATGTAAAAAATTTAGATGAATTGA	2012-08-24	96.1441	36	pfama1.05_pfama1.48_pfama1.64_pfama1.65	NA	11	Female	Bambara	AA
Kali0126	pfama1.05	4	0.0617859	54.4334	0.0617859	0.0616755	148	0.167991	1845410	Kali-0126-4	58997	92.4616	0.0722489	4	Sample	126	2	RUN6	RUN6	94023	18300	RUN6-Kali0126-4-Plate93-A	RUN6-Kali0126-4-Plate95-B	1	0.345062	0.319999	18879	2	ATTTGGTAAAGGTATAATTATTGAGAATTCAAAAACTACTTTTTTAACACCGGTAGCTACGGAAAATCAAGATTTAAAAGATGGAGGTTTTGCTTTTCCTCCAACAGAACCTCTTATGTCACCAATGACATTAGATGATATGAGACGTTTTTATAAAGATAATGAATATGTAAAAAATTTAGATGAATTGA	2012-09-07	309.083	36	pfama1.05_pfama1.48_pfama1.64_pfama1.65	NA	11	Female	Bambara	AA
Kali0126	pfama1.07	6	0.0475415	41.884	0.0475415	0.053954	131	0.148695	1614380	Kali-0126-6	12728	96.3075	0.479883	6	Sample	126	2	RUN6	RUN6	16588	815	RUN6-Kali0126-6-Plate93-A	RUN6-Kali0126-6-Plate95-B	2	0.0582171	0.0794312	1011	2	ATTTGGTAAAGGTATAATTATTGAGAATTCAAATACTACTTTTTTAACACCGGTAGCTACGGAAAATCAAGATTTAAAAGATGGAGGTTTTGCTTTTCCTCCAACAAATCCTCTTATATCACCAATGACATTAGATCATATGAGAGATTCTTATAAAAATAATGAATATGTAAAAAATTTAGATGAATTGA	2012-10-05	105.943	22	pfama1.07	NA	11	Female	Bambara	AA
Kali0126	pfama1.09	5	0.0457238	40.2827	0.0457238	0.04328	110	0.124858	1294990	Kali-0126-5	13852	93.8228	0.167692	5	Sample	126	2	RUN6	RUN6	12022	5495	RUN6-Kali0126-5-Plate95-B	RUN6-Kali0126-5-Plate93-A	0	0.715794	0.753032	10431	2	ATTTGGTAAAGGTATAATTATTGAGAATTCAAATACTACTTTTTTAACACCGGTAGCTACGGAAAATCAAGATTTAAAAGATGGAGGTTTTGCTTTTCCTCCAACAAATCCTCCTATGTCACCAATGACATTAGATCAAATGAGACATTTTTATAAAGATAATAAATATGTAAAAAATTTAGATGAATTGA	2012-09-21	88.6281	13	pfama1.09	NA	11	Female	Bambara	AA
Kali0126	pfama1.43	2	0.00455656	4.01433	0.00455656	0.00750505	11	0.0124858	224561	Kali-0126-2	29271	98.7018	0.00595295	2	Sample	126	2	RUN6	RUN6	30963	3999	RUN6-Kali0126-2-Plate96-A	RUN6-Kali0126-2-Plate97-B	1	0.0197179	0.0172867	506	2	ATTTGGTAAAGGTATAATTATTGAGAATTCAAATACTACTTTTTTAACACCGGTAGCTACGGAAAATCAAGATTTAAAAGATGGAGGTTTTGCTTTTCCTCCAACAAAACCTCTTATGTCACCAATGACATTAGATGATATGAGACTTTTGTATAAAGATAATGAAGATGTAAAAAATTTAGATGAATTGA	2012-08-10	5473.17	30	pfama1.17_pfama1.33_pfama1.43	NA	11	Female	Bambara	AA
Kali0126	pfama1.43	5	0.00455656	4.01433	0.00455656	0.00750505	11	0.0124858	224561	Kali-0126-5	13852	93.8228	0.167692	5	Sample	126	2	RUN6	RUN6	12022	5495	RUN6-Kali0126-5-Plate95-B	RUN6-Kali0126-5-Plate93-A	1	0.284206	0.246968	3421	2	ATTTGGTAAAGGTATAATTATTGAGAATTCAAATACTACTTTTTTAACACCGGTAGCTACGGAAAATCAAGATTTAAAAGATGGAGGTTTTGCTTTTCCTCCAACAAAACCTCTTATGTCACCAATGACATTAGATGATATGAGACTTTTGTATAAAGATAATGAAGATGTAAAAAATTTAGATGAATTGA	2012-09-21	88.6281	30	pfama1.17_pfama1.33_pfama1.43	NA	11	Female	Bambara	AA
Kali0126	pfama1.27	4	0.00857486	7.55445	0.00857486	0.00881225	20	0.0227015	263674	Kali-0126-4	58997	92.4616	0.0722489	4	Sample	126	2	RUN6	RUN6	94023	18300	RUN6-Kali0126-4-Plate93-A	RUN6-Kali0126-4-Plate95-B	2	0.125051	0.149262	8806	2	ATTTGGTAAAGGTATAATTATTGAGAATTCAAAAACTACTTTTTTAACACCGGTAGCTACGGAAAATCAAGATTTAAAAGATGGAGGTTTTGCTTTTCCTCCAACAGAACCTCTTATGTCACCAATGACATTAGATCAAATGAGACATTTTTATAAAGATAATAAATATGTAAAAAATTTAGATGAATTGA	2012-09-07	309.083	23	pfama1.27_pfama1.71	NA	11	Female	Bambara	AA
Kali0126	pfama1.55	12	0.000610977	0.538271	0.000610977	0.00072186	6	0.00681044	21599	Kali-0126-12	36668	89.2274	0.0279901	12	Sample	126	2	RUN6	RUN6	32013	16981	RUN6-Kali0126-12-Plate95-B	RUN6-Kali0126-12-Plate93-A	2	0.159915	0.167448	6140	2	ATTTGGTAAAGGTATAATTATTGAGAATTCAAAAACTACTTTTTTAACACCGGTAGCTACGGGAAAACAAGATTTAAAAGATGGAGGTTTTGCTTTTCCTCCAACAAATCCTCTTATATCACCAATGACATTAAATGGTATGAAAGATTTTTATAAAGATAATGAAGATGTAAAAAATTTAGATGAATTGA	2012-12-28	669.745	29	pfama1.01_pfama1.55_pfama1.69	NA	11	Female	Bambara	AA
Kali0126	pfama1.57	11	0.00196729	1.73318	0.00196729	0.00317984	4	0.0045403	95145	Kali-0126-11	62068	77.8907	0.0919039	11	Sample	126	2	RUN4	RUN4	54727	35672	RUN4-Kali0126-11-Plate1-B	RUN4-Kali0126-11-Plate1-A	0	0.815265	0.843027	52325	2	ATTTGGTAAAGGTATAATTATTGAGAATTCAAATACTACTTTTTTAACACCGGTAGCTACGGGAAATCAAGATTTAAAAGATGGAGGTTTTGCTTTTCCTCCAACAAATCCTCTTATGTCACCAATGACATTAAATGGTATGAGAGATTTTTATAAAAATAATGAATATGTAAAAAATTTAGATGAATTGA	2012-12-14	130.259	24	pfama1.57	NA	11	Female	Bambara	AA
Kali0126	pfama1.02	12	0.0934742	82.3508	0.0934742	0.0957833	228	0.258797	2865960	Kali-0126-12	36668	89.2274	0.0279901	12	Sample	126	2	RUN6	RUN6	32013	16981	RUN6-Kali0126-12-Plate95-B	RUN6-Kali0126-12-Plate93-A	1	0.17335	0.167585	6145	2	ATTTGGTAAAGGTATAATTATTGAGAATTCAAAAACTACTTTTTTAACACCGGTAGCTACGGAAAATCAAGATTTAAAAGATGGAGGTTTTGCTTTTCCTCCAACAAATCCTCCTATGTCACCAATGACATTAGATGATATGAGACTTTTGTATAAAGATAATGAAGATGTAAAAAATTTAGATGAATTGA	2012-12-28	669.745	7	pfama1.02	NA	11	Female	Bambara	AA
Kali0126	pfama1.01	12	0.0875999	77.1755	0.0875999	0.0942012	245	0.278093	2818620	Kali-0126-12	36668	89.2274	0.0279901	12	Sample	126	2	RUN6	RUN6	32013	16981	RUN6-Kali0126-12-Plate95-B	RUN6-Kali0126-12-Plate93-A	0	0.517919	0.519663	19055	2	ATTTGGTAAAGGTATAATTATTGAGAATTCAAATACTACTTTTTTAACACCGGTAGCTACGGGAAAACAAGATTTAAAAGATGGAGGTTTTGCTTTTCCTCCAACAAATCCTCTTATATCACCAATGACATTAAATGGTATGAAAGATTTTTATAAAGATAATGAAGATGTAAAAAATTTAGATGAATTGA	2012-12-28	669.745	29	pfama1.01_pfama1.55_pfama1.69	NA	11	Female	Bambara	AA
Kali0126	pfama1.55	10	0.000610977	0.538271	0.000610977	0.00072186	6	0.00681044	21599	Kali-0126-10	31776	90.8717	0.0385297	10	Sample	126	2	RUN4	RUN4	20806	18989	RUN4-Kali0126-10-Plate2-B	RUN4-Kali0126-10-Plate2-A	1	0.0539264	0.0534366	1698	2	ATTTGGTAAAGGTATAATTATTGAGAATTCAAAAACTACTTTTTTAACACCGGTAGCTACGGGAAAACAAGATTTAAAAGATGGAGGTTTTGCTTTTCCTCCAACAAATCCTCTTATATCACCAATGACATTAAATGGTATGAAAGATTTTTATAAAGATAATGAAGATGTAAAAAATTTAGATGAATTGA	2012-11-30	1248.77	29	pfama1.01_pfama1.55_pfama1.69	NA	11	Female	Bambara	AA
Kali0126	pfama1.06	9	0.0497921	43.8668	0.0497921	0.0427373	136	0.15437	1278760	Kali-0126-9	22074	75.0178	0.0459575	9	Sample	126	2	RUN4	RUN4	19007	14329	RUN4-Kali0126-9-Plate2-B	RUN4-Kali0126-9-Plate2-A	1	0.141499	0.135589	2993	2	ATTTGGTAAAGGTATAATTATTGAGAATTCAAAAACTACTTTTTTAACACCGGTAGCTACGGAAAATCAAGATTTAAAAGATGGAGGTTTTGCTTTTCCTCCAACAAATCCTCCTATGTCACCAATGACATTAAATGGTATGAGAGATTTATATAAAAATAATGAATATGTAAAAAATTTAGATGAATTGA	2012-11-17	1184.04	17	pfama1.06	NA	11	Female	Bambara	AA
Kali0126	pfama1.05	2	0.0617859	54.4334	0.0617859	0.0616755	148	0.167991	1845410	Kali-0126-2	29271	98.7018	0.00595295	2	Sample	126	2	RUN6	RUN6	30963	3999	RUN6-Kali0126-2-Plate96-A	RUN6-Kali0126-2-Plate97-B	0	0.973836	0.97694	28596	2	ATTTGGTAAAGGTATAATTATTGAGAATTCAAAAACTACTTTTTTAACACCGGTAGCTACGGAAAATCAAGATTTAAAAGATGGAGGTTTTGCTTTTCCTCCAACAGAACCTCTTATGTCACCAATGACATTAGATGATATGAGACGTTTTTATAAAGATAATGAATATGTAAAAAATTTAGATGAATTGA	2012-08-10	5473.17	36	pfama1.05_pfama1.48_pfama1.64_pfama1.65	NA	11	Female	Bambara	AA
Kali0126	pfama1.09	1	0.0457238	40.2827	0.0457238	0.04328	110	0.124858	1294990	Kali-0126-1	35001	93.3534	0.0292682	1	Sample	126	2	RUN6	RUN6	27808	18286	RUN6-Kali0126-1-Plate95-B	RUN6-Kali0126-1-Plate93-A	2	0.13337	0.128911	4512	2	ATTTGGTAAAGGTATAATTATTGAGAATTCAAATACTACTTTTTTAACACCGGTAGCTACGGAAAATCAAGATTTAAAAGATGGAGGTTTTGCTTTTCCTCCAACAAATCCTCCTATGTCACCAATGACATTAGATCAAATGAGACATTTTTATAAAGATAATAAATATGTAAAAAATTTAGATGAATTGA	2012-07-27	203.817	13	pfama1.09	NA	11	Female	Bambara	AA
Kali0126	pfama1.02	9	0.0934742	82.3508	0.0934742	0.0957833	228	0.258797	2865960	Kali-0126-9	22074	75.0178	0.0459575	9	Sample	126	2	RUN4	RUN4	19007	14329	RUN4-Kali0126-9-Plate2-B	RUN4-Kali0126-9-Plate2-A	0	0.643974	0.651626	14384	2	ATTTGGTAAAGGTATAATTATTGAGAATTCAAAAACTACTTTTTTAACACCGGTAGCTACGGAAAATCAAGATTTAAAAGATGGAGGTTTTGCTTTTCCTCCAACAAATCCTCCTATGTCACCAATGACATTAGATGATATGAGACTTTTGTATAAAGATAATGAAGATGTAAAAAATTTAGATGAATTGA	2012-11-17	1184.04	7	pfama1.02	NA	11	Female	Bambara	AA
Kali0126	pfama1.27	7	0.00857486	7.55445	0.00857486	0.00881225	20	0.0227015	263674	Kali-0126-7	24162	99.0043	0.00230969	7	Sample	126	2	RUN6	RUN6	18333	11044	RUN6-Kali0126-7-Plate97-B	RUN6-Kali0126-7-Plate96-A	1	0.0234353	0.0237149	573	2	ATTTGGTAAAGGTATAATTATTGAGAATTCAAAAACTACTTTTTTAACACCGGTAGCTACGGAAAATCAAGATTTAAAAGATGGAGGTTTTGCTTTTCCTCCAACAGAACCTCTTATGTCACCAATGACATTAGATCAAATGAGACATTTTTATAAAGATAATAAATATGTAAAAAATTTAGATGAATTGA	2012-10-19	11675.5	23	pfama1.27_pfama1.71	NA	11	Female	Bambara	AA
Kali0126	pfama1.08	9	0.0505214	44.5093	0.0505214	0.0530772	123	0.139614	1588140	Kali-0126-9	22074	75.0178	0.0459575	9	Sample	126	2	RUN4	RUN4	19007	14329	RUN4-Kali0126-9-Plate2-B	RUN4-Kali0126-9-Plate2-A	6	0.0107799	0.00978527	216	2	ATTTGGTAAAGGTATAATTATTGAGAATTCAAATACTACTTTTTTAAAACCGGTAGCTACGGGAAATCAAGATTTAAAAGATGGAGGTTTTGCTTTTCCTCCAACAGAACCTCTTATATCACCAATGACATTAGATGATATGAGAGATTTTTATAAAAATAATGAATATGTAAAAAATTTAGATGAATTGA	2012-11-17	1184.04	32	pfama1.08_pfama1.61	NA	11	Female	Bambara	AA
Kali0126	pfama1.40	9	0.00271738	2.39401	0.00271738	0.00158559	12	0.0136209	47443	Kali-0126-9	22074	75.0178	0.0459575	9	Sample	126	2	RUN4	RUN4	19007	14329	RUN4-Kali0126-9-Plate2-B	RUN4-Kali0126-9-Plate2-A	5	0.0120886	0.010646	235	2	ATTTGGTAAAGGTATAATTATTGAGAATTCAAATACTACTTTTTTAACACCGGTAGCTACGGGAAAACAAGATTTAAAAGATGGAGGTTTTGCTTTTCCTCCAACAAATCCTCTTATATCACCAATGACATTAGATCATATGAGAGATTTTTATAAAAAAAATGAATATGTAAAAAATTTAGATGAATTGA	2012-11-17	1184.04	11	pfama1.19_pfama1.40_pfama1.42	NA	11	Female	Bambara	AA
Kali0126	pfama1.07	12	0.0475415	41.884	0.0475415	0.053954	131	0.148695	1614380	Kali-0126-12	36668	89.2274	0.0279901	12	Sample	126	2	RUN6	RUN6	32013	16981	RUN6-Kali0126-12-Plate95-B	RUN6-Kali0126-12-Plate93-A	4	0.0456693	0.0420257	1541	2	ATTTGGTAAAGGTATAATTATTGAGAATTCAAATACTACTTTTTTAACACCGGTAGCTACGGAAAATCAAGATTTAAAAGATGGAGGTTTTGCTTTTCCTCCAACAAATCCTCTTATATCACCAATGACATTAGATCATATGAGAGATTCTTATAAAAATAATGAATATGTAAAAAATTTAGATGAATTGA	2012-12-28	669.745	22	pfama1.07	NA	11	Female	Bambara	AA
Kali0126	pfama1.07	1	0.0475415	41.884	0.0475415	0.053954	131	0.148695	1614380	Kali-0126-1	35001	93.3534	0.0292682	1	Sample	126	2	RUN6	RUN6	27808	18286	RUN6-Kali0126-1-Plate95-B	RUN6-Kali0126-1-Plate93-A	1	0.260776	0.264621	9262	2	ATTTGGTAAAGGTATAATTATTGAGAATTCAAATACTACTTTTTTAACACCGGTAGCTACGGAAAATCAAGATTTAAAAGATGGAGGTTTTGCTTTTCCTCCAACAAATCCTCTTATATCACCAATGACATTAGATCATATGAGAGATTCTTATAAAAATAATGAATATGTAAAAAATTTAGATGAATTGA	2012-07-27	203.817	22	pfama1.07	NA	11	Female	Bambara	AA
Kali0126	pfama1.01	10	0.0875999	77.1755	0.0875999	0.0942012	245	0.278093	2818620	Kali-0126-10	31776	90.8717	0.0385297	10	Sample	126	2	RUN4	RUN4	20806	18989	RUN4-Kali0126-10-Plate2-B	RUN4-Kali0126-10-Plate2-A	3	0.0206531	0.0203613	647	2	ATTTGGTAAAGGTATAATTATTGAGAATTCAAATACTACTTTTTTAACACCGGTAGCTACGGGAAAACAAGATTTAAAAGATGGAGGTTTTGCTTTTCCTCCAACAAATCCTCTTATATCACCAATGACATTAAATGGTATGAAAGATTTTTATAAAGATAATGAAGATGTAAAAAATTTAGATGAATTGA	2012-11-30	1248.77	29	pfama1.01_pfama1.55_pfama1.69	NA	11	Female	Bambara	AA
Kali0126	pfama1.02	10	0.0934742	82.3508	0.0934742	0.0957833	228	0.258797	2865960	Kali-0126-10	31776	90.8717	0.0385297	10	Sample	126	2	RUN4	RUN4	20806	18989	RUN4-Kali0126-10-Plate2-B	RUN4-Kali0126-10-Plate2-A	0	0.893488	0.894921	28437	2	ATTTGGTAAAGGTATAATTATTGAGAATTCAAAAACTACTTTTTTAACACCGGTAGCTACGGAAAATCAAGATTTAAAAGATGGAGGTTTTGCTTTTCCTCCAACAAATCCTCCTATGTCACCAATGACATTAGATGATATGAGACTTTTGTATAAAGATAATGAAGATGTAAAAAATTTAGATGAATTGA	2012-11-30	1248.77	7	pfama1.02	NA	11	Female	Bambara	AA
Kali0126	pfama1.11	9	0.0247903	21.8403	0.0247903	0.0223445	103	0.116913	668576	Kali-0126-9	22074	75.0178	0.0459575	9	Sample	126	2	RUN4	RUN4	19007	14329	RUN4-Kali0126-9-Plate2-B	RUN4-Kali0126-9-Plate2-A	7	0.00684229	0.00702184	155	2	ATTTGGTAAAGGTATAATTATTGAGAATTCAAATACTACTTTTTTAAAACCGGTAGCTACGGGAAATCAAGATTTAAAAGATGGAGGTTTTGCTTTTCCTCCAACAAATCCTCTTATATCACCAATGACATTAGATCATATGAGAGATTTTTATAAAAATAATGAATATGTAAAAAATTTAGATGAATTGA	2012-11-17	1184.04	34	pfama1.11	NA	11	Female	Bambara	AA
Kali0126	pfama1.10	2013-05-01	0.0381209	33.5845	0.0381209	0.0327478	106	0.120318	979857	Kali-0126-May13	39189	66.4513	0.08663	2023-05-13	Sample	126	2	RUN4	RUN4	41919	25183	RUN4-Kali0126-May13-Plate1-A	RUN4-Kali0126-May13-Plate1-B	1	0.197731	0.194162	7609	2	ATTTGGTAAAGGTATAATTATTGAGAATTCAAATACTACTTTTTTAAAACCGGTAGCTACGGGAAATCAAGATTTAAAAGATGGAGGTTTTGCTTTTCCTCCAACAGAACCTCTTATATCACCAATGACATTAAATGGTATGAGAGATTTTTATAAAAATAATGAATATGTAAAAAATTTAGATGAATTGA	2013-05-22	51.7262	9	pfama1.10_pfama1.31	NA	11	Female	Bambara	AA
Kali0126	pfama1.05	12	0.0617859	54.4334	0.0617859	0.0616755	148	0.167991	1845410	Kali-0126-12	36668	89.2274	0.0279901	12	Sample	126	2	RUN6	RUN6	32013	16981	RUN6-Kali0126-12-Plate95-B	RUN6-Kali0126-12-Plate93-A	3	0.0793825	0.0809425	2968	2	ATTTGGTAAAGGTATAATTATTGAGAATTCAAAAACTACTTTTTTAACACCGGTAGCTACGGAAAATCAAGATTTAAAAGATGGAGGTTTTGCTTTTCCTCCAACAGAACCTCTTATGTCACCAATGACATTAGATGATATGAGACGTTTTTATAAAGATAATGAATATGTAAAAAATTTAGATGAATTGA	2012-12-28	669.745	36	pfama1.05_pfama1.48_pfama1.64_pfama1.65	NA	11	Female	Bambara	AA
Kali0126	pfama1.03	9	0.0799305	70.4188	0.0799305	0.0717858	221	0.250851	2147930	Kali-0126-9	22074	75.0178	0.0459575	9	Sample	126	2	RUN4	RUN4	19007	14329	RUN4-Kali0126-9-Plate2-B	RUN4-Kali0126-9-Plate2-A	2	0.129626	0.133868	2955	2	ATTTGGTAAAGGTATAATTATTGAGAATTCAAATACTACTTTTTTAACACCGGTAGCTACGGGAAATCAATATTTAAAAGATGGAGGTTTTGCTTTTCCTCCAACAGAACCTCTTATGTCACCAATGACATTAGATGAAATGAGACATTTTTATAAAGATAATAAATATGTAAAAAATTTAGATGAATTGA	2012-11-17	1184.04	28	pfama1.03_pfama1.49_pfama1.59_pfama1.68	NA	11	Female	Bambara	AA
Kali0126	pfama1.27	6	0.00857486	7.55445	0.00857486	0.00881225	20	0.0227015	263674	Kali-0126-6	12728	96.3075	0.479883	6	Sample	126	2	RUN6	RUN6	16588	815	RUN6-Kali0126-6-Plate93-A	RUN6-Kali0126-6-Plate95-B	0	0.64107	0.363686	4629	2	ATTTGGTAAAGGTATAATTATTGAGAATTCAAAAACTACTTTTTTAACACCGGTAGCTACGGAAAATCAAGATTTAAAAGATGGAGGTTTTGCTTTTCCTCCAACAGAACCTCTTATGTCACCAATGACATTAGATCAAATGAGACATTTTTATAAAGATAATAAATATGTAAAAAATTTAGATGAATTGA	2012-10-05	105.943	23	pfama1.27_pfama1.71	NA	11	Female	Bambara	AA
Kali0126	pfama1.09	7	0.0457238	40.2827	0.0457238	0.04328	110	0.124858	1294990	Kali-0126-7	24162	99.0043	0.00230969	7	Sample	126	2	RUN6	RUN6	18333	11044	RUN6-Kali0126-7-Plate97-B	RUN6-Kali0126-7-Plate96-A	0	0.976565	0.976285	23589	2	ATTTGGTAAAGGTATAATTATTGAGAATTCAAATACTACTTTTTTAACACCGGTAGCTACGGAAAATCAAGATTTAAAAGATGGAGGTTTTGCTTTTCCTCCAACAAATCCTCCTATGTCACCAATGACATTAGATCAAATGAGACATTTTTATAAAGATAATAAATATGTAAAAAATTTAGATGAATTGA	2012-10-19	11675.5	13	pfama1.09	NA	11	Female	Bambara	AA
Kali0126	pfama1.43	6	0.00455656	4.01433	0.00455656	0.00750505	11	0.0124858	224561	Kali-0126-6	12728	96.3075	0.479883	6	Sample	126	2	RUN6	RUN6	16588	815	RUN6-Kali0126-6-Plate93-A	RUN6-Kali0126-6-Plate95-B	1	0.300713	0.556882	7088	2	ATTTGGTAAAGGTATAATTATTGAGAATTCAAATACTACTTTTTTAACACCGGTAGCTACGGAAAATCAAGATTTAAAAGATGGAGGTTTTGCTTTTCCTCCAACAAAACCTCTTATGTCACCAATGACATTAGATGATATGAGACTTTTGTATAAAGATAATGAAGATGTAAAAAATTTAGATGAATTGA	2012-10-05	105.943	30	pfama1.17_pfama1.33_pfama1.43	NA	11	Female	Bambara	AA
Kali0126	pfama1.07	2	0.0475415	41.884	0.0475415	0.053954	131	0.148695	1614380	Kali-0126-2	29271	98.7018	0.00595295	2	Sample	126	2	RUN6	RUN6	30963	3999	RUN6-Kali0126-2-Plate96-A	RUN6-Kali0126-2-Plate97-B	2	0.00644595	0.00577363	169	2	ATTTGGTAAAGGTATAATTATTGAGAATTCAAATACTACTTTTTTAACACCGGTAGCTACGGAAAATCAAGATTTAAAAGATGGAGGTTTTGCTTTTCCTCCAACAAATCCTCTTATATCACCAATGACATTAGATCATATGAGAGATTCTTATAAAAATAATGAATATGTAAAAAATTTAGATGAATTGA	2012-08-10	5473.17	22	pfama1.07	NA	11	Female	Bambara	AA
Kali0126	pfama1.28	2013-05-01	0.00403477	3.55463	0.00403477	0.00555798	18	0.0204313	166302	Kali-0126-May13	39189	66.4513	0.08663	2023-05-13	Sample	126	2	RUN4	RUN4	41919	25183	RUN4-Kali0126-May13-Plate1-A	RUN4-Kali0126-May13-Plate1-B	0	0.802269	0.805838	31580	2	ATTTGGTAAAGGTATAATTATTGAGAATTCAAAAACTACTTTTTTAACACCGGTAGCTACGGAAAATCAAGATTTAAAAGATGGAGGTTTTGCTTTTCCTCCAACAAAACCTCTTATGTCACCAATGACATTAGATGAAATGAGACATTTTTATAAAGATAATAAATATGTAAAAAATTTAGATGAATTGA	2013-05-22	51.7262	14	pfama1.28	NA	11	Female	Bambara	AA
Kali0126	pfama1.06	10	0.0497921	43.8668	0.0497921	0.0427373	136	0.15437	1278760	Kali-0126-10	31776	90.8717	0.0385297	10	Sample	126	2	RUN4	RUN4	20806	18989	RUN4-Kali0126-10-Plate2-B	RUN4-Kali0126-10-Plate2-A	2	0.0319321	0.0312815	994	2	ATTTGGTAAAGGTATAATTATTGAGAATTCAAAAACTACTTTTTTAACACCGGTAGCTACGGAAAATCAAGATTTAAAAGATGGAGGTTTTGCTTTTCCTCCAACAAATCCTCCTATGTCACCAATGACATTAAATGGTATGAGAGATTTATATAAAAATAATGAATATGTAAAAAATTTAGATGAATTGA	2012-11-30	1248.77	17	pfama1.06	NA	11	Female	Bambara	AA
Kali0126	pfama1.08	8	0.0505214	44.5093	0.0505214	0.0530772	123	0.139614	1588140	Kali-0126-8	34307	86.1812	0.0380783	8	Sample	126	2	RUN4	RUN4	26214	19228	RUN4-Kali0126-8-Plate2-B	RUN4-Kali0126-8-Plate2-A	2	0.0422107	0.043548	1494	2	ATTTGGTAAAGGTATAATTATTGAGAATTCAAATACTACTTTTTTAAAACCGGTAGCTACGGGAAATCAAGATTTAAAAGATGGAGGTTTTGCTTTTCCTCCAACAGAACCTCTTATATCACCAATGACATTAGATGATATGAGAGATTTTTATAAAAATAATGAATATGTAAAAAATTTAGATGAATTGA	2012-11-03	1098.34	32	pfama1.08_pfama1.61	NA	11	Female	Bambara	AA
Kali0126	pfama1.09	8	0.0457238	40.2827	0.0457238	0.04328	110	0.124858	1294990	Kali-0126-8	34307	86.1812	0.0380783	8	Sample	126	2	RUN4	RUN4	26214	19228	RUN4-Kali0126-8-Plate2-B	RUN4-Kali0126-8-Plate2-A	3	0.0145835	0.0164689	565	2	ATTTGGTAAAGGTATAATTATTGAGAATTCAAATACTACTTTTTTAACACCGGTAGCTACGGAAAATCAAGATTTAAAAGATGGAGGTTTTGCTTTTCCTCCAACAAATCCTCCTATGTCACCAATGACATTAGATCAAATGAGACATTTTTATAAAGATAATAAATATGTAAAAAATTTAGATGAATTGA	2012-11-03	1098.34	13	pfama1.09	NA	11	Female	Bambara	AA
Kali0126	pfama1.06	8	0.0497921	43.8668	0.0497921	0.0427373	136	0.15437	1278760	Kali-0126-8	34307	86.1812	0.0380783	8	Sample	126	2	RUN4	RUN4	26214	19228	RUN4-Kali0126-8-Plate2-B	RUN4-Kali0126-8-Plate2-A	0	0.820517	0.814936	27958	2	ATTTGGTAAAGGTATAATTATTGAGAATTCAAAAACTACTTTTTTAACACCGGTAGCTACGGAAAATCAAGATTTAAAAGATGGAGGTTTTGCTTTTCCTCCAACAAATCCTCCTATGTCACCAATGACATTAAATGGTATGAGAGATTTATATAAAAATAATGAATATGTAAAAAATTTAGATGAATTGA	2012-11-03	1098.34	17	pfama1.06	NA	11	Female	Bambara	AA
Kali0126	pfama1.01	9	0.0875999	77.1755	0.0875999	0.0942012	245	0.278093	2818620	Kali-0126-9	22074	75.0178	0.0459575	9	Sample	126	2	RUN4	RUN4	19007	14329	RUN4-Kali0126-9-Plate2-B	RUN4-Kali0126-9-Plate2-A	3	0.0293419	0.0265924	587	2	ATTTGGTAAAGGTATAATTATTGAGAATTCAAATACTACTTTTTTAACACCGGTAGCTACGGGAAAACAAGATTTAAAAGATGGAGGTTTTGCTTTTCCTCCAACAAATCCTCTTATATCACCAATGACATTAAATGGTATGAAAGATTTTTATAAAGATAATGAAGATGTAAAAAATTTAGATGAATTGA	2012-11-17	1184.04	29	pfama1.01_pfama1.55_pfama1.69	NA	11	Female	Bambara	AA
Kali0126	pfama1.09	4	0.0457238	40.2827	0.0457238	0.04328	110	0.124858	1294990	Kali-0126-4	58997	92.4616	0.0722489	4	Sample	126	2	RUN6	RUN6	94023	18300	RUN6-Kali0126-4-Plate93-A	RUN6-Kali0126-4-Plate95-B	0	0.529887	0.530739	31312	2	ATTTGGTAAAGGTATAATTATTGAGAATTCAAATACTACTTTTTTAACACCGGTAGCTACGGAAAATCAAGATTTAAAAGATGGAGGTTTTGCTTTTCCTCCAACAAATCCTCCTATGTCACCAATGACATTAGATCAAATGAGACATTTTTATAAAGATAATAAATATGTAAAAAATTTAGATGAATTGA	2012-09-07	309.083	13	pfama1.09	NA	11	Female	Bambara	AA
Kali0126	pfama1.10	8	0.0381209	33.5845	0.0381209	0.0327478	106	0.120318	979857	Kali-0126-8	34307	86.1812	0.0380783	8	Sample	126	2	RUN4	RUN4	26214	19228	RUN4-Kali0126-8-Plate2-B	RUN4-Kali0126-8-Plate2-A	1	0.122689	0.125047	4290	2	ATTTGGTAAAGGTATAATTATTGAGAATTCAAATACTACTTTTTTAAAACCGGTAGCTACGGGAAATCAAGATTTAAAAGATGGAGGTTTTGCTTTTCCTCCAACAGAACCTCTTATATCACCAATGACATTAAATGGTATGAGAGATTTTTATAAAAATAATGAATATGTAAAAAATTTAGATGAATTGA	2012-11-03	1098.34	9	pfama1.10_pfama1.31	NA	11	Female	Bambara	AA
Kali0126	pfama1.55	11	0.000610977	0.538271	0.000610977	0.00072186	6	0.00681044	21599	Kali-0126-11	62068	77.8907	0.0919039	11	Sample	126	2	RUN4	RUN4	54727	35672	RUN4-Kali0126-11-Plate1-B	RUN4-Kali0126-11-Plate1-A	2	0.0878297	0.081749	5074	2	ATTTGGTAAAGGTATAATTATTGAGAATTCAAAAACTACTTTTTTAACACCGGTAGCTACGGGAAAACAAGATTTAAAAGATGGAGGTTTTGCTTTTCCTCCAACAAATCCTCTTATATCACCAATGACATTAAATGGTATGAAAGATTTTTATAAAGATAATGAAGATGTAAAAAATTTAGATGAATTGA	2012-12-14	130.259	29	pfama1.01_pfama1.55_pfama1.69	NA	11	Female	Bambara	AA
Kali0126	pfama1.06	12	0.0497921	43.8668	0.0497921	0.0427373	136	0.15437	1278760	Kali-0126-12	36668	89.2274	0.0279901	12	Sample	126	2	RUN6	RUN6	32013	16981	RUN6-Kali0126-12-Plate95-B	RUN6-Kali0126-12-Plate93-A	5	0.0237634	0.0223356	819	2	ATTTGGTAAAGGTATAATTATTGAGAATTCAAAAACTACTTTTTTAACACCGGTAGCTACGGAAAATCAAGATTTAAAAGATGGAGGTTTTGCTTTTCCTCCAACAAATCCTCCTATGTCACCAATGACATTAAATGGTATGAGAGATTTATATAAAAATAATGAATATGTAAAAAATTTAGATGAATTGA	2012-12-28	669.745	17	pfama1.06	NA	11	Female	Bambara	AA
Kali0126	pfama1.05	1	0.0617859	54.4334	0.0617859	0.0616755	148	0.167991	1845410	Kali-0126-1	35001	93.3534	0.0292682	1	Sample	126	2	RUN6	RUN6	27808	18286	RUN6-Kali0126-1-Plate95-B	RUN6-Kali0126-1-Plate93-A	0	0.605853	0.606468	21227	2	ATTTGGTAAAGGTATAATTATTGAGAATTCAAAAACTACTTTTTTAACACCGGTAGCTACGGAAAATCAAGATTTAAAAGATGGAGGTTTTGCTTTTCCTCCAACAGAACCTCTTATGTCACCAATGACATTAGATGATATGAGACGTTTTTATAAAGATAATGAATATGTAAAAAATTTAGATGAATTGA	2012-07-27	203.817	36	pfama1.05_pfama1.48_pfama1.64_pfama1.65	NA	11	Female	Bambara	AA
Kali0126	pfama1.07	9	0.0475415	41.884	0.0475415	0.053954	131	0.148695	1614380	Kali-0126-9	22074	75.0178	0.0459575	9	Sample	126	2	RUN4	RUN4	19007	14329	RUN4-Kali0126-9-Plate2-B	RUN4-Kali0126-9-Plate2-A	4	0.0258483	0.0248709	549	2	ATTTGGTAAAGGTATAATTATTGAGAATTCAAATACTACTTTTTTAACACCGGTAGCTACGGAAAATCAAGATTTAAAAGATGGAGGTTTTGCTTTTCCTCCAACAAATCCTCTTATATCACCAATGACATTAGATCATATGAGAGATTCTTATAAAAATAATGAATATGTAAAAAATTTAGATGAATTGA	2012-11-17	1184.04	22	pfama1.07	NA	11	Female	Bambara	AA
Kali0127	pfama1.10	2013-05-01	0.0381209	33.5845	0.0381209	0.0327478	106	0.120318	979857	Kali-0127-may13	25274	97.9726	0.0428389	2023-05-13	Sample	127	2	RUN3	RUN3	17997	12411	RUN3-Kali0127-may13-Plate9-A	RUN3-Kali0127-may13-Plate9-B	0	0.810716	0.813484	20560	2	ATTTGGTAAAGGTATAATTATTGAGAATTCAAATACTACTTTTTTAAAACCGGTAGCTACGGGAAATCAAGATTTAAAAGATGGAGGTTTTGCTTTTCCTCCAACAGAACCTCTTATATCACCAATGACATTAAATGGTATGAGAGATTTTTATAAAAATAATGAATATGTAAAAAATTTAGATGAATTGA	2013-05-13	53.7429	9	pfama1.10_pfama1.31	6/30/01	11	Male	Bambara	AS
Kali0127	pfama1.03	MAL	0.0799305	70.4188	0.0799305	0.0717858	221	0.250851	2147930	Kali-0127-MAL	67578	99.2655	0	MAL	Sample	127	2	RUN3	RUN3	55955	22849	RUN3-Kali0127-MAL-Plate10-B	RUN3-Kali0127-MAL-Plate10-A	0	1	1	67578	2	ATTTGGTAAAGGTATAATTATTGAGAATTCAAATACTACTTTTTTAACACCGGTAGCTACGGGAAATCAATATTTAAAAGATGGAGGTTTTGCTTTTCCTCCAACAGAACCTCTTATGTCACCAATGACATTAGATGAAATGAGACATTTTTATAAAGATAATAAATATGTAAAAAATTTAGATGAATTGA	2013-08-16	75684.8	28	pfama1.03_pfama1.49_pfama1.59_pfama1.68	6/30/01	11	Male	Bambara	AS
Kali0127	pfama1.04	2013-05-01	0.0561206	49.4422	0.0561206	0.0552648	152	0.172531	1653590	Kali-0127-may13	25274	97.9726	0.0428389	2023-05-13	Sample	127	2	RUN3	RUN3	17997	12411	RUN3-Kali0127-may13-Plate9-A	RUN3-Kali0127-may13-Plate9-B	1	0.147627	0.141885	3586	2	ATTTGGTAAAGGTATAATTATTGAGAATTCAAATACTACTTTTTTAACACCGGTAGCTACGGAAAATCAAGATTTAAAAGATGGAGGTTTTGCTTTTCCTCCAACAAAACCTCTTATGTCACCAATGACATTAGATCAAATGAGAGATTTTTATAAAAATAATGAATATGTAAAAAATTTAGATGAATTGA	2013-05-13	53.7429	1	pfama1.04	6/30/01	11	Male	Bambara	AS
Kali0127	pfama1.03	2013-05-01	0.0799305	70.4188	0.0799305	0.0717858	221	0.250851	2147930	Kali-0127-may13	25274	97.9726	0.0428389	2023-05-13	Sample	127	2	RUN3	RUN3	17997	12411	RUN3-Kali0127-may13-Plate9-A	RUN3-Kali0127-may13-Plate9-B	2	0.0416573	0.0446308	1128	2	ATTTGGTAAAGGTATAATTATTGAGAATTCAAATACTACTTTTTTAACACCGGTAGCTACGGGAAATCAATATTTAAAAGATGGAGGTTTTGCTTTTCCTCCAACAGAACCTCTTATGTCACCAATGACATTAGATGAAATGAGACATTTTTATAAAGATAATAAATATGTAAAAAATTTAGATGAATTGA	2013-05-13	53.7429	28	pfama1.03_pfama1.49_pfama1.59_pfama1.68	6/30/01	11	Male	Bambara	AS
Kali0132	pfama1.07	MAL	0.0475415	41.884	0.0475415	0.053954	131	0.148695	1614380	Kali-0132-MAL	20788	98.854	0.000573462	MAL	Sample	132	2	RUN3	RUN3	13996	10281	RUN3-Kali0132-MAL-Plate10-A	RUN3-Kali0132-MAL-Plate10-B	0	0.92419	0.924235	19213	2	ATTTGGTAAAGGTATAATTATTGAGAATTCAAATACTACTTTTTTAACACCGGTAGCTACGGAAAATCAAGATTTAAAAGATGGAGGTTTTGCTTTTCCTCCAACAAATCCTCTTATATCACCAATGACATTAGATCATATGAGAGATTCTTATAAAAATAATGAATATGTAAAAAATTTAGATGAATTGA	2013-09-03	10948.6	22	pfama1.07	NA	11	Male	Bambara	AC
Kali0132	pfama1.40	2013-05-01	0.00271738	2.39401	0.00271738	0.00158559	12	0.0136209	47443	Kali-0132-may13	16331	96.6331	0	2023-05-13	Sample	132	2	RUN3	RUN3	12507	7422	RUN3-Kali0132-may13-Plate9-A	RUN3-Kali0132-may13-Plate9-B	0	1	1	16331	2	ATTTGGTAAAGGTATAATTATTGAGAATTCAAATACTACTTTTTTAACACCGGTAGCTACGGGAAAACAAGATTTAAAAGATGGAGGTTTTGCTTTTCCTCCAACAAATCCTCTTATATCACCAATGACATTAGATCATATGAGAGATTTTTATAAAAAAAATGAATATGTAAAAAATTTAGATGAATTGA	2013-05-22	46.364	11	pfama1.19_pfama1.40_pfama1.42	NA	11	Male	Bambara	AC
Kali0132	pfama1.01	MAL	0.0875999	77.1755	0.0875999	0.0942012	245	0.278093	2818620	Kali-0132-MAL	20788	98.854	0.000573462	MAL	Sample	132	2	RUN3	RUN3	13996	10281	RUN3-Kali0132-MAL-Plate10-A	RUN3-Kali0132-MAL-Plate10-B	1	0.0758102	0.0757649	1575	2	ATTTGGTAAAGGTATAATTATTGAGAATTCAAATACTACTTTTTTAACACCGGTAGCTACGGGAAAACAAGATTTAAAAGATGGAGGTTTTGCTTTTCCTCCAACAAATCCTCTTATATCACCAATGACATTAAATGGTATGAAAGATTTTTATAAAGATAATGAAGATGTAAAAAATTTAGATGAATTGA	2013-09-03	10948.6	29	pfama1.01_pfama1.55_pfama1.69	NA	11	Male	Bambara	AC
Kali0137	pfama1.04	11	0.0561206	49.4422	0.0561206	0.0552648	152	0.172531	1653590	Kali-0137-11	45401	92.4965	0.0850827	11	Sample	137	2	RUN6	RUN6	43963	17423	RUN6-Kali0137-11-Plate93-A	RUN6-Kali0137-11-Plate95-B	1	0.210395	0.228475	10373	2	ATTTGGTAAAGGTATAATTATTGAGAATTCAAATACTACTTTTTTAACACCGGTAGCTACGGAAAATCAAGATTTAAAAGATGGAGGTTTTGCTTTTCCTCCAACAAAACCTCTTATGTCACCAATGACATTAGATCAAATGAGAGATTTTTATAAAAATAATGAATATGTAAAAAATTTAGATGAATTGA	2012-12-14	225.006	1	pfama1.04	NA	11	Male	Bambara	AA
Kali0137	pfama1.09	11	0.0457238	40.2827	0.0457238	0.04328	110	0.124858	1294990	Kali-0137-11	45401	92.4965	0.0850827	11	Sample	137	2	RUN6	RUN6	43963	17423	RUN6-Kali0137-11-Plate93-A	RUN6-Kali0137-11-Plate95-B	0	0.789605	0.771525	35028	2	ATTTGGTAAAGGTATAATTATTGAGAATTCAAATACTACTTTTTTAACACCGGTAGCTACGGAAAATCAAGATTTAAAAGATGGAGGTTTTGCTTTTCCTCCAACAAATCCTCCTATGTCACCAATGACATTAGATCAAATGAGACATTTTTATAAAGATAATAAATATGTAAAAAATTTAGATGAATTGA	2012-12-14	225.006	13	pfama1.09	NA	11	Male	Bambara	AA
Kali0137	pfama1.00	6	0.0832707	73.3615	0.0832707	0.0806595	264	0.299659	2413440	Kali-0137-6	63865	86.3181	0.0603887	6	Sample	137	2	RUN6	RUN6	49802	39899	RUN6-Kali0137-6-Plate93-A	RUN6-Kali0137-6-Plate95-B	3	0.134023	0.1317	8411	2	ATTTGGTAAAGGTATAATTATTGAGAATTCAAATACTACTTTTTTAACACCGGTAGCTACGGAAAATCAAGATTTAAAAGATGGAGGTTTTGCTTTTCCTCCAACAAAACCTCTTATGTCACCAATGACATTAGATCAAATGAGACATTTTTATAAAGATAATAAATATGTAAAAAATTTAGATGAATTGA	2012-10-05	787.959	38	pfama1.00_pfama1.21_pfama1.24_pfama1.32_pfama1.73	NA	11	Male	Bambara	AA
Kali0137	pfama1.43	1	0.00455656	4.01433	0.00455656	0.00750505	11	0.0124858	224561	Kali-0137-1	37909	97.9434	0.0191639	1	Sample	137	2	RUN6	RUN6	29201	19609	RUN6-Kali0137-1-Plate96-A	RUN6-Kali0137-1-Plate97-B	5	0.00714606	0.00691129	262	2	ATTTGGTAAAGGTATAATTATTGAGAATTCAAATACTACTTTTTTAACACCGGTAGCTACGGAAAATCAAGATTTAAAAGATGGAGGTTTTGCTTTTCCTCCAACAAAACCTCTTATGTCACCAATGACATTAGATGATATGAGACTTTTGTATAAAGATAATGAAGATGTAAAAAATTTAGATGAATTGA	2012-07-27	14371	30	pfama1.17_pfama1.33_pfama1.43	NA	11	Male	Bambara	AA
Kali0137	pfama1.14	12	0.0113348	9.98595	0.0113348	0.0121241	45	0.0510783	362770	Kali-0137-12	25012	92.3259	0.111045	12	Sample	137	2	RUN6	RUN6	26592	7943	RUN6-Kali0137-12-Plate93-A	RUN6-Kali0137-12-Plate95-B	1	0.368171	0.321446	8040	2	ATTTGGTAAAGGTATAATTATTGAGAATTCAAATACTACTTTTTTAACACCGGTAGCTACGGAAAATCAAGATTTAAAAGATGGAGGTTTTGCTTTTCCTCCAACAGAACCTCTTATGTCACCAATGACATTAGATCGTATGAGAGATTTTTATAAAAATAATGAAGATGTAAAAAATTTAGATGAATTGA	2012-12-28	288.244	6	pfama1.14	NA	11	Male	Bambara	AA
Kali0137	pfama1.44	4	0.00260569	2.29561	0.00260569	0.00285405	11	0.0124858	85397	Kali-0137-4	24612	85.9268	0.100986	4	Sample	137	2	RUN6	RUN6	25127	9485	RUN6-Kali0137-4-Plate93-A	RUN6-Kali0137-4-Plate95-B	2	0.104555	0.10759	2648	2	ATTTGGTAAAGGTATAATTATTGAGAATTCAAATACTACTTTTTTAAAACCGGTAGCTACGGAAAATCAAGATTTAAAAGATGGAGGTTTTGCTTTTCCTCCAACAGAACCTCTTATGTCACCAATGACATTAGATGATATGAGACGTTTTTATAAAGATAATGAATATGTAAAAAATTTAGATGAATTGA	2012-09-07	352.039	15	pfama1.44	NA	11	Male	Bambara	AA
Kali0137	pfama1.07	4	0.0475415	41.884	0.0475415	0.053954	131	0.148695	1614380	Kali-0137-4	24612	85.9268	0.100986	4	Sample	137	2	RUN6	RUN6	25127	9485	RUN6-Kali0137-4-Plate93-A	RUN6-Kali0137-4-Plate95-B	1	0.356851	0.323582	7964	2	ATTTGGTAAAGGTATAATTATTGAGAATTCAAATACTACTTTTTTAACACCGGTAGCTACGGAAAATCAAGATTTAAAAGATGGAGGTTTTGCTTTTCCTCCAACAAATCCTCTTATATCACCAATGACATTAGATCATATGAGAGATTCTTATAAAAATAATGAATATGTAAAAAATTTAGATGAATTGA	2012-09-07	352.039	22	pfama1.07	NA	11	Male	Bambara	AA
Kali0137	pfama1.08	9	0.0505214	44.5093	0.0505214	0.0530772	123	0.139614	1588140	Kali-0137-9	38776	96.8407	0	9	Sample	137	2	RUN6	RUN6	28398	19167	RUN6-Kali0137-9-Plate95-B	RUN6-Kali0137-9-Plate93-A	0	1	1	38776	2	ATTTGGTAAAGGTATAATTATTGAGAATTCAAATACTACTTTTTTAAAACCGGTAGCTACGGGAAATCAAGATTTAAAAGATGGAGGTTTTGCTTTTCCTCCAACAGAACCTCTTATATCACCAATGACATTAGATGATATGAGAGATTTTTATAAAAATAATGAATATGTAAAAAATTTAGATGAATTGA	2012-11-17	441.656	32	pfama1.08_pfama1.61	NA	11	Male	Bambara	AA
Kali0137	pfama1.04	6	0.0561206	49.4422	0.0561206	0.0552648	152	0.172531	1653590	Kali-0137-6	63865	86.3181	0.0603887	6	Sample	137	2	RUN6	RUN6	49802	39899	RUN6-Kali0137-6-Plate93-A	RUN6-Kali0137-6-Plate95-B	2	0.171523	0.170876	10913	2	ATTTGGTAAAGGTATAATTATTGAGAATTCAAATACTACTTTTTTAACACCGGTAGCTACGGAAAATCAAGATTTAAAAGATGGAGGTTTTGCTTTTCCTCCAACAAAACCTCTTATGTCACCAATGACATTAGATCAAATGAGAGATTTTTATAAAAATAATGAATATGTAAAAAATTTAGATGAATTGA	2012-10-05	787.959	1	pfama1.04	NA	11	Male	Bambara	AA
Kali0137	pfama1.00	1	0.0832707	73.3615	0.0832707	0.0806595	264	0.299659	2413440	Kali-0137-1	37909	97.9434	0.0191639	1	Sample	137	2	RUN6	RUN6	29201	19609	RUN6-Kali0137-1-Plate96-A	RUN6-Kali0137-1-Plate97-B	0	0.55909	0.561582	21289	2	ATTTGGTAAAGGTATAATTATTGAGAATTCAAATACTACTTTTTTAACACCGGTAGCTACGGAAAATCAAGATTTAAAAGATGGAGGTTTTGCTTTTCCTCCAACAAAACCTCTTATGTCACCAATGACATTAGATCAAATGAGACATTTTTATAAAGATAATAAATATGTAAAAAATTTAGATGAATTGA	2012-07-27	14371	38	pfama1.00_pfama1.21_pfama1.24_pfama1.32_pfama1.73	NA	11	Male	Bambara	AA
Kali0137	pfama1.08	12	0.0505214	44.5093	0.0505214	0.0530772	123	0.139614	1588140	Kali-0137-12	25012	92.3259	0.111045	12	Sample	137	2	RUN6	RUN6	26592	7943	RUN6-Kali0137-12-Plate93-A	RUN6-Kali0137-12-Plate95-B	0	0.377648	0.409763	10249	2	ATTTGGTAAAGGTATAATTATTGAGAATTCAAATACTACTTTTTTAAAACCGGTAGCTACGGGAAATCAAGATTTAAAAGATGGAGGTTTTGCTTTTCCTCCAACAGAACCTCTTATATCACCAATGACATTAGATGATATGAGAGATTTTTATAAAAATAATGAATATGTAAAAAATTTAGATGAATTGA	2012-12-28	288.244	32	pfama1.08_pfama1.61	NA	11	Male	Bambara	AA
Kali0137	pfama1.10	1	0.0381209	33.5845	0.0381209	0.0327478	106	0.120318	979857	Kali-0137-1	37909	97.9434	0.0191639	1	Sample	137	2	RUN6	RUN6	29201	19609	RUN6-Kali0137-1-Plate96-A	RUN6-Kali0137-1-Plate97-B	3	0.0303948	0.0315492	1196	2	ATTTGGTAAAGGTATAATTATTGAGAATTCAAATACTACTTTTTTAAAACCGGTAGCTACGGGAAATCAAGATTTAAAAGATGGAGGTTTTGCTTTTCCTCCAACAGAACCTCTTATATCACCAATGACATTAAATGGTATGAGAGATTTTTATAAAAATAATGAATATGTAAAAAATTTAGATGAATTGA	2012-07-27	14371	9	pfama1.10_pfama1.31	NA	11	Male	Bambara	AA
Kali0137	pfama1.01	6	0.0875999	77.1755	0.0875999	0.0942012	245	0.278093	2818620	Kali-0137-6	63865	86.3181	0.0603887	6	Sample	137	2	RUN6	RUN6	49802	39899	RUN6-Kali0137-6-Plate93-A	RUN6-Kali0137-6-Plate95-B	1	0.242748	0.247773	15824	2	ATTTGGTAAAGGTATAATTATTGAGAATTCAAATACTACTTTTTTAACACCGGTAGCTACGGGAAAACAAGATTTAAAAGATGGAGGTTTTGCTTTTCCTCCAACAAATCCTCTTATATCACCAATGACATTAAATGGTATGAAAGATTTTTATAAAGATAATGAAGATGTAAAAAATTTAGATGAATTGA	2012-10-05	787.959	29	pfama1.01_pfama1.55_pfama1.69	NA	11	Male	Bambara	AA
Kali0137	pfama1.09	12	0.0457238	40.2827	0.0457238	0.04328	110	0.124858	1294990	Kali-0137-12	25012	92.3259	0.111045	12	Sample	137	2	RUN6	RUN6	26592	7943	RUN6-Kali0137-12-Plate93-A	RUN6-Kali0137-12-Plate95-B	3	0.103954	0.108628	2717	2	ATTTGGTAAAGGTATAATTATTGAGAATTCAAATACTACTTTTTTAACACCGGTAGCTACGGAAAATCAAGATTTAAAAGATGGAGGTTTTGCTTTTCCTCCAACAAATCCTCCTATGTCACCAATGACATTAGATCAAATGAGACATTTTTATAAAGATAATAAATATGTAAAAAATTTAGATGAATTGA	2012-12-28	288.244	13	pfama1.09	NA	11	Male	Bambara	AA
Kali0137	pfama1.04	10	0.0561206	49.4422	0.0561206	0.0552648	152	0.172531	1653590	Kali-0137-10	54917	94.065	0.116755	10	Sample	137	2	RUN4	RUN4	46079	20255	RUN4-Kali0137-10-Plate1-B	RUN4-Kali0137-10-Plate1-A	1	0.257898	0.281698	15470	2	ATTTGGTAAAGGTATAATTATTGAGAATTCAAATACTACTTTTTTAACACCGGTAGCTACGGAAAATCAAGATTTAAAAGATGGAGGTTTTGCTTTTCCTCCAACAAAACCTCTTATGTCACCAATGACATTAGATCAAATGAGAGATTTTTATAAAAATAATGAATATGTAAAAAATTTAGATGAATTGA	2012-11-30	32.8315	1	pfama1.04	NA	11	Male	Bambara	AA
Kali0137	pfama1.01	5	0.0875999	77.1755	0.0875999	0.0942012	245	0.278093	2818620	Kali-0137-5	58647	88.6321	0.0255968	5	Sample	137	2	RUN6	RUN6	48876	32942	RUN6-Kali0137-5-Plate93-A	RUN6-Kali0137-5-Plate95-B	0	0.795928	0.798182	46811	2	ATTTGGTAAAGGTATAATTATTGAGAATTCAAATACTACTTTTTTAACACCGGTAGCTACGGGAAAACAAGATTTAAAAGATGGAGGTTTTGCTTTTCCTCCAACAAATCCTCTTATATCACCAATGACATTAAATGGTATGAAAGATTTTTATAAAGATAATGAAGATGTAAAAAATTTAGATGAATTGA	2012-09-20	783.27	29	pfama1.01_pfama1.55_pfama1.69	NA	11	Male	Bambara	AA
Kali0137	pfama1.04	12	0.0561206	49.4422	0.0561206	0.0552648	152	0.172531	1653590	Kali-0137-12	25012	92.3259	0.111045	12	Sample	137	2	RUN6	RUN6	26592	7943	RUN6-Kali0137-12-Plate93-A	RUN6-Kali0137-12-Plate95-B	2	0.150227	0.160163	4006	2	ATTTGGTAAAGGTATAATTATTGAGAATTCAAATACTACTTTTTTAACACCGGTAGCTACGGAAAATCAAGATTTAAAAGATGGAGGTTTTGCTTTTCCTCCAACAAAACCTCTTATGTCACCAATGACATTAGATCAAATGAGAGATTTTTATAAAAATAATGAATATGTAAAAAATTTAGATGAATTGA	2012-12-28	288.244	1	pfama1.04	NA	11	Male	Bambara	AA
Kali0137	pfama1.09	6	0.0457238	40.2827	0.0457238	0.04328	110	0.124858	1294990	Kali-0137-6	63865	86.3181	0.0603887	6	Sample	137	2	RUN6	RUN6	49802	39899	RUN6-Kali0137-6-Plate93-A	RUN6-Kali0137-6-Plate95-B	0	0.36264	0.361591	23093	2	ATTTGGTAAAGGTATAATTATTGAGAATTCAAATACTACTTTTTTAACACCGGTAGCTACGGAAAATCAAGATTTAAAAGATGGAGGTTTTGCTTTTCCTCCAACAAATCCTCCTATGTCACCAATGACATTAGATCAAATGAGACATTTTTATAAAGATAATAAATATGTAAAAAATTTAGATGAATTGA	2012-10-05	787.959	13	pfama1.09	NA	11	Male	Bambara	AA
Kali0137	pfama1.08	6	0.0505214	44.5093	0.0505214	0.0530772	123	0.139614	1588140	Kali-0137-6	63865	86.3181	0.0603887	6	Sample	137	2	RUN6	RUN6	49802	39899	RUN6-Kali0137-6-Plate93-A	RUN6-Kali0137-6-Plate95-B	6	0.0067042	0.00646677	413	2	ATTTGGTAAAGGTATAATTATTGAGAATTCAAATACTACTTTTTTAAAACCGGTAGCTACGGGAAATCAAGATTTAAAAGATGGAGGTTTTGCTTTTCCTCCAACAGAACCTCTTATATCACCAATGACATTAGATGATATGAGAGATTTTTATAAAAATAATGAATATGTAAAAAATTTAGATGAATTGA	2012-10-05	787.959	32	pfama1.08_pfama1.61	NA	11	Male	Bambara	AA
Kali0137	pfama1.01	1	0.0875999	77.1755	0.0875999	0.0942012	245	0.278093	2818620	Kali-0137-1	37909	97.9434	0.0191639	1	Sample	137	2	RUN6	RUN6	29201	19609	RUN6-Kali0137-1-Plate96-A	RUN6-Kali0137-1-Plate97-B	2	0.150094	0.149859	5681	2	ATTTGGTAAAGGTATAATTATTGAGAATTCAAATACTACTTTTTTAACACCGGTAGCTACGGGAAAACAAGATTTAAAAGATGGAGGTTTTGCTTTTCCTCCAACAAATCCTCTTATATCACCAATGACATTAAATGGTATGAAAGATTTTTATAAAGATAATGAAGATGTAAAAAATTTAGATGAATTGA	2012-07-27	14371	29	pfama1.01_pfama1.55_pfama1.69	NA	11	Male	Bambara	AA
Kali0137	pfama1.18	6	0.0103497	9.11809	0.0103497	0.0104304	39	0.0442679	312091	Kali-0137-6	63865	86.3181	0.0603887	6	Sample	137	2	RUN6	RUN6	49802	39899	RUN6-Kali0137-6-Plate93-A	RUN6-Kali0137-6-Plate95-B	4	0.0638371	0.0622093	3973	2	ATTTGGTAAAGGTATAATTATTGAGAATTCAAATACTACTTTTTTAAAACCGGTAGCTACGGAAAATCAAGATTTAAAAGATGGAGGTTTTGCTTTTCCTCCAACAAATCCTCTTATGTCACCAATGACATTAGATCATATGAGACATCTTTATAAAGATAATGAATATGTAAAAAATTTAGATGAATTGA	2012-10-05	787.959	37	pfama1.18	NA	11	Male	Bambara	AA
Kali0137	pfama1.01	4	0.0875999	77.1755	0.0875999	0.0942012	245	0.278093	2818620	Kali-0137-4	24612	85.9268	0.100986	4	Sample	137	2	RUN6	RUN6	25127	9485	RUN6-Kali0137-4-Plate93-A	RUN6-Kali0137-4-Plate95-B	0	0.498968	0.518284	12756	2	ATTTGGTAAAGGTATAATTATTGAGAATTCAAATACTACTTTTTTAACACCGGTAGCTACGGGAAAACAAGATTTAAAAGATGGAGGTTTTGCTTTTCCTCCAACAAATCCTCTTATATCACCAATGACATTAAATGGTATGAAAGATTTTTATAAAGATAATGAAGATGTAAAAAATTTAGATGAATTGA	2012-09-07	352.039	29	pfama1.01_pfama1.55_pfama1.69	NA	11	Male	Bambara	AA
Kali0137	pfama1.09	1	0.0457238	40.2827	0.0457238	0.04328	110	0.124858	1294990	Kali-0137-1	37909	97.9434	0.0191639	1	Sample	137	2	RUN6	RUN6	29201	19609	RUN6-Kali0137-1-Plate96-A	RUN6-Kali0137-1-Plate97-B	4	0.0279262	0.0277507	1052	2	ATTTGGTAAAGGTATAATTATTGAGAATTCAAATACTACTTTTTTAACACCGGTAGCTACGGAAAATCAAGATTTAAAAGATGGAGGTTTTGCTTTTCCTCCAACAAATCCTCCTATGTCACCAATGACATTAGATCAAATGAGACATTTTTATAAAGATAATAAATATGTAAAAAATTTAGATGAATTGA	2012-07-27	14371	13	pfama1.09	NA	11	Male	Bambara	AA
Kali0137	pfama1.18	2	0.0103497	9.11809	0.0103497	0.0104304	39	0.0442679	312091	Kali-0137-2	12484	57.403	0.0870843	2	Sample	137	2	RUN6	RUN6	14678	12221	RUN6-Kali0137-2-Plate95-B	RUN6-Kali0137-2-Plate93-A	0	0.808701	0.816004	10187	2	ATTTGGTAAAGGTATAATTATTGAGAATTCAAATACTACTTTTTTAAAACCGGTAGCTACGGAAAATCAAGATTTAAAAGATGGAGGTTTTGCTTTTCCTCCAACAAATCCTCTTATGTCACCAATGACATTAGATCATATGAGACATCTTTATAAAGATAATGAATATGTAAAAAATTTAGATGAATTGA	2012-08-10	73.4858	37	pfama1.18	NA	11	Male	Bambara	AA
Kali0137	pfama1.43	4	0.00455656	4.01433	0.00455656	0.00750505	11	0.0124858	224561	Kali-0137-4	24612	85.9268	0.100986	4	Sample	137	2	RUN6	RUN6	25127	9485	RUN6-Kali0137-4-Plate93-A	RUN6-Kali0137-4-Plate95-B	3	0.0396257	0.0505444	1244	2	ATTTGGTAAAGGTATAATTATTGAGAATTCAAATACTACTTTTTTAACACCGGTAGCTACGGAAAATCAAGATTTAAAAGATGGAGGTTTTGCTTTTCCTCCAACAAAACCTCTTATGTCACCAATGACATTAGATGATATGAGACTTTTGTATAAAGATAATGAAGATGTAAAAAATTTAGATGAATTGA	2012-09-07	352.039	30	pfama1.17_pfama1.33_pfama1.43	NA	11	Male	Bambara	AA
Kali0137	pfama1.09	5	0.0457238	40.2827	0.0457238	0.04328	110	0.124858	1294990	Kali-0137-5	58647	88.6321	0.0255968	5	Sample	137	2	RUN6	RUN6	48876	32942	RUN6-Kali0137-5-Plate93-A	RUN6-Kali0137-5-Plate95-B	1	0.114122	0.114158	6695	2	ATTTGGTAAAGGTATAATTATTGAGAATTCAAATACTACTTTTTTAACACCGGTAGCTACGGAAAATCAAGATTTAAAAGATGGAGGTTTTGCTTTTCCTCCAACAAATCCTCCTATGTCACCAATGACATTAGATCAAATGAGACATTTTTATAAAGATAATAAATATGTAAAAAATTTAGATGAATTGA	2012-09-20	783.27	13	pfama1.09	NA	11	Male	Bambara	AA
Kali0137	pfama1.04	5	0.0561206	49.4422	0.0561206	0.0552648	152	0.172531	1653590	Kali-0137-5	58647	88.6321	0.0255968	5	Sample	137	2	RUN6	RUN6	48876	32942	RUN6-Kali0137-5-Plate93-A	RUN6-Kali0137-5-Plate95-B	3	0.0283275	0.0288506	1692	2	ATTTGGTAAAGGTATAATTATTGAGAATTCAAATACTACTTTTTTAACACCGGTAGCTACGGAAAATCAAGATTTAAAAGATGGAGGTTTTGCTTTTCCTCCAACAAAACCTCTTATGTCACCAATGACATTAGATCAAATGAGAGATTTTTATAAAAATAATGAATATGTAAAAAATTTAGATGAATTGA	2012-09-20	783.27	1	pfama1.04	NA	11	Male	Bambara	AA
Kali0137	pfama1.10	6	0.0381209	33.5845	0.0381209	0.0327478	106	0.120318	979857	Kali-0137-6	63865	86.3181	0.0603887	6	Sample	137	2	RUN6	RUN6	49802	39899	RUN6-Kali0137-6-Plate93-A	RUN6-Kali0137-6-Plate95-B	5	0.0185242	0.0193846	1238	2	ATTTGGTAAAGGTATAATTATTGAGAATTCAAATACTACTTTTTTAAAACCGGTAGCTACGGGAAATCAAGATTTAAAAGATGGAGGTTTTGCTTTTCCTCCAACAGAACCTCTTATATCACCAATGACATTAAATGGTATGAGAGATTTTTATAAAAATAATGAATATGTAAAAAATTTAGATGAATTGA	2012-10-05	787.959	9	pfama1.10_pfama1.31	NA	11	Male	Bambara	AA
Kali0137	pfama1.44	1	0.00260569	2.29561	0.00260569	0.00285405	11	0.0124858	85397	Kali-0137-1	37909	97.9434	0.0191639	1	Sample	137	2	RUN6	RUN6	29201	19609	RUN6-Kali0137-1-Plate96-A	RUN6-Kali0137-1-Plate97-B	1	0.225349	0.222348	8429	2	ATTTGGTAAAGGTATAATTATTGAGAATTCAAATACTACTTTTTTAAAACCGGTAGCTACGGAAAATCAAGATTTAAAAGATGGAGGTTTTGCTTTTCCTCCAACAGAACCTCTTATGTCACCAATGACATTAGATGATATGAGACGTTTTTATAAAGATAATGAATATGTAAAAAATTTAGATGAATTGA	2012-07-27	14371	15	pfama1.44	NA	11	Male	Bambara	AA
Kali0137	pfama1.02	5	0.0934742	82.3508	0.0934742	0.0957833	228	0.258797	2865960	Kali-0137-5	58647	88.6321	0.0255968	5	Sample	137	2	RUN6	RUN6	48876	32942	RUN6-Kali0137-5-Plate93-A	RUN6-Kali0137-5-Plate95-B	2	0.0616221	0.0588095	3449	2	ATTTGGTAAAGGTATAATTATTGAGAATTCAAAAACTACTTTTTTAACACCGGTAGCTACGGAAAATCAAGATTTAAAAGATGGAGGTTTTGCTTTTCCTCCAACAAATCCTCCTATGTCACCAATGACATTAGATGATATGAGACTTTTGTATAAAGATAATGAAGATGTAAAAAATTTAGATGAATTGA	2012-09-20	783.27	7	pfama1.02	NA	11	Male	Bambara	AA
Kali0137	pfama1.08	10	0.0505214	44.5093	0.0505214	0.0530772	123	0.139614	1588140	Kali-0137-10	54917	94.065	0.116755	10	Sample	137	2	RUN4	RUN4	46079	20255	RUN4-Kali0137-10-Plate1-B	RUN4-Kali0137-10-Plate1-A	0	0.742102	0.718302	39447	2	ATTTGGTAAAGGTATAATTATTGAGAATTCAAATACTACTTTTTTAAAACCGGTAGCTACGGGAAATCAAGATTTAAAAGATGGAGGTTTTGCTTTTCCTCCAACAGAACCTCTTATATCACCAATGACATTAGATGATATGAGAGATTTTTATAAAAATAATGAATATGTAAAAAATTTAGATGAATTGA	2012-11-30	32.8315	32	pfama1.08_pfama1.61	NA	11	Male	Bambara	AA
Kali0137	pfama1.08	2013-05-01	0.0505214	44.5093	0.0505214	0.0530772	123	0.139614	1588140	Kali-0137-May13	83826	92.2391	0	2023-05-13	Sample	137	2	RUN4	RUN4	66212	46387	RUN4-Kali0137-May13-Plate1-B	RUN4-Kali0137-May13-Plate1-A	0	1	1	83826	2	ATTTGGTAAAGGTATAATTATTGAGAATTCAAATACTACTTTTTTAAAACCGGTAGCTACGGGAAATCAAGATTTAAAAGATGGAGGTTTTGCTTTTCCTCCAACAGAACCTCTTATATCACCAATGACATTAGATGATATGAGAGATTTTTATAAAAATAATGAATATGTAAAAAATTTAGATGAATTGA	2013-05-21	27.5314	32	pfama1.08_pfama1.61	NA	11	Male	Bambara	AA
Kali0137	pfama1.01	3	0.0875999	77.1755	0.0875999	0.0942012	245	0.278093	2818620	Kali-0137-3	63040	99.4808	0	3	Sample	137	2	RUN6	RUN6	71715	15617	RUN6-Kali0137-3-Plate96-A	RUN6-Kali0137-3-Plate97-B	0	1	1	63040	2	ATTTGGTAAAGGTATAATTATTGAGAATTCAAATACTACTTTTTTAACACCGGTAGCTACGGGAAAACAAGATTTAAAAGATGGAGGTTTTGCTTTTCCTCCAACAAATCCTCTTATATCACCAATGACATTAAATGGTATGAAAGATTTTTATAAAGATAATGAAGATGTAAAAAATTTAGATGAATTGA	2012-08-24	8499.54	29	pfama1.01_pfama1.55_pfama1.69	NA	11	Male	Bambara	AA
Kali0137	pfama1.44	2	0.00260569	2.29561	0.00260569	0.00285405	11	0.0124858	85397	Kali-0137-2	12484	57.403	0.0870843	2	Sample	137	2	RUN6	RUN6	14678	12221	RUN6-Kali0137-2-Plate95-B	RUN6-Kali0137-2-Plate93-A	1	0.191299	0.183996	2297	2	ATTTGGTAAAGGTATAATTATTGAGAATTCAAATACTACTTTTTTAAAACCGGTAGCTACGGAAAATCAAGATTTAAAAGATGGAGGTTTTGCTTTTCCTCCAACAGAACCTCTTATGTCACCAATGACATTAGATGATATGAGACGTTTTTATAAAGATAATGAATATGTAAAAAATTTAGATGAATTGA	2012-08-10	73.4858	15	pfama1.44	NA	11	Male	Bambara	AA
Kali0143	pfama1.09	11	0.0457238	40.2827	0.0457238	0.04328	110	0.124858	1294990	Kali-0143-11	60114	87.1116	0.116457	11	Sample	143	2	RUN6	RUN6	57807	29959	RUN6-Kali0143-11-Plate93-A	RUN6-Kali0143-11-Plate95-B	6	0.0184563	0.0207273	1246	2	ATTTGGTAAAGGTATAATTATTGAGAATTCAAATACTACTTTTTTAACACCGGTAGCTACGGAAAATCAAGATTTAAAAGATGGAGGTTTTGCTTTTCCTCCAACAAATCCTCCTATGTCACCAATGACATTAGATCAAATGAGACATTTTTATAAAGATAATAAATATGTAAAAAATTTAGATGAATTGA	2012-12-10	252.024	13	pfama1.09	NA	11	Male	Bambara	AC
Kali0143	pfama1.01	8	0.0875999	77.1755	0.0875999	0.0942012	245	0.278093	2818620	Kali-0143-8	48814	73.1175	0.096043	8	Sample	143	2	RUN6	RUN6	63165	21403	RUN6-Kali0143-8-Plate93-A	RUN6-Kali0143-8-Plate95-B	0	0.447292	0.444176	21682	2	ATTTGGTAAAGGTATAATTATTGAGAATTCAAATACTACTTTTTTAACACCGGTAGCTACGGGAAAACAAGATTTAAAAGATGGAGGTTTTGCTTTTCCTCCAACAAATCCTCTTATATCACCAATGACATTAAATGGTATGAAAGATTTTTATAAAGATAATGAAGATGTAAAAAATTTAGATGAATTGA	2012-10-30	166.456	29	pfama1.01_pfama1.55_pfama1.69	NA	11	Male	Bambara	AC
Kali0143	pfama1.02	1	0.0934742	82.3508	0.0934742	0.0957833	228	0.258797	2865960	Kali-0143-1	34405	91.3666	0.0463139	1	Sample	143	2	RUN6	RUN6	34349	12760	RUN6-Kali0143-1-Plate95-B	RUN6-Kali0143-1-Plate93-A	7	0.0272436	0.0289783	997	2	ATTTGGTAAAGGTATAATTATTGAGAATTCAAAAACTACTTTTTTAACACCGGTAGCTACGGAAAATCAAGATTTAAAAGATGGAGGTTTTGCTTTTCCTCCAACAAATCCTCCTATGTCACCAATGACATTAGATGATATGAGACTTTTGTATAAAGATAATGAAGATGTAAAAAATTTAGATGAATTGA	2012-07-23	783.27	7	pfama1.02	NA	11	Male	Bambara	AC
Kali0143	pfama1.02	2	0.0934742	82.3508	0.0934742	0.0957833	228	0.258797	2865960	Kali-0143-2	17972	86.8506	0.0626824	2	Sample	143	2	RUN6	RUN6	19535	5426	RUN6-Kali0143-2-Plate93-A	RUN6-Kali0143-2-Plate95-B	4	0.0394992	0.0224238	403	2	ATTTGGTAAAGGTATAATTATTGAGAATTCAAAAACTACTTTTTTAACACCGGTAGCTACGGAAAATCAAGATTTAAAAGATGGAGGTTTTGCTTTTCCTCCAACAAATCCTCCTATGTCACCAATGACATTAGATGATATGAGACTTTTGTATAAAGATAATGAAGATGTAAAAAATTTAGATGAATTGA	2012-08-06	670.688	7	pfama1.02	NA	11	Male	Bambara	AC
Kali0143	pfama1.02	9	0.0934742	82.3508	0.0934742	0.0957833	228	0.258797	2865960	Kali-0143-9	67543	85.1397	0.0556928	9	Sample	143	2	RUN6	RUN6	59785	39325	RUN6-Kali0143-9-Plate93-A	RUN6-Kali0143-9-Plate95-B	3	0.0723855	0.068697	4640	2	ATTTGGTAAAGGTATAATTATTGAGAATTCAAAAACTACTTTTTTAACACCGGTAGCTACGGAAAATCAAGATTTAAAAGATGGAGGTTTTGCTTTTCCTCCAACAAATCCTCCTATGTCACCAATGACATTAGATGATATGAGACTTTTGTATAAAGATAATGAAGATGTAAAAAATTTAGATGAATTGA	2012-11-13	737.891	7	pfama1.02	NA	11	Male	Bambara	AC
Kali0143	pfama1.07	7	0.0475415	41.884	0.0475415	0.053954	131	0.148695	1614380	Kali-0143-7	19212	98.68	0.0167824	7	Sample	143	2	RUN6	RUN6	18643	4567	RUN6-Kali0143-7-Plate96-A	RUN6-Kali0143-7-Plate97-B	2	0.0197898	0.0186862	359	2	ATTTGGTAAAGGTATAATTATTGAGAATTCAAATACTACTTTTTTAACACCGGTAGCTACGGAAAATCAAGATTTAAAAGATGGAGGTTTTGCTTTTCCTCCAACAAATCCTCTTATATCACCAATGACATTAGATCATATGAGAGATTCTTATAAAAATAATGAATATGTAAAAAATTTAGATGAATTGA	2012-10-15	3099.96	22	pfama1.07	NA	11	Male	Bambara	AC
Kali0143	pfama1.06	5	0.0497921	43.8668	0.0497921	0.0427373	136	0.15437	1278760	Kali-0143-5	40843	80.33	0.0199844	5	Sample	143	2	RUN4	RUN4	33774	23712	RUN4-Kali0143-5-Plate2-B	RUN4-Kali0143-5-Plate2-A	1	0.323295	0.320128	13075	2	ATTTGGTAAAGGTATAATTATTGAGAATTCAAAAACTACTTTTTTAACACCGGTAGCTACGGAAAATCAAGATTTAAAAGATGGAGGTTTTGCTTTTCCTCCAACAAATCCTCCTATGTCACCAATGACATTAAATGGTATGAGAGATTTATATAAAAATAATGAATATGTAAAAAATTTAGATGAATTGA	2012-09-17	1763.67	17	pfama1.06	NA	11	Male	Bambara	AC
Kali0143	pfama1.12	9	0.0263269	23.194	0.0263269	0.030422	101	0.114642	910266	Kali-0143-9	67543	85.1397	0.0556928	9	Sample	143	2	RUN6	RUN6	59785	39325	RUN6-Kali0143-9-Plate93-A	RUN6-Kali0143-9-Plate95-B	7	0.0201297	0.0186844	1262	2	ATTTGGTAAAGGTATAATTATTGAGAATTCAAATACTACTTTTTTAACACCGGTAGCTACGGAAAATCAAGATTTAAAAGATGGAGGTTTTGCTTTTCCTCCAACAGAACCTCTTATGTCACCAATGACATTAGATCATATGAGAGATTTTTATAAAAATAATGAATATGTAAAAAATTTAGATGAATTGA	2012-11-13	737.891	3	pfama1.12	NA	11	Male	Bambara	AC
Kali0143	pfama1.09	4	0.0457238	40.2827	0.0457238	0.04328	110	0.124858	1294990	Kali-0143-4	59851	82.1869	0.0523394	4	Sample	143	2	RUN6	RUN6	73573	27088	RUN6-Kali0143-4-Plate93-A	RUN6-Kali0143-4-Plate95-B	1	0.408393	0.40153	24032	2	ATTTGGTAAAGGTATAATTATTGAGAATTCAAATACTACTTTTTTAACACCGGTAGCTACGGAAAATCAAGATTTAAAAGATGGAGGTTTTGCTTTTCCTCCAACAAATCCTCCTATGTCACCAATGACATTAGATCAAATGAGACATTTTTATAAAGATAATAAATATGTAAAAAATTTAGATGAATTGA	2012-09-03	459.126	13	pfama1.09	NA	11	Male	Bambara	AC
Kali0143	pfama1.02	12	0.0934742	82.3508	0.0934742	0.0957833	228	0.258797	2865960	Kali-0143-12	24047	88.4341	0.180718	12	Sample	143	2	RUN6	RUN6	19058	13561	RUN6-Kali0143-12-Plate95-B	RUN6-Kali0143-12-Plate93-A	1	0.290948	0.307564	7396	2	ATTTGGTAAAGGTATAATTATTGAGAATTCAAAAACTACTTTTTTAACACCGGTAGCTACGGAAAATCAAGATTTAAAAGATGGAGGTTTTGCTTTTCCTCCAACAAATCCTCCTATGTCACCAATGACATTAGATGATATGAGACTTTTGTATAAAGATAATGAAGATGTAAAAAATTTAGATGAATTGA	2012-12-28	178.815	7	pfama1.02	NA	11	Male	Bambara	AC
Kali0143	pfama1.09	12	0.0457238	40.2827	0.0457238	0.04328	110	0.124858	1294990	Kali-0143-12	24047	88.4341	0.180718	12	Sample	143	2	RUN6	RUN6	19058	13561	RUN6-Kali0143-12-Plate95-B	RUN6-Kali0143-12-Plate93-A	0	0.659973	0.636753	15312	2	ATTTGGTAAAGGTATAATTATTGAGAATTCAAATACTACTTTTTTAACACCGGTAGCTACGGAAAATCAAGATTTAAAAGATGGAGGTTTTGCTTTTCCTCCAACAAATCCTCCTATGTCACCAATGACATTAGATCAAATGAGACATTTTTATAAAGATAATAAATATGTAAAAAATTTAGATGAATTGA	2012-12-28	178.815	13	pfama1.09	NA	11	Male	Bambara	AC
Kali0143	pfama1.02	11	0.0934742	82.3508	0.0934742	0.0957833	228	0.258797	2865960	Kali-0143-11	60114	87.1116	0.116457	11	Sample	143	2	RUN6	RUN6	57807	29959	RUN6-Kali0143-11-Plate93-A	RUN6-Kali0143-11-Plate95-B	2	0.0970163	0.0910936	5476	2	ATTTGGTAAAGGTATAATTATTGAGAATTCAAAAACTACTTTTTTAACACCGGTAGCTACGGAAAATCAAGATTTAAAAGATGGAGGTTTTGCTTTTCCTCCAACAAATCCTCCTATGTCACCAATGACATTAGATGATATGAGACTTTTGTATAAAGATAATGAAGATGTAAAAAATTTAGATGAATTGA	2012-12-10	252.024	7	pfama1.02	NA	11	Male	Bambara	AC
Kali0143	pfama1.03	3	0.0799305	70.4188	0.0799305	0.0717858	221	0.250851	2147930	Kali-0143-3	27598	91.2662	0.00669092	3	Sample	143	2	RUN4	RUN4	22285	11999	RUN4-Kali0143-3-Plate2-B	RUN4-Kali0143-3-Plate2-A	0	0.931257	0.932241	25728	2	ATTTGGTAAAGGTATAATTATTGAGAATTCAAATACTACTTTTTTAACACCGGTAGCTACGGGAAATCAATATTTAAAAGATGGAGGTTTTGCTTTTCCTCCAACAGAACCTCTTATGTCACCAATGACATTAGATGAAATGAGACATTTTTATAAAGATAATAAATATGTAAAAAATTTAGATGAATTGA	2012-08-20	1356.35	28	pfama1.03_pfama1.49_pfama1.59_pfama1.68	NA	11	Male	Bambara	AC
Kali0143	pfama1.00	9	0.0832707	73.3615	0.0832707	0.0806595	264	0.299659	2413440	Kali-0143-9	67543	85.1397	0.0556928	9	Sample	143	2	RUN6	RUN6	59785	39325	RUN6-Kali0143-9-Plate93-A	RUN6-Kali0143-9-Plate95-B	2	0.0876807	0.0965755	6523	2	ATTTGGTAAAGGTATAATTATTGAGAATTCAAATACTACTTTTTTAACACCGGTAGCTACGGAAAATCAAGATTTAAAAGATGGAGGTTTTGCTTTTCCTCCAACAAAACCTCTTATGTCACCAATGACATTAGATCAAATGAGACATTTTTATAAAGATAATAAATATGTAAAAAATTTAGATGAATTGA	2012-11-13	737.891	38	pfama1.00_pfama1.21_pfama1.24_pfama1.32_pfama1.73	NA	11	Male	Bambara	AC
Kali0143	pfama1.07	1	0.0475415	41.884	0.0475415	0.053954	131	0.148695	1614380	Kali-0143-1	34405	91.3666	0.0463139	1	Sample	143	2	RUN6	RUN6	34349	12760	RUN6-Kali0143-1-Plate95-B	RUN6-Kali0143-1-Plate93-A	1	0.120851	0.126319	4346	2	ATTTGGTAAAGGTATAATTATTGAGAATTCAAATACTACTTTTTTAACACCGGTAGCTACGGAAAATCAAGATTTAAAAGATGGAGGTTTTGCTTTTCCTCCAACAAATCCTCTTATATCACCAATGACATTAGATCATATGAGAGATTCTTATAAAAATAATGAATATGTAAAAAATTTAGATGAATTGA	2012-07-23	783.27	22	pfama1.07	NA	11	Male	Bambara	AC
Kali0143	pfama1.04	5	0.0561206	49.4422	0.0561206	0.0552648	152	0.172531	1653590	Kali-0143-5	40843	80.33	0.0199844	5	Sample	143	2	RUN4	RUN4	33774	23712	RUN4-Kali0143-5-Plate2-B	RUN4-Kali0143-5-Plate2-A	0	0.431261	0.433024	17686	2	ATTTGGTAAAGGTATAATTATTGAGAATTCAAATACTACTTTTTTAACACCGGTAGCTACGGAAAATCAAGATTTAAAAGATGGAGGTTTTGCTTTTCCTCCAACAAAACCTCTTATGTCACCAATGACATTAGATCAAATGAGAGATTTTTATAAAAATAATGAATATGTAAAAAATTTAGATGAATTGA	2012-09-17	1763.67	1	pfama1.04	NA	11	Male	Bambara	AC
Kali0143	pfama1.04	11	0.0561206	49.4422	0.0561206	0.0552648	152	0.172531	1653590	Kali-0143-11	60114	87.1116	0.116457	11	Sample	143	2	RUN6	RUN6	57807	29959	RUN6-Kali0143-11-Plate93-A	RUN6-Kali0143-11-Plate95-B	4	0.058135	0.0520012	3126	2	ATTTGGTAAAGGTATAATTATTGAGAATTCAAATACTACTTTTTTAACACCGGTAGCTACGGAAAATCAAGATTTAAAAGATGGAGGTTTTGCTTTTCCTCCAACAAAACCTCTTATGTCACCAATGACATTAGATCAAATGAGAGATTTTTATAAAAATAATGAATATGTAAAAAATTTAGATGAATTGA	2012-12-10	252.024	1	pfama1.04	NA	11	Male	Bambara	AC
Kali0143	pfama1.05	1	0.0617859	54.4334	0.0617859	0.0616755	148	0.167991	1845410	Kali-0143-1	34405	91.3666	0.0463139	1	Sample	143	2	RUN6	RUN6	34349	12760	RUN6-Kali0143-1-Plate95-B	RUN6-Kali0143-1-Plate93-A	4	0.0452423	0.0579567	1994	2	ATTTGGTAAAGGTATAATTATTGAGAATTCAAAAACTACTTTTTTAACACCGGTAGCTACGGAAAATCAAGATTTAAAAGATGGAGGTTTTGCTTTTCCTCCAACAGAACCTCTTATGTCACCAATGACATTAGATGATATGAGACGTTTTTATAAAGATAATGAATATGTAAAAAATTTAGATGAATTGA	2012-07-23	783.27	36	pfama1.05_pfama1.48_pfama1.64_pfama1.65	NA	11	Male	Bambara	AC
Kali0143	pfama1.06	4	0.0497921	43.8668	0.0497921	0.0427373	136	0.15437	1278760	Kali-0143-4	59851	82.1869	0.0523394	4	Sample	143	2	RUN6	RUN6	73573	27088	RUN6-Kali0143-4-Plate93-A	RUN6-Kali0143-4-Plate95-B	0	0.426663	0.421029	25199	2	ATTTGGTAAAGGTATAATTATTGAGAATTCAAAAACTACTTTTTTAACACCGGTAGCTACGGAAAATCAAGATTTAAAAGATGGAGGTTTTGCTTTTCCTCCAACAAATCCTCCTATGTCACCAATGACATTAAATGGTATGAGAGATTTATATAAAAATAATGAATATGTAAAAAATTTAGATGAATTGA	2012-09-03	459.126	17	pfama1.06	NA	11	Male	Bambara	AC
Kali0143	pfama1.14	9	0.0113348	9.98595	0.0113348	0.0121241	45	0.0510783	362770	Kali-0143-9	67543	85.1397	0.0556928	9	Sample	143	2	RUN6	RUN6	59785	39325	RUN6-Kali0143-9-Plate93-A	RUN6-Kali0143-9-Plate95-B	1	0.162039	0.163037	11012	2	ATTTGGTAAAGGTATAATTATTGAGAATTCAAATACTACTTTTTTAACACCGGTAGCTACGGAAAATCAAGATTTAAAAGATGGAGGTTTTGCTTTTCCTCCAACAGAACCTCTTATGTCACCAATGACATTAGATCGTATGAGAGATTTTTATAAAAATAATGAAGATGTAAAAAATTTAGATGAATTGA	2012-11-13	737.891	6	pfama1.14	NA	11	Male	Bambara	AC
Kali0143	pfama1.04	1	0.0561206	49.4422	0.0561206	0.0552648	152	0.172531	1653590	Kali-0143-1	34405	91.3666	0.0463139	1	Sample	143	2	RUN6	RUN6	34349	12760	RUN6-Kali0143-1-Plate95-B	RUN6-Kali0143-1-Plate93-A	8	0.0270011	0.019939	686	2	ATTTGGTAAAGGTATAATTATTGAGAATTCAAATACTACTTTTTTAACACCGGTAGCTACGGAAAATCAAGATTTAAAAGATGGAGGTTTTGCTTTTCCTCCAACAAAACCTCTTATGTCACCAATGACATTAGATCAAATGAGAGATTTTTATAAAAATAATGAATATGTAAAAAATTTAGATGAATTGA	2012-07-23	783.27	1	pfama1.04	NA	11	Male	Bambara	AC
Kali0143	pfama1.12	11	0.0263269	23.194	0.0263269	0.030422	101	0.114642	910266	Kali-0143-11	60114	87.1116	0.116457	11	Sample	143	2	RUN6	RUN6	57807	29959	RUN6-Kali0143-11-Plate93-A	RUN6-Kali0143-11-Plate95-B	5	0.0310323	0.0279469	1680	2	ATTTGGTAAAGGTATAATTATTGAGAATTCAAATACTACTTTTTTAACACCGGTAGCTACGGAAAATCAAGATTTAAAAGATGGAGGTTTTGCTTTTCCTCCAACAGAACCTCTTATGTCACCAATGACATTAGATCATATGAGAGATTTTTATAAAAATAATGAATATGTAAAAAATTTAGATGAATTGA	2012-12-10	252.024	3	pfama1.12	NA	11	Male	Bambara	AC
Kali0143	pfama1.01	9	0.0875999	77.1755	0.0875999	0.0942012	245	0.278093	2818620	Kali-0143-9	67543	85.1397	0.0556928	9	Sample	143	2	RUN6	RUN6	59785	39325	RUN6-Kali0143-9-Plate93-A	RUN6-Kali0143-9-Plate95-B	0	0.5423	0.535866	36194	2	ATTTGGTAAAGGTATAATTATTGAGAATTCAAATACTACTTTTTTAACACCGGTAGCTACGGGAAAACAAGATTTAAAAGATGGAGGTTTTGCTTTTCCTCCAACAAATCCTCTTATATCACCAATGACATTAAATGGTATGAAAGATTTTTATAAAGATAATGAAGATGTAAAAAATTTAGATGAATTGA	2012-11-13	737.891	29	pfama1.01_pfama1.55_pfama1.69	NA	11	Male	Bambara	AC
Kali0143	pfama1.01	5	0.0875999	77.1755	0.0875999	0.0942012	245	0.278093	2818620	Kali-0143-5	40843	80.33	0.0199844	5	Sample	143	2	RUN4	RUN4	33774	23712	RUN4-Kali0143-5-Plate2-B	RUN4-Kali0143-5-Plate2-A	3	0.00680336	0.00656171	268	2	ATTTGGTAAAGGTATAATTATTGAGAATTCAAATACTACTTTTTTAACACCGGTAGCTACGGGAAAACAAGATTTAAAAGATGGAGGTTTTGCTTTTCCTCCAACAAATCCTCTTATATCACCAATGACATTAAATGGTATGAAAGATTTTTATAAAGATAATGAAGATGTAAAAAATTTAGATGAATTGA	2012-09-17	1763.67	29	pfama1.01_pfama1.55_pfama1.69	NA	11	Male	Bambara	AC
Kali0143	pfama1.03	6	0.0799305	70.4188	0.0799305	0.0717858	221	0.250851	2147930	Kali-0143-6	37823	89.8707	0.027504	6	Sample	143	2	RUN6	RUN6	35341	15377	RUN6-Kali0143-6-Plate95-B	RUN6-Kali0143-6-Plate93-A	4	0.0107875	0.00986172	373	2	ATTTGGTAAAGGTATAATTATTGAGAATTCAAATACTACTTTTTTAACACCGGTAGCTACGGGAAATCAATATTTAAAAGATGGAGGTTTTGCTTTTCCTCCAACAGAACCTCTTATGTCACCAATGACATTAGATGAAATGAGACATTTTTATAAAGATAATAAATATGTAAAAAATTTAGATGAATTGA	2012-10-01	678.742	28	pfama1.03_pfama1.49_pfama1.59_pfama1.68	NA	11	Male	Bambara	AC
Kali0143	pfama1.09	9	0.0457238	40.2827	0.0457238	0.04328	110	0.124858	1294990	Kali-0143-9	67543	85.1397	0.0556928	9	Sample	143	2	RUN6	RUN6	59785	39325	RUN6-Kali0143-9-Plate93-A	RUN6-Kali0143-9-Plate95-B	6	0.0236556	0.0243845	1647	2	ATTTGGTAAAGGTATAATTATTGAGAATTCAAATACTACTTTTTTAACACCGGTAGCTACGGAAAATCAAGATTTAAAAGATGGAGGTTTTGCTTTTCCTCCAACAAATCCTCCTATGTCACCAATGACATTAGATCAAATGAGACATTTTTATAAAGATAATAAATATGTAAAAAATTTAGATGAATTGA	2012-11-13	737.891	13	pfama1.09	NA	11	Male	Bambara	AC
Kali0143	pfama1.02	6	0.0934742	82.3508	0.0934742	0.0957833	228	0.258797	2865960	Kali-0143-6	37823	89.8707	0.027504	6	Sample	143	2	RUN6	RUN6	35341	15377	RUN6-Kali0143-6-Plate95-B	RUN6-Kali0143-6-Plate93-A	2	0.0649588	0.0585623	2215	2	ATTTGGTAAAGGTATAATTATTGAGAATTCAAAAACTACTTTTTTAACACCGGTAGCTACGGAAAATCAAGATTTAAAAGATGGAGGTTTTGCTTTTCCTCCAACAAATCCTCCTATGTCACCAATGACATTAGATGATATGAGACTTTTGTATAAAGATAATGAAGATGTAAAAAATTTAGATGAATTGA	2012-10-01	678.742	7	pfama1.02	NA	11	Male	Bambara	AC
Kali0143	pfama1.03	2	0.0799305	70.4188	0.0799305	0.0717858	221	0.250851	2147930	Kali-0143-2	17972	86.8506	0.0626824	2	Sample	143	2	RUN6	RUN6	19535	5426	RUN6-Kali0143-2-Plate93-A	RUN6-Kali0143-2-Plate95-B	2	0.0973428	0.121801	2189	2	ATTTGGTAAAGGTATAATTATTGAGAATTCAAATACTACTTTTTTAACACCGGTAGCTACGGGAAATCAATATTTAAAAGATGGAGGTTTTGCTTTTCCTCCAACAGAACCTCTTATGTCACCAATGACATTAGATGAAATGAGACATTTTTATAAAGATAATAAATATGTAAAAAATTTAGATGAATTGA	2012-08-06	670.688	28	pfama1.03_pfama1.49_pfama1.59_pfama1.68	NA	11	Male	Bambara	AC
Kali0143	pfama1.01	7	0.0875999	77.1755	0.0875999	0.0942012	245	0.278093	2818620	Kali-0143-7	19212	98.68	0.0167824	7	Sample	143	2	RUN6	RUN6	18643	4567	RUN6-Kali0143-7-Plate96-A	RUN6-Kali0143-7-Plate97-B	5	0.0119967	0.0094212	181	2	ATTTGGTAAAGGTATAATTATTGAGAATTCAAATACTACTTTTTTAACACCGGTAGCTACGGGAAAACAAGATTTAAAAGATGGAGGTTTTGCTTTTCCTCCAACAAATCCTCTTATATCACCAATGACATTAAATGGTATGAAAGATTTTTATAAAGATAATGAAGATGTAAAAAATTTAGATGAATTGA	2012-10-15	3099.96	29	pfama1.01_pfama1.55_pfama1.69	NA	11	Male	Bambara	AC
Kali0143	pfama1.07	9	0.0475415	41.884	0.0475415	0.053954	131	0.148695	1614380	Kali-0143-9	67543	85.1397	0.0556928	9	Sample	143	2	RUN6	RUN6	59785	39325	RUN6-Kali0143-9-Plate93-A	RUN6-Kali0143-9-Plate95-B	5	0.0421169	0.0440164	2973	2	ATTTGGTAAAGGTATAATTATTGAGAATTCAAATACTACTTTTTTAACACCGGTAGCTACGGAAAATCAAGATTTAAAAGATGGAGGTTTTGCTTTTCCTCCAACAAATCCTCTTATATCACCAATGACATTAGATCATATGAGAGATTCTTATAAAAATAATGAATATGTAAAAAATTTAGATGAATTGA	2012-11-13	737.891	22	pfama1.07	NA	11	Male	Bambara	AC
Kali0143	pfama1.05	9	0.0617859	54.4334	0.0617859	0.0616755	148	0.167991	1845410	Kali-0143-9	67543	85.1397	0.0556928	9	Sample	143	2	RUN6	RUN6	59785	39325	RUN6-Kali0143-9-Plate93-A	RUN6-Kali0143-9-Plate95-B	4	0.0435821	0.0426987	2884	2	ATTTGGTAAAGGTATAATTATTGAGAATTCAAAAACTACTTTTTTAACACCGGTAGCTACGGAAAATCAAGATTTAAAAGATGGAGGTTTTGCTTTTCCTCCAACAGAACCTCTTATGTCACCAATGACATTAGATGATATGAGACGTTTTTATAAAGATAATGAATATGTAAAAAATTTAGATGAATTGA	2012-11-13	737.891	36	pfama1.05_pfama1.48_pfama1.64_pfama1.65	NA	11	Male	Bambara	AC
Kali0143	pfama1.06	1	0.0497921	43.8668	0.0497921	0.0427373	136	0.15437	1278760	Kali-0143-1	34405	91.3666	0.0463139	1	Sample	143	2	RUN6	RUN6	34349	12760	RUN6-Kali0143-1-Plate95-B	RUN6-Kali0143-1-Plate93-A	5	0.0414788	0.051446	1770	2	ATTTGGTAAAGGTATAATTATTGAGAATTCAAAAACTACTTTTTTAACACCGGTAGCTACGGAAAATCAAGATTTAAAAGATGGAGGTTTTGCTTTTCCTCCAACAAATCCTCCTATGTCACCAATGACATTAAATGGTATGAGAGATTTATATAAAAATAATGAATATGTAAAAAATTTAGATGAATTGA	2012-07-23	783.27	17	pfama1.06	NA	11	Male	Bambara	AC
Kali0143	pfama1.28	4	0.00403477	3.55463	0.00403477	0.00555798	18	0.0204313	166302	Kali-0143-4	59851	82.1869	0.0523394	4	Sample	143	2	RUN6	RUN6	73573	27088	RUN6-Kali0143-4-Plate93-A	RUN6-Kali0143-4-Plate95-B	3	0.0462352	0.055588	3327	2	ATTTGGTAAAGGTATAATTATTGAGAATTCAAAAACTACTTTTTTAACACCGGTAGCTACGGAAAATCAAGATTTAAAAGATGGAGGTTTTGCTTTTCCTCCAACAAAACCTCTTATGTCACCAATGACATTAGATGAAATGAGACATTTTTATAAAGATAATAAATATGTAAAAAATTTAGATGAATTGA	2012-09-03	459.126	14	pfama1.28	NA	11	Male	Bambara	AC
Kali0143	pfama1.00	7	0.0832707	73.3615	0.0832707	0.0806595	264	0.299659	2413440	Kali-0143-7	19212	98.68	0.0167824	7	Sample	143	2	RUN6	RUN6	18643	4567	RUN6-Kali0143-7-Plate96-A	RUN6-Kali0143-7-Plate97-B	6	0.0117676	0.0100458	193	2	ATTTGGTAAAGGTATAATTATTGAGAATTCAAATACTACTTTTTTAACACCGGTAGCTACGGAAAATCAAGATTTAAAAGATGGAGGTTTTGCTTTTCCTCCAACAAAACCTCTTATGTCACCAATGACATTAGATCAAATGAGACATTTTTATAAAGATAATAAATATGTAAAAAATTTAGATGAATTGA	2012-10-15	3099.96	38	pfama1.00_pfama1.21_pfama1.24_pfama1.32_pfama1.73	NA	11	Male	Bambara	AC
Kali0143	pfama1.07	6	0.0475415	41.884	0.0475415	0.053954	131	0.148695	1614380	Kali-0143-6	37823	89.8707	0.027504	6	Sample	143	2	RUN6	RUN6	35341	15377	RUN6-Kali0143-6-Plate95-B	RUN6-Kali0143-6-Plate93-A	0	0.740954	0.74801	28292	2	ATTTGGTAAAGGTATAATTATTGAGAATTCAAATACTACTTTTTTAACACCGGTAGCTACGGAAAATCAAGATTTAAAAGATGGAGGTTTTGCTTTTCCTCCAACAAATCCTCTTATATCACCAATGACATTAGATCATATGAGAGATTCTTATAAAAATAATGAATATGTAAAAAATTTAGATGAATTGA	2012-10-01	678.742	22	pfama1.07	NA	11	Male	Bambara	AC
Kali0143	pfama1.04	4	0.0561206	49.4422	0.0561206	0.0552648	152	0.172531	1653590	Kali-0143-4	59851	82.1869	0.0523394	4	Sample	143	2	RUN6	RUN6	73573	27088	RUN6-Kali0143-4-Plate93-A	RUN6-Kali0143-4-Plate95-B	2	0.0631547	0.0516449	3091	2	ATTTGGTAAAGGTATAATTATTGAGAATTCAAATACTACTTTTTTAACACCGGTAGCTACGGAAAATCAAGATTTAAAAGATGGAGGTTTTGCTTTTCCTCCAACAAAACCTCTTATGTCACCAATGACATTAGATCAAATGAGAGATTTTTATAAAAATAATGAATATGTAAAAAATTTAGATGAATTGA	2012-09-03	459.126	1	pfama1.04	NA	11	Male	Bambara	AC
Kali0143	pfama1.07	4	0.0475415	41.884	0.0475415	0.053954	131	0.148695	1614380	Kali-0143-4	59851	82.1869	0.0523394	4	Sample	143	2	RUN6	RUN6	73573	27088	RUN6-Kali0143-4-Plate93-A	RUN6-Kali0143-4-Plate95-B	4	0.0404813	0.0521295	3120	2	ATTTGGTAAAGGTATAATTATTGAGAATTCAAATACTACTTTTTTAACACCGGTAGCTACGGAAAATCAAGATTTAAAAGATGGAGGTTTTGCTTTTCCTCCAACAAATCCTCTTATATCACCAATGACATTAGATCATATGAGAGATTCTTATAAAAATAATGAATATGTAAAAAATTTAGATGAATTGA	2012-09-03	459.126	22	pfama1.07	NA	11	Male	Bambara	AC
Kali0143	pfama1.00	4	0.0832707	73.3615	0.0832707	0.0806595	264	0.299659	2413440	Kali-0143-4	59851	82.1869	0.0523394	4	Sample	143	2	RUN6	RUN6	73573	27088	RUN6-Kali0143-4-Plate93-A	RUN6-Kali0143-4-Plate95-B	5	0.0150722	0.0180782	1082	2	ATTTGGTAAAGGTATAATTATTGAGAATTCAAATACTACTTTTTTAACACCGGTAGCTACGGAAAATCAAGATTTAAAAGATGGAGGTTTTGCTTTTCCTCCAACAAAACCTCTTATGTCACCAATGACATTAGATCAAATGAGACATTTTTATAAAGATAATAAATATGTAAAAAATTTAGATGAATTGA	2012-09-03	459.126	38	pfama1.00_pfama1.21_pfama1.24_pfama1.32_pfama1.73	NA	11	Male	Bambara	AC
Kali0143	pfama1.01	2	0.0875999	77.1755	0.0875999	0.0942012	245	0.278093	2818620	Kali-0143-2	17972	86.8506	0.0626824	2	Sample	143	2	RUN6	RUN6	19535	5426	RUN6-Kali0143-2-Plate93-A	RUN6-Kali0143-2-Plate95-B	3	0.0567561	0.0434565	781	2	ATTTGGTAAAGGTATAATTATTGAGAATTCAAATACTACTTTTTTAACACCGGTAGCTACGGGAAAACAAGATTTAAAAGATGGAGGTTTTGCTTTTCCTCCAACAAATCCTCTTATATCACCAATGACATTAAATGGTATGAAAGATTTTTATAAAGATAATGAAGATGTAAAAAATTTAGATGAATTGA	2012-08-06	670.688	29	pfama1.01_pfama1.55_pfama1.69	NA	11	Male	Bambara	AC
Kali0143	pfama1.09	7	0.0457238	40.2827	0.0457238	0.04328	110	0.124858	1294990	Kali-0143-7	19212	98.68	0.0167824	7	Sample	143	2	RUN6	RUN6	18643	4567	RUN6-Kali0143-7-Plate96-A	RUN6-Kali0143-7-Plate97-B	0	0.887529	0.897668	17246	2	ATTTGGTAAAGGTATAATTATTGAGAATTCAAATACTACTTTTTTAACACCGGTAGCTACGGAAAATCAAGATTTAAAAGATGGAGGTTTTGCTTTTCCTCCAACAAATCCTCCTATGTCACCAATGACATTAGATCAAATGAGACATTTTTATAAAGATAATAAATATGTAAAAAATTTAGATGAATTGA	2012-10-15	3099.96	13	pfama1.09	NA	11	Male	Bambara	AC
Kali0143	pfama1.07	11	0.0475415	41.884	0.0475415	0.053954	131	0.148695	1614380	Kali-0143-11	60114	87.1116	0.116457	11	Sample	143	2	RUN6	RUN6	57807	29959	RUN6-Kali0143-11-Plate93-A	RUN6-Kali0143-11-Plate95-B	1	0.262341	0.282546	16985	2	ATTTGGTAAAGGTATAATTATTGAGAATTCAAATACTACTTTTTTAACACCGGTAGCTACGGAAAATCAAGATTTAAAAGATGGAGGTTTTGCTTTTCCTCCAACAAATCCTCTTATATCACCAATGACATTAGATCATATGAGAGATTCTTATAAAAATAATGAATATGTAAAAAATTTAGATGAATTGA	2012-12-10	252.024	22	pfama1.07	NA	11	Male	Bambara	AC
Kali0143	pfama1.03	7	0.0799305	70.4188	0.0799305	0.0717858	221	0.250851	2147930	Kali-0143-7	19212	98.68	0.0167824	7	Sample	143	2	RUN6	RUN6	18643	4567	RUN6-Kali0143-7-Plate96-A	RUN6-Kali0143-7-Plate97-B	1	0.0342077	0.0391422	752	2	ATTTGGTAAAGGTATAATTATTGAGAATTCAAATACTACTTTTTTAACACCGGTAGCTACGGGAAATCAATATTTAAAAGATGGAGGTTTTGCTTTTCCTCCAACAGAACCTCTTATGTCACCAATGACATTAGATGAAATGAGACATTTTTATAAAGATAATAAATATGTAAAAAATTTAGATGAATTGA	2012-10-15	3099.96	28	pfama1.03_pfama1.49_pfama1.59_pfama1.68	NA	11	Male	Bambara	AC
Kali0143	pfama1.28	1	0.00403477	3.55463	0.00403477	0.00555798	18	0.0204313	166302	Kali-0143-1	34405	91.3666	0.0463139	1	Sample	143	2	RUN6	RUN6	34349	12760	RUN6-Kali0143-1-Plate95-B	RUN6-Kali0143-1-Plate93-A	2	0.064719	0.0703677	2421	2	ATTTGGTAAAGGTATAATTATTGAGAATTCAAAAACTACTTTTTTAACACCGGTAGCTACGGAAAATCAAGATTTAAAAGATGGAGGTTTTGCTTTTCCTCCAACAAAACCTCTTATGTCACCAATGACATTAGATGAAATGAGACATTTTTATAAAGATAATAAATATGTAAAAAATTTAGATGAATTGA	2012-07-23	783.27	14	pfama1.28	NA	11	Male	Bambara	AC
Kali0143	pfama1.06	3	0.0497921	43.8668	0.0497921	0.0427373	136	0.15437	1278760	Kali-0143-3	27598	91.2662	0.00669092	3	Sample	143	2	RUN4	RUN4	22285	11999	RUN4-Kali0143-3-Plate2-B	RUN4-Kali0143-3-Plate2-A	3	0.00955469	0.00971085	268	2	ATTTGGTAAAGGTATAATTATTGAGAATTCAAAAACTACTTTTTTAACACCGGTAGCTACGGAAAATCAAGATTTAAAAGATGGAGGTTTTGCTTTTCCTCCAACAAATCCTCCTATGTCACCAATGACATTAAATGGTATGAGAGATTTATATAAAAATAATGAATATGTAAAAAATTTAGATGAATTGA	2012-08-20	1356.35	17	pfama1.06	NA	11	Male	Bambara	AC
Kali0143	pfama1.02	7	0.0934742	82.3508	0.0934742	0.0957833	228	0.258797	2865960	Kali-0143-7	19212	98.68	0.0167824	7	Sample	143	2	RUN6	RUN6	18643	4567	RUN6-Kali0143-7-Plate96-A	RUN6-Kali0143-7-Plate97-B	3	0.0190082	0.0149386	287	2	ATTTGGTAAAGGTATAATTATTGAGAATTCAAAAACTACTTTTTTAACACCGGTAGCTACGGAAAATCAAGATTTAAAAGATGGAGGTTTTGCTTTTCCTCCAACAAATCCTCCTATGTCACCAATGACATTAGATGATATGAGACTTTTGTATAAAGATAATGAAGATGTAAAAAATTTAGATGAATTGA	2012-10-15	3099.96	7	pfama1.02	NA	11	Male	Bambara	AC
Kali0143	pfama1.04	6	0.0561206	49.4422	0.0561206	0.0552648	152	0.172531	1653590	Kali-0143-6	37823	89.8707	0.027504	6	Sample	143	2	RUN6	RUN6	35341	15377	RUN6-Kali0143-6-Plate95-B	RUN6-Kali0143-6-Plate93-A	1	0.155195	0.147529	5580	2	ATTTGGTAAAGGTATAATTATTGAGAATTCAAATACTACTTTTTTAACACCGGTAGCTACGGAAAATCAAGATTTAAAAGATGGAGGTTTTGCTTTTCCTCCAACAAAACCTCTTATGTCACCAATGACATTAGATCAAATGAGAGATTTTTATAAAAATAATGAATATGTAAAAAATTTAGATGAATTGA	2012-10-01	678.742	1	pfama1.04	NA	11	Male	Bambara	AC
Kali0143	pfama1.03	1	0.0799305	70.4188	0.0799305	0.0717858	221	0.250851	2147930	Kali-0143-1	34405	91.3666	0.0463139	1	Sample	143	2	RUN6	RUN6	34349	12760	RUN6-Kali0143-1-Plate95-B	RUN6-Kali0143-1-Plate93-A	6	0.0337552	0.0306932	1056	2	ATTTGGTAAAGGTATAATTATTGAGAATTCAAATACTACTTTTTTAACACCGGTAGCTACGGGAAATCAATATTTAAAAGATGGAGGTTTTGCTTTTCCTCCAACAGAACCTCTTATGTCACCAATGACATTAGATGAAATGAGACATTTTTATAAAGATAATAAATATGTAAAAAATTTAGATGAATTGA	2012-07-23	783.27	28	pfama1.03_pfama1.49_pfama1.59_pfama1.68	NA	11	Male	Bambara	AC
Kali0143	pfama1.04	3	0.0561206	49.4422	0.0561206	0.0552648	152	0.172531	1653590	Kali-0143-3	27598	91.2662	0.00669092	3	Sample	143	2	RUN4	RUN4	22285	11999	RUN4-Kali0143-3-Plate2-B	RUN4-Kali0143-3-Plate2-A	2	0.0294824	0.0300746	830	2	ATTTGGTAAAGGTATAATTATTGAGAATTCAAATACTACTTTTTTAACACCGGTAGCTACGGAAAATCAAGATTTAAAAGATGGAGGTTTTGCTTTTCCTCCAACAAAACCTCTTATGTCACCAATGACATTAGATCAAATGAGAGATTTTTATAAAAATAATGAATATGTAAAAAATTTAGATGAATTGA	2012-08-20	1356.35	1	pfama1.04	NA	11	Male	Bambara	AC
Kali0143	pfama1.07	2	0.0475415	41.884	0.0475415	0.053954	131	0.148695	1614380	Kali-0143-2	17972	86.8506	0.0626824	2	Sample	143	2	RUN6	RUN6	19535	5426	RUN6-Kali0143-2-Plate93-A	RUN6-Kali0143-2-Plate95-B	0	0.663796	0.647897	11644	2	ATTTGGTAAAGGTATAATTATTGAGAATTCAAATACTACTTTTTTAACACCGGTAGCTACGGAAAATCAAGATTTAAAAGATGGAGGTTTTGCTTTTCCTCCAACAAATCCTCTTATATCACCAATGACATTAGATCATATGAGAGATTCTTATAAAAATAATGAATATGTAAAAAATTTAGATGAATTGA	2012-08-06	670.688	22	pfama1.07	NA	11	Male	Bambara	AC
Kali0143	pfama1.05	11	0.0617859	54.4334	0.0617859	0.0616755	148	0.167991	1845410	Kali-0143-11	60114	87.1116	0.116457	11	Sample	143	2	RUN6	RUN6	57807	29959	RUN6-Kali0143-11-Plate93-A	RUN6-Kali0143-11-Plate95-B	0	0.444271	0.418754	25173	2	ATTTGGTAAAGGTATAATTATTGAGAATTCAAAAACTACTTTTTTAACACCGGTAGCTACGGAAAATCAAGATTTAAAAGATGGAGGTTTTGCTTTTCCTCCAACAGAACCTCTTATGTCACCAATGACATTAGATGATATGAGACGTTTTTATAAAGATAATGAATATGTAAAAAATTTAGATGAATTGA	2012-12-10	252.024	36	pfama1.05_pfama1.48_pfama1.64_pfama1.65	NA	11	Male	Bambara	AC
Kali0143	pfama1.07	12	0.0475415	41.884	0.0475415	0.053954	131	0.148695	1614380	Kali-0143-12	24047	88.4341	0.180718	12	Sample	143	2	RUN6	RUN6	19058	13561	RUN6-Kali0143-12-Plate95-B	RUN6-Kali0143-12-Plate93-A	2	0.0490791	0.0556826	1339	2	ATTTGGTAAAGGTATAATTATTGAGAATTCAAATACTACTTTTTTAACACCGGTAGCTACGGAAAATCAAGATTTAAAAGATGGAGGTTTTGCTTTTCCTCCAACAAATCCTCTTATATCACCAATGACATTAGATCATATGAGAGATTCTTATAAAAATAATGAATATGTAAAAAATTTAGATGAATTGA	2012-12-28	178.815	22	pfama1.07	NA	11	Male	Bambara	AC
Kali0143	pfama1.28	5	0.00403477	3.55463	0.00403477	0.00555798	18	0.0204313	166302	Kali-0143-5	40843	80.33	0.0199844	5	Sample	143	2	RUN4	RUN4	33774	23712	RUN4-Kali0143-5-Plate2-B	RUN4-Kali0143-5-Plate2-A	2	0.23864	0.240286	9814	2	ATTTGGTAAAGGTATAATTATTGAGAATTCAAAAACTACTTTTTTAACACCGGTAGCTACGGAAAATCAAGATTTAAAAGATGGAGGTTTTGCTTTTCCTCCAACAAAACCTCTTATGTCACCAATGACATTAGATGAAATGAGACATTTTTATAAAGATAATAAATATGTAAAAAATTTAGATGAATTGA	2012-09-17	1763.67	14	pfama1.28	NA	11	Male	Bambara	AC
Kali0143	pfama1.02	8	0.0934742	82.3508	0.0934742	0.0957833	228	0.258797	2865960	Kali-0143-8	48814	73.1175	0.096043	8	Sample	143	2	RUN6	RUN6	63165	21403	RUN6-Kali0143-8-Plate93-A	RUN6-Kali0143-8-Plate95-B	1	0.408214	0.378129	18458	2	ATTTGGTAAAGGTATAATTATTGAGAATTCAAAAACTACTTTTTTAACACCGGTAGCTACGGAAAATCAAGATTTAAAAGATGGAGGTTTTGCTTTTCCTCCAACAAATCCTCCTATGTCACCAATGACATTAGATGATATGAGACTTTTGTATAAAGATAATGAAGATGTAAAAAATTTAGATGAATTGA	2012-10-30	166.456	7	pfama1.02	NA	11	Male	Bambara	AC
Kali0143	pfama1.01	3	0.0875999	77.1755	0.0875999	0.0942012	245	0.278093	2818620	Kali-0143-3	27598	91.2662	0.00669092	3	Sample	143	2	RUN4	RUN4	22285	11999	RUN4-Kali0143-3-Plate2-B	RUN4-Kali0143-3-Plate2-A	1	0.0297059	0.027973	772	2	ATTTGGTAAAGGTATAATTATTGAGAATTCAAATACTACTTTTTTAACACCGGTAGCTACGGGAAAACAAGATTTAAAAGATGGAGGTTTTGCTTTTCCTCCAACAAATCCTCTTATATCACCAATGACATTAAATGGTATGAAAGATTTTTATAAAGATAATGAAGATGTAAAAAATTTAGATGAATTGA	2012-08-20	1356.35	29	pfama1.01_pfama1.55_pfama1.69	NA	11	Male	Bambara	AC
Kali0143	pfama1.09	8	0.0457238	40.2827	0.0457238	0.04328	110	0.124858	1294990	Kali-0143-8	48814	73.1175	0.096043	8	Sample	143	2	RUN6	RUN6	63165	21403	RUN6-Kali0143-8-Plate93-A	RUN6-Kali0143-8-Plate95-B	2	0.144494	0.177695	8674	2	ATTTGGTAAAGGTATAATTATTGAGAATTCAAATACTACTTTTTTAACACCGGTAGCTACGGAAAATCAAGATTTAAAAGATGGAGGTTTTGCTTTTCCTCCAACAAATCCTCCTATGTCACCAATGACATTAGATCAAATGAGACATTTTTATAAAGATAATAAATATGTAAAAAATTTAGATGAATTGA	2012-10-30	166.456	13	pfama1.09	NA	11	Male	Bambara	AC
Kali0143	pfama1.06	9	0.0497921	43.8668	0.0497921	0.0427373	136	0.15437	1278760	Kali-0143-9	67543	85.1397	0.0556928	9	Sample	143	2	RUN6	RUN6	59785	39325	RUN6-Kali0143-9-Plate93-A	RUN6-Kali0143-9-Plate95-B	8	0.0061101	0.0060406	408	2	ATTTGGTAAAGGTATAATTATTGAGAATTCAAAAACTACTTTTTTAACACCGGTAGCTACGGAAAATCAAGATTTAAAAGATGGAGGTTTTGCTTTTCCTCCAACAAATCCTCCTATGTCACCAATGACATTAAATGGTATGAGAGATTTATATAAAAATAATGAATATGTAAAAAATTTAGATGAATTGA	2012-11-13	737.891	17	pfama1.06	NA	11	Male	Bambara	AC
Kali0143	pfama1.04	2	0.0561206	49.4422	0.0561206	0.0552648	152	0.172531	1653590	Kali-0143-2	17972	86.8506	0.0626824	2	Sample	143	2	RUN6	RUN6	19535	5426	RUN6-Kali0143-2-Plate93-A	RUN6-Kali0143-2-Plate95-B	1	0.129087	0.153572	2760	2	ATTTGGTAAAGGTATAATTATTGAGAATTCAAATACTACTTTTTTAACACCGGTAGCTACGGAAAATCAAGATTTAAAAGATGGAGGTTTTGCTTTTCCTCCAACAAAACCTCTTATGTCACCAATGACATTAGATCAAATGAGAGATTTTTATAAAAATAATGAATATGTAAAAAATTTAGATGAATTGA	2012-08-06	670.688	1	pfama1.04	NA	11	Male	Bambara	AC
Kali0143	pfama1.28	6	0.00403477	3.55463	0.00403477	0.00555798	18	0.0204313	166302	Kali-0143-6	37823	89.8707	0.027504	6	Sample	143	2	RUN6	RUN6	35341	15377	RUN6-Kali0143-6-Plate95-B	RUN6-Kali0143-6-Plate93-A	5	0.00868979	0.0111308	421	2	ATTTGGTAAAGGTATAATTATTGAGAATTCAAAAACTACTTTTTTAACACCGGTAGCTACGGAAAATCAAGATTTAAAAGATGGAGGTTTTGCTTTTCCTCCAACAAAACCTCTTATGTCACCAATGACATTAGATGAAATGAGACATTTTTATAAAGATAATAAATATGTAAAAAATTTAGATGAATTGA	2012-10-01	678.742	14	pfama1.28	NA	11	Male	Bambara	AC
Kali0143	pfama1.09	6	0.0457238	40.2827	0.0457238	0.04328	110	0.124858	1294990	Kali-0143-6	37823	89.8707	0.027504	6	Sample	143	2	RUN6	RUN6	35341	15377	RUN6-Kali0143-6-Plate95-B	RUN6-Kali0143-6-Plate93-A	3	0.0194148	0.0249055	942	2	ATTTGGTAAAGGTATAATTATTGAGAATTCAAATACTACTTTTTTAACACCGGTAGCTACGGAAAATCAAGATTTAAAAGATGGAGGTTTTGCTTTTCCTCCAACAAATCCTCCTATGTCACCAATGACATTAGATCAAATGAGACATTTTTATAAAGATAATAAATATGTAAAAAATTTAGATGAATTGA	2012-10-01	678.742	13	pfama1.09	NA	11	Male	Bambara	AC
Kali0143	pfama1.28	2	0.00403477	3.55463	0.00403477	0.00555798	18	0.0204313	166302	Kali-0143-2	17972	86.8506	0.0626824	2	Sample	143	2	RUN6	RUN6	19535	5426	RUN6-Kali0143-2-Plate93-A	RUN6-Kali0143-2-Plate95-B	5	0.0135187	0.0108502	195	2	ATTTGGTAAAGGTATAATTATTGAGAATTCAAAAACTACTTTTTTAACACCGGTAGCTACGGAAAATCAAGATTTAAAAGATGGAGGTTTTGCTTTTCCTCCAACAAAACCTCTTATGTCACCAATGACATTAGATGAAATGAGACATTTTTATAAAGATAATAAATATGTAAAAAATTTAGATGAATTGA	2012-08-06	670.688	14	pfama1.28	NA	11	Male	Bambara	AC
Kali0143	pfama1.28	7	0.00403477	3.55463	0.00403477	0.00555798	18	0.0204313	166302	Kali-0143-7	19212	98.68	0.0167824	7	Sample	143	2	RUN6	RUN6	18643	4567	RUN6-Kali0143-7-Plate96-A	RUN6-Kali0143-7-Plate97-B	4	0.0157014	0.0100979	194	2	ATTTGGTAAAGGTATAATTATTGAGAATTCAAAAACTACTTTTTTAACACCGGTAGCTACGGAAAATCAAGATTTAAAAGATGGAGGTTTTGCTTTTCCTCCAACAAAACCTCTTATGTCACCAATGACATTAGATGAAATGAGACATTTTTATAAAGATAATAAATATGTAAAAAATTTAGATGAATTGA	2012-10-15	3099.96	14	pfama1.28	NA	11	Male	Bambara	AC
Kali0143	pfama1.06	11	0.0497921	43.8668	0.0497921	0.0427373	136	0.15437	1278760	Kali-0143-11	60114	87.1116	0.116457	11	Sample	143	2	RUN6	RUN6	57807	29959	RUN6-Kali0143-11-Plate93-A	RUN6-Kali0143-11-Plate95-B	3	0.0887478	0.10693	6428	2	ATTTGGTAAAGGTATAATTATTGAGAATTCAAAAACTACTTTTTTAACACCGGTAGCTACGGAAAATCAAGATTTAAAAGATGGAGGTTTTGCTTTTCCTCCAACAAATCCTCCTATGTCACCAATGACATTAAATGGTATGAGAGATTTATATAAAAATAATGAATATGTAAAAAATTTAGATGAATTGA	2012-12-10	252.024	17	pfama1.06	NA	11	Male	Bambara	AC
Kali0143	pfama1.01	1	0.0875999	77.1755	0.0875999	0.0942012	245	0.278093	2818620	Kali-0143-1	34405	91.3666	0.0463139	1	Sample	143	2	RUN6	RUN6	34349	12760	RUN6-Kali0143-1-Plate95-B	RUN6-Kali0143-1-Plate93-A	0	0.594108	0.569714	19601	2	ATTTGGTAAAGGTATAATTATTGAGAATTCAAATACTACTTTTTTAACACCGGTAGCTACGGGAAAACAAGATTTAAAAGATGGAGGTTTTGCTTTTCCTCCAACAAATCCTCTTATATCACCAATGACATTAAATGGTATGAAAGATTTTTATAAAGATAATGAAGATGTAAAAAATTTAGATGAATTGA	2012-07-23	783.27	29	pfama1.01_pfama1.55_pfama1.69	NA	11	Male	Bambara	AC
Kali0143	pfama1.00	1	0.0832707	73.3615	0.0832707	0.0806595	264	0.299659	2413440	Kali-0143-1	34405	91.3666	0.0463139	1	Sample	143	2	RUN6	RUN6	34349	12760	RUN6-Kali0143-1-Plate95-B	RUN6-Kali0143-1-Plate93-A	3	0.045601	0.0445865	1534	2	ATTTGGTAAAGGTATAATTATTGAGAATTCAAATACTACTTTTTTAACACCGGTAGCTACGGAAAATCAAGATTTAAAAGATGGAGGTTTTGCTTTTCCTCCAACAAAACCTCTTATGTCACCAATGACATTAGATCAAATGAGACATTTTTATAAAGATAATAAATATGTAAAAAATTTAGATGAATTGA	2012-07-23	783.27	38	pfama1.00_pfama1.21_pfama1.24_pfama1.32_pfama1.73	NA	11	Male	Bambara	AC
Kali0143	pfama1.02	2013-05-01	0.0934742	82.3508	0.0934742	0.0957833	228	0.258797	2865960	Kali-0143-13	58528	88.4536	0	13	Sample	143	2	RUN6	RUN6	75633	19733	RUN6-Kali0143-13-Plate93-A	RUN6-Kali0143-13-Plate95-B	0	1	1	58528	2	ATTTGGTAAAGGTATAATTATTGAGAATTCAAAAACTACTTTTTTAACACCGGTAGCTACGGAAAATCAAGATTTAAAAGATGGAGGTTTTGCTTTTCCTCCAACAAATCCTCCTATGTCACCAATGACATTAGATGATATGAGACTTTTGTATAAAGATAATGAAGATGTAAAAAATTTAGATGAATTGA	2013-05-21	310.57	7	pfama1.02	NA	11	Male	Bambara	AC
Kali0144	pfama1.10	2013-05-01	0.0381209	33.5845	0.0381209	0.0327478	106	0.120318	979857	Kali-0144-May13	7731	90.1785	0	2023-05-13	Sample	144	2	RUN3	RUN6	6182	3962	RUN3-Kali0144-May13-Plate9-A	RUN6-Kali0144-May13-Plate93-A	0	1	1	7731	2	ATTTGGTAAAGGTATAATTATTGAGAATTCAAATACTACTTTTTTAAAACCGGTAGCTACGGGAAATCAAGATTTAAAAGATGGAGGTTTTGCTTTTCCTCCAACAGAACCTCTTATATCACCAATGACATTAAATGGTATGAGAGATTTTTATAAAAATAATGAATATGTAAAAAATTTAGATGAATTGA	2013-05-21	25.0975	9	pfama1.10_pfama1.31	NA	11	Female	Bambara	AA
Kali0144	pfama1.10	12	0.0381209	33.5845	0.0381209	0.0327478	106	0.120318	979857	Kali-0144-12	26840	97.8633	0	12	Sample	144	2	RUN6	RUN6	25739	7513	RUN6-Kali0144-12-Plate93-A	RUN6-Kali0144-12-Plate95-B	0	1	1	26840	2	ATTTGGTAAAGGTATAATTATTGAGAATTCAAATACTACTTTTTTAAAACCGGTAGCTACGGGAAATCAAGATTTAAAAGATGGAGGTTTTGCTTTTCCTCCAACAGAACCTCTTATATCACCAATGACATTAAATGGTATGAGAGATTTTTATAAAAATAATGAATATGTAAAAAATTTAGATGAATTGA	2012-12-28	416.142	9	pfama1.10_pfama1.31	NA	11	Female	Bambara	AA
Kali0147	pfama1.06	3	0.0497921	43.8668	0.0497921	0.0427373	136	0.15437	1278760	Kali-0147-3	10423	96.3665	0.0142945	3	Sample	147	2	RUN6	RUN6	7517	5478	RUN6-Kali0147-3-Plate96-A	RUN6-Kali0147-3-Plate97-B	1	0.119264	0.120982	1261	2	ATTTGGTAAAGGTATAATTATTGAGAATTCAAAAACTACTTTTTTAACACCGGTAGCTACGGAAAATCAAGATTTAAAAGATGGAGGTTTTGCTTTTCCTCCAACAAATCCTCCTATGTCACCAATGACATTAAATGGTATGAGAGATTTATATAAAAATAATGAATATGTAAAAAATTTAGATGAATTGA	2012-08-20	2522.58	17	pfama1.06	NA	11	Male	Bambara	AA
Kali0147	pfama1.02	7	0.0934742	82.3508	0.0934742	0.0957833	228	0.258797	2865960	Kali-0147-7	19969	97.2153	0.0218148	7	Sample	147	2	RUN6	RUN6	22078	3788	RUN6-Kali0147-7-Plate96-A	RUN6-Kali0147-7-Plate97-B	2	0.0143686	0.0107166	214	2	ATTTGGTAAAGGTATAATTATTGAGAATTCAAAAACTACTTTTTTAACACCGGTAGCTACGGAAAATCAAGATTTAAAAGATGGAGGTTTTGCTTTTCCTCCAACAAATCCTCCTATGTCACCAATGACATTAGATGATATGAGACTTTTGTATAAAGATAATGAAGATGTAAAAAATTTAGATGAATTGA	2012-10-15	2576.72	7	pfama1.02	NA	11	Male	Bambara	AA
Kali0147	pfama1.04	2013-05-01	0.0561206	49.4422	0.0561206	0.0552648	152	0.172531	1653590	Kali-0147-May13	18295	98.107	0.0203488	2023-05-13	Sample	147	2	RUN1	RUN6	11976	9841	RUN1-Kali0147-May13-Plate3-B	RUN6-Kali0147-May13-Plate96-A	1	0.0444172	0.0429626	786	2	ATTTGGTAAAGGTATAATTATTGAGAATTCAAATACTACTTTTTTAACACCGGTAGCTACGGAAAATCAAGATTTAAAAGATGGAGGTTTTGCTTTTCCTCCAACAAAACCTCTTATGTCACCAATGACATTAGATCAAATGAGAGATTTTTATAAAAATAATGAATATGTAAAAAATTTAGATGAATTGA	2013-05-16	3225.25	1	pfama1.04	NA	11	Male	Bambara	AA
Kali0147	pfama1.06	11	0.0497921	43.8668	0.0497921	0.0427373	136	0.15437	1278760	Kali-0147-11	37681	97.8295	0.0153999	11	Sample	147	2	RUN6	RUN6	38725	8934	RUN6-Kali0147-11-Plate96-A	RUN6-Kali0147-11-Plate97-B	1	0.341807	0.345718	13027	2	ATTTGGTAAAGGTATAATTATTGAGAATTCAAAAACTACTTTTTTAACACCGGTAGCTACGGAAAATCAAGATTTAAAAGATGGAGGTTTTGCTTTTCCTCCAACAAATCCTCCTATGTCACCAATGACATTAAATGGTATGAGAGATTTATATAAAAATAATGAATATGTAAAAAATTTAGATGAATTGA	2012-12-10	6363.4	17	pfama1.06	NA	11	Male	Bambara	AA
Kali0147	pfama1.22	3	0.00953133	8.3971	0.00953133	0.0101198	24	0.0272418	302797	Kali-0147-3	10423	96.3665	0.0142945	3	Sample	147	2	RUN6	RUN6	7517	5478	RUN6-Kali0147-3-Plate96-A	RUN6-Kali0147-3-Plate97-B	4	0.0213122	0.0220666	230	2	ATTTGGTAAAGGTATAATTATTGAGAATTCAAATACTACTTTTTTAAAACCGGTAGCTACGGGAAATCAAGATTTAAAAGATGGAGGTTTTGCTTTTCCTCCAACAAATCCTCTTATATCACCAATGACATTAGATCAAATGAGACATTTTTATAAAAATAATGAATATGTAAAAAATTTAGATGAATTGA	2012-08-20	2522.58	42	pfama1.22	NA	11	Male	Bambara	AA
Kali0147	pfama1.45	3	0.00258672	2.2789	0.00258672	0.00193026	10	0.0113507	57756	Kali-0147-3	10423	96.3665	0.0142945	3	Sample	147	2	RUN6	RUN6	7517	5478	RUN6-Kali0147-3-Plate96-A	RUN6-Kali0147-3-Plate97-B	3	0.0229967	0.0220666	230	2	ATTTGGTAAAGGTATAATTATTGAGAATTCAAAAACTACTTTTTTAACACCGGTAGCTACGGAAAATCAAGATTTAAAAGATGGAGGTTTTGCTTTTCCTCCAACAAAACCTCTTATGTCACCAATGACATTAGATGATATGAGAGATTTTTATAAAAATAATGAATATGTAAAAAATTTAGATGAATTGA	2012-08-20	2522.58	21	pfama1.20_pfama1.45_pfama1.52	NA	11	Male	Bambara	AA
Kali0147	pfama1.03	2013-05-01	0.0799305	70.4188	0.0799305	0.0717858	221	0.250851	2147930	Kali-0147-May13	18295	98.107	0.0203488	2023-05-13	Sample	147	2	RUN1	RUN6	11976	9841	RUN1-Kali0147-May13-Plate3-B	RUN6-Kali0147-May13-Plate96-A	5	0.00531204	0.005302	97	2	ATTTGGTAAAGGTATAATTATTGAGAATTCAAATACTACTTTTTTAACACCGGTAGCTACGGGAAATCAATATTTAAAAGATGGAGGTTTTGCTTTTCCTCCAACAGAACCTCTTATGTCACCAATGACATTAGATGAAATGAGACATTTTTATAAAGATAATAAATATGTAAAAAATTTAGATGAATTGA	2013-05-16	3225.25	28	pfama1.03_pfama1.49_pfama1.59_pfama1.68	NA	11	Male	Bambara	AA
Kali0147	pfama1.04	5	0.0561206	49.4422	0.0561206	0.0552648	152	0.172531	1653590	Kali-0147-5	13315	94.8024	0.059873	5	Sample	147	2	RUN1	RUN6	13662	2507	RUN1-Kali0147-5-Plate3-A	RUN6-Kali0147-5-Plate96-A	5	0.00938227	0.00796095	106	2	ATTTGGTAAAGGTATAATTATTGAGAATTCAAATACTACTTTTTTAACACCGGTAGCTACGGAAAATCAAGATTTAAAAGATGGAGGTTTTGCTTTTCCTCCAACAAAACCTCTTATGTCACCAATGACATTAGATCAAATGAGAGATTTTTATAAAAATAATGAATATGTAAAAAATTTAGATGAATTGA	2012-09-17	2160.98	1	pfama1.04	NA	11	Male	Bambara	AA
Kali0147	pfama1.02	2	0.0934742	82.3508	0.0934742	0.0957833	228	0.258797	2865960	Kali-0147-2	42726	96.9745	0.163125	2	Sample	147	2	RUN6	RUN6	40335	12325	RUN6-Kali0147-2-Plate93-A	RUN6-Kali0147-2-Plate95-B	2	0.108604	0.137738	5885	2	ATTTGGTAAAGGTATAATTATTGAGAATTCAAAAACTACTTTTTTAACACCGGTAGCTACGGAAAATCAAGATTTAAAAGATGGAGGTTTTGCTTTTCCTCCAACAAATCCTCCTATGTCACCAATGACATTAGATGATATGAGACTTTTGTATAAAGATAATGAAGATGTAAAAAATTTAGATGAATTGA	2012-08-06	97.6022	7	pfama1.02	NA	11	Male	Bambara	AA
Kali0147	pfama1.01	2013-05-01	0.0875999	77.1755	0.0875999	0.0942012	245	0.278093	2818620	Kali-0147-May13	18295	98.107	0.0203488	2023-05-13	Sample	147	2	RUN1	RUN6	11976	9841	RUN1-Kali0147-May13-Plate3-B	RUN6-Kali0147-May13-Plate96-A	2	0.012377	0.0110413	202	2	ATTTGGTAAAGGTATAATTATTGAGAATTCAAATACTACTTTTTTAACACCGGTAGCTACGGGAAAACAAGATTTAAAAGATGGAGGTTTTGCTTTTCCTCCAACAAATCCTCTTATATCACCAATGACATTAAATGGTATGAAAGATTTTTATAAAGATAATGAAGATGTAAAAAATTTAGATGAATTGA	2013-05-16	3225.25	29	pfama1.01_pfama1.55_pfama1.69	NA	11	Male	Bambara	AA
Kali0147	pfama1.01	5	0.0875999	77.1755	0.0875999	0.0942012	245	0.278093	2818620	Kali-0147-5	13315	94.8024	0.059873	5	Sample	147	2	RUN1	RUN6	13662	2507	RUN1-Kali0147-5-Plate3-A	RUN6-Kali0147-5-Plate96-A	4	0.0126342	0.0165978	221	2	ATTTGGTAAAGGTATAATTATTGAGAATTCAAATACTACTTTTTTAACACCGGTAGCTACGGGAAAACAAGATTTAAAAGATGGAGGTTTTGCTTTTCCTCCAACAAATCCTCTTATATCACCAATGACATTAAATGGTATGAAAGATTTTTATAAAGATAATGAAGATGTAAAAAATTTAGATGAATTGA	2012-09-17	2160.98	29	pfama1.01_pfama1.55_pfama1.69	NA	11	Male	Bambara	AA
Kali0147	pfama1.07	11	0.0475415	41.884	0.0475415	0.053954	131	0.148695	1614380	Kali-0147-11	37681	97.8295	0.0153999	11	Sample	147	2	RUN6	RUN6	38725	8934	RUN6-Kali0147-11-Plate96-A	RUN6-Kali0147-11-Plate97-B	2	0.0879724	0.0916112	3452	2	ATTTGGTAAAGGTATAATTATTGAGAATTCAAATACTACTTTTTTAACACCGGTAGCTACGGAAAATCAAGATTTAAAAGATGGAGGTTTTGCTTTTCCTCCAACAAATCCTCTTATATCACCAATGACATTAGATCATATGAGAGATTCTTATAAAAATAATGAATATGTAAAAAATTTAGATGAATTGA	2012-12-10	6363.4	22	pfama1.07	NA	11	Male	Bambara	AA
Kali0147	pfama1.02	1	0.0934742	82.3508	0.0934742	0.0957833	228	0.258797	2865960	Kali-0147-1	67500	99.1714	0.0214527	1	Sample	147	2	RUN6	RUN6	113105	21878	RUN6-Kali0147-1-Plate96-A	RUN6-Kali0147-1-Plate97-B	1	0.0874991	0.0925333	6246	2	ATTTGGTAAAGGTATAATTATTGAGAATTCAAAAACTACTTTTTTAACACCGGTAGCTACGGAAAATCAAGATTTAAAAGATGGAGGTTTTGCTTTTCCTCCAACAAATCCTCCTATGTCACCAATGACATTAGATGATATGAGACTTTTGTATAAAGATAATGAAGATGTAAAAAATTTAGATGAATTGA	2012-07-23	15384.7	7	pfama1.02	NA	11	Male	Bambara	AA
Kali0147	pfama1.22	5	0.00953133	8.3971	0.00953133	0.0101198	24	0.0272418	302797	Kali-0147-5	13315	94.8024	0.059873	5	Sample	147	2	RUN1	RUN6	13662	2507	RUN1-Kali0147-5-Plate3-A	RUN6-Kali0147-5-Plate96-A	6	0.0072708	0.00818626	109	2	ATTTGGTAAAGGTATAATTATTGAGAATTCAAATACTACTTTTTTAAAACCGGTAGCTACGGGAAATCAAGATTTAAAAGATGGAGGTTTTGCTTTTCCTCCAACAAATCCTCTTATATCACCAATGACATTAGATCAAATGAGACATTTTTATAAAAATAATGAATATGTAAAAAATTTAGATGAATTGA	2012-09-17	2160.98	42	pfama1.22	NA	11	Male	Bambara	AA
Kali0147	pfama1.02	10	0.0934742	82.3508	0.0934742	0.0957833	228	0.258797	2865960	Kali-0147-10	23460	98.1138	0.0146562	10	Sample	147	2	RUN6	RUN6	19150	11251	RUN6-Kali0147-10-Plate97-B	RUN6-Kali0147-10-Plate96-A	0	0.925102	0.9289	21792	2	ATTTGGTAAAGGTATAATTATTGAGAATTCAAAAACTACTTTTTTAACACCGGTAGCTACGGAAAATCAAGATTTAAAAGATGGAGGTTTTGCTTTTCCTCCAACAAATCCTCCTATGTCACCAATGACATTAGATGATATGAGACTTTTGTATAAAGATAATGAAGATGTAAAAAATTTAGATGAATTGA	2012-11-26	8723.92	7	pfama1.02	NA	11	Male	Bambara	AA
Kali0147	pfama1.04	2	0.0561206	49.4422	0.0561206	0.0552648	152	0.172531	1653590	Kali-0147-2	42726	96.9745	0.163125	2	Sample	147	2	RUN6	RUN6	40335	12325	RUN6-Kali0147-2-Plate93-A	RUN6-Kali0147-2-Plate95-B	1	0.243681	0.172284	7361	2	ATTTGGTAAAGGTATAATTATTGAGAATTCAAATACTACTTTTTTAACACCGGTAGCTACGGAAAATCAAGATTTAAAAGATGGAGGTTTTGCTTTTCCTCCAACAAAACCTCTTATGTCACCAATGACATTAGATCAAATGAGAGATTTTTATAAAAATAATGAATATGTAAAAAATTTAGATGAATTGA	2012-08-06	97.6022	1	pfama1.04	NA	11	Male	Bambara	AA
Kali0147	pfama1.45	5	0.00258672	2.2789	0.00258672	0.00193026	10	0.0113507	57756	Kali-0147-5	13315	94.8024	0.059873	5	Sample	147	2	RUN1	RUN6	13662	2507	RUN1-Kali0147-5-Plate3-A	RUN6-Kali0147-5-Plate96-A	3	0.0138804	0.0135186	180	2	ATTTGGTAAAGGTATAATTATTGAGAATTCAAAAACTACTTTTTTAACACCGGTAGCTACGGAAAATCAAGATTTAAAAGATGGAGGTTTTGCTTTTCCTCCAACAAAACCTCTTATGTCACCAATGACATTAGATGATATGAGAGATTTTTATAAAAATAATGAATATGTAAAAAATTTAGATGAATTGA	2012-09-17	2160.98	21	pfama1.20_pfama1.45_pfama1.52	NA	11	Male	Bambara	AA
Kali0147	pfama1.03	10	0.0799305	70.4188	0.0799305	0.0717858	221	0.250851	2147930	Kali-0147-10	23460	98.1138	0.0146562	10	Sample	147	2	RUN6	RUN6	19150	11251	RUN6-Kali0147-10-Plate97-B	RUN6-Kali0147-10-Plate96-A	1	0.0346961	0.0326939	767	2	ATTTGGTAAAGGTATAATTATTGAGAATTCAAATACTACTTTTTTAACACCGGTAGCTACGGGAAATCAATATTTAAAAGATGGAGGTTTTGCTTTTCCTCCAACAGAACCTCTTATGTCACCAATGACATTAGATGAAATGAGACATTTTTATAAAGATAATAAATATGTAAAAAATTTAGATGAATTGA	2012-11-26	8723.92	28	pfama1.03_pfama1.49_pfama1.59_pfama1.68	NA	11	Male	Bambara	AA
Kali0147	pfama1.05	4	0.0617859	54.4334	0.0617859	0.0616755	148	0.167991	1845410	Kali-0147-4	62552	89.3409	0.0328616	4	Sample	147	2	RUN6	RUN6	68247	24926	RUN6-Kali0147-4-Plate93-A	RUN6-Kali0147-4-Plate95-B	0	0.926863	0.919971	57546	2	ATTTGGTAAAGGTATAATTATTGAGAATTCAAAAACTACTTTTTTAACACCGGTAGCTACGGAAAATCAAGATTTAAAAGATGGAGGTTTTGCTTTTCCTCCAACAGAACCTCTTATGTCACCAATGACATTAGATGATATGAGACGTTTTTATAAAGATAATGAATATGTAAAAAATTTAGATGAATTGA	2012-09-03	765.699	36	pfama1.05_pfama1.48_pfama1.64_pfama1.65	NA	11	Male	Bambara	AA
Kali0147	pfama1.07	6	0.0475415	41.884	0.0475415	0.053954	131	0.148695	1614380	Kali-0147-6	71467	99.1331	0.0217352	6	Sample	147	2	RUN6	RUN6	90692	28486	RUN6-Kali0147-6-Plate96-A	RUN6-Kali0147-6-Plate97-B	4	0.0117496	0.0118516	847	2	ATTTGGTAAAGGTATAATTATTGAGAATTCAAATACTACTTTTTTAACACCGGTAGCTACGGAAAATCAAGATTTAAAAGATGGAGGTTTTGCTTTTCCTCCAACAAATCCTCTTATATCACCAATGACATTAGATCATATGAGAGATTCTTATAAAAATAATGAATATGTAAAAAATTTAGATGAATTGA	2012-10-01	13793	22	pfama1.07	NA	11	Male	Bambara	AA
Kali0147	pfama1.04	6	0.0561206	49.4422	0.0561206	0.0552648	152	0.172531	1653590	Kali-0147-6	71467	99.1331	0.0217352	6	Sample	147	2	RUN6	RUN6	90692	28486	RUN6-Kali0147-6-Plate96-A	RUN6-Kali0147-6-Plate97-B	3	0.0165198	0.0160354	1146	2	ATTTGGTAAAGGTATAATTATTGAGAATTCAAATACTACTTTTTTAACACCGGTAGCTACGGAAAATCAAGATTTAAAAGATGGAGGTTTTGCTTTTCCTCCAACAAAACCTCTTATGTCACCAATGACATTAGATCAAATGAGAGATTTTTATAAAAATAATGAATATGTAAAAAATTTAGATGAATTGA	2012-10-01	13793	1	pfama1.04	NA	11	Male	Bambara	AA
Kali0147	pfama1.01	12	0.0875999	77.1755	0.0875999	0.0942012	245	0.278093	2818620	Kali-0147-12	46479	78.1173	0.296219	12	Sample	147	2	RUN4	RUN4	46462	21372	RUN4-Kali0147-12-Plate1-B	RUN4-Kali0147-12-Plate1-A	1	0.370835	0.40571	18857	2	ATTTGGTAAAGGTATAATTATTGAGAATTCAAATACTACTTTTTTAACACCGGTAGCTACGGGAAAACAAGATTTAAAAGATGGAGGTTTTGCTTTTCCTCCAACAAATCCTCTTATATCACCAATGACATTAAATGGTATGAAAGATTTTTATAAAGATAATGAAGATGTAAAAAATTTAGATGAATTGA	2012-12-24	44.621	29	pfama1.01_pfama1.55_pfama1.69	NA	11	Male	Bambara	AA
Kali0147	pfama1.04	2013-05-01	0.0561206	49.4422	0.0561206	0.0552648	152	0.172531	1653590	Kali-0147-May13	18295	98.107	0.0203488	2023-05-13	Sample	147	2	RUN1	RUN6	11976	9841	RUN1-Kali0147-May13-Plate3-B	RUN6-Kali0147-May13-Plate96-A	1	0.0444172	0.0429626	786	2	ATTTGGTAAAGGTATAATTATTGAGAATTCAAATACTACTTTTTTAACACCGGTAGCTACGGAAAATCAAGATTTAAAAGATGGAGGTTTTGCTTTTCCTCCAACAAAACCTCTTATGTCACCAATGACATTAGATCAAATGAGAGATTTTTATAAAAATAATGAATATGTAAAAAATTTAGATGAATTGA	2013-05-16	3225.25	1	pfama1.04	NA	11	Male	Bambara	AA
Kali0147	pfama1.02	5	0.0934742	82.3508	0.0934742	0.0957833	228	0.258797	2865960	Kali-0147-5	13315	94.8024	0.059873	5	Sample	147	2	RUN1	RUN6	13662	2507	RUN1-Kali0147-5-Plate3-A	RUN6-Kali0147-5-Plate96-A	2	0.0197133	0.0223808	298	2	ATTTGGTAAAGGTATAATTATTGAGAATTCAAAAACTACTTTTTTAACACCGGTAGCTACGGAAAATCAAGATTTAAAAGATGGAGGTTTTGCTTTTCCTCCAACAAATCCTCCTATGTCACCAATGACATTAGATGATATGAGACTTTTGTATAAAGATAATGAAGATGTAAAAAATTTAGATGAATTGA	2012-09-17	2160.98	7	pfama1.02	NA	11	Male	Bambara	AA
Kali0147	pfama1.02	6	0.0934742	82.3508	0.0934742	0.0957833	228	0.258797	2865960	Kali-0147-6	71467	99.1331	0.0217352	6	Sample	147	2	RUN6	RUN6	90692	28486	RUN6-Kali0147-6-Plate96-A	RUN6-Kali0147-6-Plate97-B	0	0.444251	0.448109	32025	2	ATTTGGTAAAGGTATAATTATTGAGAATTCAAAAACTACTTTTTTAACACCGGTAGCTACGGAAAATCAAGATTTAAAAGATGGAGGTTTTGCTTTTCCTCCAACAAATCCTCCTATGTCACCAATGACATTAGATGATATGAGACTTTTGTATAAAGATAATGAAGATGTAAAAAATTTAGATGAATTGA	2012-10-01	13793	7	pfama1.02	NA	11	Male	Bambara	AA
Kali0147	pfama1.03	2013-05-01	0.0799305	70.4188	0.0799305	0.0717858	221	0.250851	2147930	Kali-0147-May13	18295	98.107	0.0203488	2023-05-13	Sample	147	2	RUN1	RUN6	11976	9841	RUN1-Kali0147-May13-Plate3-B	RUN6-Kali0147-May13-Plate96-A	5	0.00531204	0.005302	97	2	ATTTGGTAAAGGTATAATTATTGAGAATTCAAATACTACTTTTTTAACACCGGTAGCTACGGGAAATCAATATTTAAAAGATGGAGGTTTTGCTTTTCCTCCAACAGAACCTCTTATGTCACCAATGACATTAGATGAAATGAGACATTTTTATAAAGATAATAAATATGTAAAAAATTTAGATGAATTGA	2013-05-16	3225.25	28	pfama1.03_pfama1.49_pfama1.59_pfama1.68	NA	11	Male	Bambara	AA
Kali0147	pfama1.21	10	0.0123176	10.8518	0.0123176	0.0107771	24	0.0272418	322465	Kali-0147-10	23460	98.1138	0.0146562	10	Sample	147	2	RUN6	RUN6	19150	11251	RUN6-Kali0147-10-Plate97-B	RUN6-Kali0147-10-Plate96-A	3	0.00838607	0.00826939	194	2	ATTTGGTAAAGGTATAATTATTGAGAATTCAAATACTACTTTTTTAACACCGGTAGCTACGGAAAATCAAGATTTAAAAGATGGAGGTTTTGCTTTTCCTCCAACAAAACCTCTTATGTCACCAATGACATTAGATGAAATGAGACATTTTTATAAAGATAATAAATATGTAAAAAATTTAGATGAATTGA	2012-11-26	8723.92	38	pfama1.00_pfama1.21_pfama1.24_pfama1.32_pfama1.73	NA	11	Male	Bambara	AA
Kali0147	pfama1.00	8	0.0832707	73.3615	0.0832707	0.0806595	264	0.299659	2413440	Kali-0147-8	29840	69.8486	0.0354102	8	Sample	147	2	RUN4	RUN4	25268	23140	RUN4-Kali0147-8-Plate2-A	RUN4-Kali0147-8-Plate2-B	3	0.132379	0.131836	3934	2	ATTTGGTAAAGGTATAATTATTGAGAATTCAAATACTACTTTTTTAACACCGGTAGCTACGGAAAATCAAGATTTAAAAGATGGAGGTTTTGCTTTTCCTCCAACAAAACCTCTTATGTCACCAATGACATTAGATCAAATGAGACATTTTTATAAAGATAATAAATATGTAAAAAATTTAGATGAATTGA	2012-10-30	1313.94	38	pfama1.00_pfama1.21_pfama1.24_pfama1.32_pfama1.73	NA	11	Male	Bambara	AA
Kali0147	pfama1.22	7	0.00953133	8.3971	0.00953133	0.0101198	24	0.0272418	302797	Kali-0147-7	19969	97.2153	0.0218148	7	Sample	147	2	RUN6	RUN6	22078	3788	RUN6-Kali0147-7-Plate96-A	RUN6-Kali0147-7-Plate97-B	3	0.0132665	0.0171766	343	2	ATTTGGTAAAGGTATAATTATTGAGAATTCAAATACTACTTTTTTAAAACCGGTAGCTACGGGAAATCAAGATTTAAAAGATGGAGGTTTTGCTTTTCCTCCAACAAATCCTCTTATATCACCAATGACATTAGATCAAATGAGACATTTTTATAAAAATAATGAATATGTAAAAAATTTAGATGAATTGA	2012-10-15	2576.72	42	pfama1.22	NA	11	Male	Bambara	AA
Kali0147	pfama1.03	5	0.0799305	70.4188	0.0799305	0.0717858	221	0.250851	2147930	Kali-0147-5	13315	94.8024	0.059873	5	Sample	147	2	RUN1	RUN6	13662	2507	RUN1-Kali0147-5-Plate3-A	RUN6-Kali0147-5-Plate96-A	0	0.754553	0.71288	9492	2	ATTTGGTAAAGGTATAATTATTGAGAATTCAAATACTACTTTTTTAACACCGGTAGCTACGGGAAATCAATATTTAAAAGATGGAGGTTTTGCTTTTCCTCCAACAGAACCTCTTATGTCACCAATGACATTAGATGAAATGAGACATTTTTATAAAGATAATAAATATGTAAAAAATTTAGATGAATTGA	2012-09-17	2160.98	28	pfama1.03_pfama1.49_pfama1.59_pfama1.68	NA	11	Male	Bambara	AA
Kali0147	pfama1.01	8	0.0875999	77.1755	0.0875999	0.0942012	245	0.278093	2818620	Kali-0147-8	29840	69.8486	0.0354102	8	Sample	147	2	RUN4	RUN4	25268	23140	RUN4-Kali0147-8-Plate2-A	RUN4-Kali0147-8-Plate2-B	0	0.324711	0.325871	9724	2	ATTTGGTAAAGGTATAATTATTGAGAATTCAAATACTACTTTTTTAACACCGGTAGCTACGGGAAAACAAGATTTAAAAGATGGAGGTTTTGCTTTTCCTCCAACAAATCCTCTTATATCACCAATGACATTAAATGGTATGAAAGATTTTTATAAAGATAATGAAGATGTAAAAAATTTAGATGAATTGA	2012-10-30	1313.94	29	pfama1.01_pfama1.55_pfama1.69	NA	11	Male	Bambara	AA
Kali0147	pfama1.02	12	0.0934742	82.3508	0.0934742	0.0957833	228	0.258797	2865960	Kali-0147-12	46479	78.1173	0.296219	12	Sample	147	2	RUN4	RUN4	46462	21372	RUN4-Kali0147-12-Plate1-B	RUN4-Kali0147-12-Plate1-A	0	0.432131	0.373437	17357	2	ATTTGGTAAAGGTATAATTATTGAGAATTCAAAAACTACTTTTTTAACACCGGTAGCTACGGAAAATCAAGATTTAAAAGATGGAGGTTTTGCTTTTCCTCCAACAAATCCTCCTATGTCACCAATGACATTAGATGATATGAGACTTTTGTATAAAGATAATGAAGATGTAAAAAATTTAGATGAATTGA	2012-12-24	44.621	7	pfama1.02	NA	11	Male	Bambara	AA
Kali0147	pfama1.19	9	0.00799447	7.04313	0.00799447	0.00577899	29	0.0329171	172915	Kali-0147-9	12054	95.9179	0.0195024	9	Sample	147	2	RUN6	RUN6	9390	5979	RUN6-Kali0147-9-Plate96-A	RUN6-Kali0147-9-Plate97-B	1	0.0437118	0.0459598	554	2	ATTTGGTAAAGGTATAATTATTGAGAATTCAAATACTACTTTTTTAACACCGGTAGCTACGGGAAAACAAGATTTAAAAGATGGAGGTTTTGCTTTTCCTCCAACAAATCCTCTTATATCACCAATGACATTAGATCATATGAGAGATTTTTATAAAAATAATGAATATGTAAAAAATTTAGATGAATTGA	2012-11-13	5336.7	11	pfama1.19_pfama1.40_pfama1.42	NA	11	Male	Bambara	AA
Kali0147	pfama1.05	3	0.0617859	54.4334	0.0617859	0.0616755	148	0.167991	1845410	Kali-0147-3	10423	96.3665	0.0142945	3	Sample	147	2	RUN6	RUN6	7517	5478	RUN6-Kali0147-3-Plate96-A	RUN6-Kali0147-3-Plate97-B	0	0.761884	0.761009	7932	2	ATTTGGTAAAGGTATAATTATTGAGAATTCAAAAACTACTTTTTTAACACCGGTAGCTACGGAAAATCAAGATTTAAAAGATGGAGGTTTTGCTTTTCCTCCAACAGAACCTCTTATGTCACCAATGACATTAGATGATATGAGACGTTTTTATAAAGATAATGAATATGTAAAAAATTTAGATGAATTGA	2012-08-20	2522.58	36	pfama1.05_pfama1.48_pfama1.64_pfama1.65	NA	11	Male	Bambara	AA
Kali0147	pfama1.23	11	0.0106985	9.42535	0.0106985	0.00826545	23	0.0261067	247313	Kali-0147-11	37681	97.8295	0.0153999	11	Sample	147	2	RUN6	RUN6	38725	8934	RUN6-Kali0147-11-Plate96-A	RUN6-Kali0147-11-Plate97-B	0	0.531885	0.531806	20039	2	ATTTGGTAAAGGTATAATTATTGAGAATTCAAAAACTACTTTTTTAACACCGGTAGCTACGGAAAATCAAGATTTAAAAGATGGAGGTTTTGCTTTTCCTCCAACAAAACCTCTTATGTCACCAATGACATTAAATGGTATGAGAGATTTTTATAAAAATAATGAATATGTAAAAAATTTAGATGAATTGA	2012-12-10	6363.4	47	pfama1.23_pfama1.60	NA	11	Male	Bambara	AA
Kali0147	pfama1.05	5	0.0617859	54.4334	0.0617859	0.0616755	148	0.167991	1845410	Kali-0147-5	13315	94.8024	0.059873	5	Sample	147	2	RUN1	RUN6	13662	2507	RUN1-Kali0147-5-Plate3-A	RUN6-Kali0147-5-Plate96-A	1	0.182566	0.218475	2909	2	ATTTGGTAAAGGTATAATTATTGAGAATTCAAAAACTACTTTTTTAACACCGGTAGCTACGGAAAATCAAGATTTAAAAGATGGAGGTTTTGCTTTTCCTCCAACAGAACCTCTTATGTCACCAATGACATTAGATGATATGAGACGTTTTTATAAAGATAATGAATATGTAAAAAATTTAGATGAATTGA	2012-09-17	2160.98	36	pfama1.05_pfama1.48_pfama1.64_pfama1.65	NA	11	Male	Bambara	AA
Kali0147	pfama1.22	6	0.00953133	8.3971	0.00953133	0.0101198	24	0.0272418	302797	Kali-0147-6	71467	99.1331	0.0217352	6	Sample	147	2	RUN6	RUN6	90692	28486	RUN6-Kali0147-6-Plate96-A	RUN6-Kali0147-6-Plate97-B	1	0.389302	0.381785	27285	2	ATTTGGTAAAGGTATAATTATTGAGAATTCAAATACTACTTTTTTAAAACCGGTAGCTACGGGAAATCAAGATTTAAAAGATGGAGGTTTTGCTTTTCCTCCAACAAATCCTCTTATATCACCAATGACATTAGATCAAATGAGACATTTTTATAAAAATAATGAATATGTAAAAAATTTAGATGAATTGA	2012-10-01	13793	42	pfama1.22	NA	11	Male	Bambara	AA
Kali0147	pfama1.02	4	0.0934742	82.3508	0.0934742	0.0957833	228	0.258797	2865960	Kali-0147-4	62552	89.3409	0.0328616	4	Sample	147	2	RUN6	RUN6	68247	24926	RUN6-Kali0147-4-Plate93-A	RUN6-Kali0147-4-Plate95-B	1	0.036776	0.045626	2854	2	ATTTGGTAAAGGTATAATTATTGAGAATTCAAAAACTACTTTTTTAACACCGGTAGCTACGGAAAATCAAGATTTAAAAGATGGAGGTTTTGCTTTTCCTCCAACAAATCCTCCTATGTCACCAATGACATTAGATGATATGAGACTTTTGTATAAAGATAATGAAGATGTAAAAAATTTAGATGAATTGA	2012-09-03	765.699	7	pfama1.02	NA	11	Male	Bambara	AA
Kali0147	pfama1.01	1	0.0875999	77.1755	0.0875999	0.0942012	245	0.278093	2818620	Kali-0147-1	67500	99.1714	0.0214527	1	Sample	147	2	RUN6	RUN6	113105	21878	RUN6-Kali0147-1-Plate96-A	RUN6-Kali0147-1-Plate97-B	0	0.912501	0.907467	61254	2	ATTTGGTAAAGGTATAATTATTGAGAATTCAAATACTACTTTTTTAACACCGGTAGCTACGGGAAAACAAGATTTAAAAGATGGAGGTTTTGCTTTTCCTCCAACAAATCCTCTTATATCACCAATGACATTAAATGGTATGAAAGATTTTTATAAAGATAATGAAGATGTAAAAAATTTAGATGAATTGA	2012-07-23	15384.7	29	pfama1.01_pfama1.55_pfama1.69	NA	11	Male	Bambara	AA
Kali0147	pfama1.05	2013-05-01	0.0617859	54.4334	0.0617859	0.0616755	148	0.167991	1845410	Kali-0147-May13	18295	98.107	0.0203488	2023-05-13	Sample	147	2	RUN1	RUN6	11976	9841	RUN1-Kali0147-May13-Plate3-B	RUN6-Kali0147-May13-Plate96-A	3	0.00931938	0.00956546	175	2	ATTTGGTAAAGGTATAATTATTGAGAATTCAAAAACTACTTTTTTAACACCGGTAGCTACGGAAAATCAAGATTTAAAAGATGGAGGTTTTGCTTTTCCTCCAACAGAACCTCTTATGTCACCAATGACATTAGATGATATGAGACGTTTTTATAAAGATAATGAATATGTAAAAAATTTAGATGAATTGA	2013-05-16	3225.25	36	pfama1.05_pfama1.48_pfama1.64_pfama1.65	NA	11	Male	Bambara	AA
Kali0147	pfama1.04	7	0.0561206	49.4422	0.0561206	0.0552648	152	0.172531	1653590	Kali-0147-7	19969	97.2153	0.0218148	7	Sample	147	2	RUN6	RUN6	22078	3788	RUN6-Kali0147-7-Plate96-A	RUN6-Kali0147-7-Plate97-B	0	0.915826	0.925485	18481	2	ATTTGGTAAAGGTATAATTATTGAGAATTCAAATACTACTTTTTTAACACCGGTAGCTACGGAAAATCAAGATTTAAAAGATGGAGGTTTTGCTTTTCCTCCAACAAAACCTCTTATGTCACCAATGACATTAGATCAAATGAGAGATTTTTATAAAAATAATGAATATGTAAAAAATTTAGATGAATTGA	2012-10-15	2576.72	1	pfama1.04	NA	11	Male	Bambara	AA
Kali0147	pfama1.03	4	0.0799305	70.4188	0.0799305	0.0717858	221	0.250851	2147930	Kali-0147-4	62552	89.3409	0.0328616	4	Sample	147	2	RUN6	RUN6	68247	24926	RUN6-Kali0147-4-Plate93-A	RUN6-Kali0147-4-Plate95-B	2	0.036361	0.0344034	2152	2	ATTTGGTAAAGGTATAATTATTGAGAATTCAAATACTACTTTTTTAACACCGGTAGCTACGGGAAATCAATATTTAAAAGATGGAGGTTTTGCTTTTCCTCCAACAGAACCTCTTATGTCACCAATGACATTAGATGAAATGAGACATTTTTATAAAGATAATAAATATGTAAAAAATTTAGATGAATTGA	2012-09-03	765.699	28	pfama1.03_pfama1.49_pfama1.59_pfama1.68	NA	11	Male	Bambara	AA
Kali0147	pfama1.05	7	0.0617859	54.4334	0.0617859	0.0616755	148	0.167991	1845410	Kali-0147-7	19969	97.2153	0.0218148	7	Sample	147	2	RUN6	RUN6	22078	3788	RUN6-Kali0147-7-Plate96-A	RUN6-Kali0147-7-Plate97-B	1	0.0565387	0.0466223	931	2	ATTTGGTAAAGGTATAATTATTGAGAATTCAAAAACTACTTTTTTAACACCGGTAGCTACGGAAAATCAAGATTTAAAAGATGGAGGTTTTGCTTTTCCTCCAACAGAACCTCTTATGTCACCAATGACATTAGATGATATGAGACGTTTTTATAAAGATAATGAATATGTAAAAAATTTAGATGAATTGA	2012-10-15	2576.72	36	pfama1.05_pfama1.48_pfama1.64_pfama1.65	NA	11	Male	Bambara	AA
Kali0147	pfama1.46	9	0.00153634	1.35351	0.00153634	0.000929706	9	0.0102157	27818	Kali-0147-9	12054	95.9179	0.0195024	9	Sample	147	2	RUN6	RUN6	9390	5979	RUN6-Kali0147-9-Plate96-A	RUN6-Kali0147-9-Plate97-B	0	0.905148	0.90078	10858	2	ATTTGGTAAAGGTATAATTATTGAGAATTCAAAAACTACTTTTTTAACACCGGTAGCTACGGAAAATCAAGATTTAAAAGATGGAGGTTTTGCTTTTCCTCCAACAGAACCTCCTATGTCACCAATGACATTAGATGAAATGAGACATTTTTATAAAGATAATAAATATGTAAAAAATTTAGATGAATTGA	2012-11-13	5336.7	12	pfama1.46	NA	11	Male	Bambara	AA
Kali0147	pfama1.25	MAL	0.00366431	3.22826	0.00366431	0.00448767	23	0.0261067	134277	Kali-0147-MAL	76011	99.2388	0.00481622	MAL	Sample	147	2	RUN3	RUN3	56030	32977	RUN3-Kali0147-MAL-Plate10-B	RUN3-Kali0147-MAL-Plate10-A	0	0.983444	0.984055	74799	2	ATTTGGTAAAGGTATAATTATTGAGAATTCAAATACTACTTTTTTAAAACCGGTAGCTACGGGAAATCAAGATTTAAAAGATGGAGGTTTTGCTTTTCCTCCAACAGAACCTCTTATGTCACCAATGACATTAGATGATATGAGACGTTTTTATAAAAATAATGAATATGTAAAAAATTTAGATGAATTGA	2013-10-22	57861.6	25	pfama1.25	NA	11	Male	Bambara	AA
Kali0147	pfama1.02	2013-05-01	0.0934742	82.3508	0.0934742	0.0957833	228	0.258797	2865960	Kali-0147-May13	18295	98.107	0.0203488	2023-05-13	Sample	147	2	RUN1	RUN6	11976	9841	RUN1-Kali0147-May13-Plate3-B	RUN6-Kali0147-May13-Plate96-A	4	0.00851822	0.00858158	157	2	ATTTGGTAAAGGTATAATTATTGAGAATTCAAAAACTACTTTTTTAACACCGGTAGCTACGGAAAATCAAGATTTAAAAGATGGAGGTTTTGCTTTTCCTCCAACAAATCCTCCTATGTCACCAATGACATTAGATGATATGAGACTTTTGTATAAAGATAATGAAGATGTAAAAAATTTAGATGAATTGA	2013-05-16	3225.25	7	pfama1.02	NA	11	Male	Bambara	AA
Kali0147	pfama1.01	11	0.0875999	77.1755	0.0875999	0.0942012	245	0.278093	2818620	Kali-0147-11	37681	97.8295	0.0153999	11	Sample	147	2	RUN6	RUN6	38725	8934	RUN6-Kali0147-11-Plate96-A	RUN6-Kali0147-11-Plate97-B	4	0.00940287	0.0111197	419	2	ATTTGGTAAAGGTATAATTATTGAGAATTCAAATACTACTTTTTTAACACCGGTAGCTACGGGAAAACAAGATTTAAAAGATGGAGGTTTTGCTTTTCCTCCAACAAATCCTCTTATATCACCAATGACATTAAATGGTATGAAAGATTTTTATAAAGATAATGAAGATGTAAAAAATTTAGATGAATTGA	2012-12-10	6363.4	29	pfama1.01_pfama1.55_pfama1.69	NA	11	Male	Bambara	AA
Kali0147	pfama1.03	3	0.0799305	70.4188	0.0799305	0.0717858	221	0.250851	2147930	Kali-0147-3	10423	96.3665	0.0142945	3	Sample	147	2	RUN6	RUN6	7517	5478	RUN6-Kali0147-3-Plate96-A	RUN6-Kali0147-3-Plate97-B	2	0.0745429	0.0738751	770	2	ATTTGGTAAAGGTATAATTATTGAGAATTCAAATACTACTTTTTTAACACCGGTAGCTACGGGAAATCAATATTTAAAAGATGGAGGTTTTGCTTTTCCTCCAACAGAACCTCTTATGTCACCAATGACATTAGATGAAATGAGACATTTTTATAAAGATAATAAATATGTAAAAAATTTAGATGAATTGA	2012-08-20	2522.58	28	pfama1.03_pfama1.49_pfama1.59_pfama1.68	NA	11	Male	Bambara	AA
Kali0147	pfama1.46	8	0.00153634	1.35351	0.00153634	0.000929706	9	0.0102157	27818	Kali-0147-8	29840	69.8486	0.0354102	8	Sample	147	2	RUN4	RUN4	25268	23140	RUN4-Kali0147-8-Plate2-A	RUN4-Kali0147-8-Plate2-B	7	0.00969174	0.0097185	290	2	ATTTGGTAAAGGTATAATTATTGAGAATTCAAAAACTACTTTTTTAACACCGGTAGCTACGGAAAATCAAGATTTAAAAGATGGAGGTTTTGCTTTTCCTCCAACAGAACCTCCTATGTCACCAATGACATTAGATGAAATGAGACATTTTTATAAAGATAATAAATATGTAAAAAATTTAGATGAATTGA	2012-10-30	1313.94	12	pfama1.46	NA	11	Male	Bambara	AA
Kali0147	pfama1.23	12	0.0106985	9.42535	0.0106985	0.00826545	23	0.0261067	247313	Kali-0147-12	46479	78.1173	0.296219	12	Sample	147	2	RUN4	RUN4	46462	21372	RUN4-Kali0147-12-Plate1-B	RUN4-Kali0147-12-Plate1-A	2	0.197033	0.220852	10265	2	ATTTGGTAAAGGTATAATTATTGAGAATTCAAAAACTACTTTTTTAACACCGGTAGCTACGGAAAATCAAGATTTAAAAGATGGAGGTTTTGCTTTTCCTCCAACAAAACCTCTTATGTCACCAATGACATTAAATGGTATGAGAGATTTTTATAAAAATAATGAATATGTAAAAAATTTAGATGAATTGA	2012-12-24	44.621	47	pfama1.23_pfama1.60	NA	11	Male	Bambara	AA
Kali0147	pfama1.45	6	0.00258672	2.2789	0.00258672	0.00193026	10	0.0113507	57756	Kali-0147-6	71467	99.1331	0.0217352	6	Sample	147	2	RUN6	RUN6	90692	28486	RUN6-Kali0147-6-Plate96-A	RUN6-Kali0147-6-Plate97-B	2	0.138178	0.142219	10164	2	ATTTGGTAAAGGTATAATTATTGAGAATTCAAAAACTACTTTTTTAACACCGGTAGCTACGGAAAATCAAGATTTAAAAGATGGAGGTTTTGCTTTTCCTCCAACAAAACCTCTTATGTCACCAATGACATTAGATGATATGAGAGATTTTTATAAAAATAATGAATATGTAAAAAATTTAGATGAATTGA	2012-10-01	13793	21	pfama1.20_pfama1.45_pfama1.52	NA	11	Male	Bambara	AA
Kali0147	pfama1.01	9	0.0875999	77.1755	0.0875999	0.0942012	245	0.278093	2818620	Kali-0147-9	12054	95.9179	0.0195024	9	Sample	147	2	RUN6	RUN6	9390	5979	RUN6-Kali0147-9-Plate96-A	RUN6-Kali0147-9-Plate97-B	3	0.0147823	0.0153476	185	2	ATTTGGTAAAGGTATAATTATTGAGAATTCAAATACTACTTTTTTAACACCGGTAGCTACGGGAAAACAAGATTTAAAAGATGGAGGTTTTGCTTTTCCTCCAACAAATCCTCTTATATCACCAATGACATTAAATGGTATGAAAGATTTTTATAAAGATAATGAAGATGTAAAAAATTTAGATGAATTGA	2012-11-13	5336.7	29	pfama1.01_pfama1.55_pfama1.69	NA	11	Male	Bambara	AA
Kali0147	pfama1.09	2013-05-01	0.0457238	40.2827	0.0457238	0.04328	110	0.124858	1294990	Kali-0147-May13	18295	98.107	0.0203488	2023-05-13	Sample	147	2	RUN1	RUN6	11976	9841	RUN1-Kali0147-May13-Plate3-B	RUN6-Kali0147-May13-Plate96-A	0	0.920056	0.922547	16878	2	ATTTGGTAAAGGTATAATTATTGAGAATTCAAATACTACTTTTTTAACACCGGTAGCTACGGAAAATCAAGATTTAAAAGATGGAGGTTTTGCTTTTCCTCCAACAAATCCTCCTATGTCACCAATGACATTAGATCAAATGAGACATTTTTATAAAGATAATAAATATGTAAAAAATTTAGATGAATTGA	2013-05-16	3225.25	13	pfama1.09	NA	11	Male	Bambara	AA
Kali0147	pfama1.06	8	0.0497921	43.8668	0.0497921	0.0427373	136	0.15437	1278760	Kali-0147-8	29840	69.8486	0.0354102	8	Sample	147	2	RUN4	RUN4	25268	23140	RUN4-Kali0147-8-Plate2-A	RUN4-Kali0147-8-Plate2-B	5	0.030224	0.0300603	897	2	ATTTGGTAAAGGTATAATTATTGAGAATTCAAAAACTACTTTTTTAACACCGGTAGCTACGGAAAATCAAGATTTAAAAGATGGAGGTTTTGCTTTTCCTCCAACAAATCCTCCTATGTCACCAATGACATTAAATGGTATGAGAGATTTATATAAAAATAATGAATATGTAAAAAATTTAGATGAATTGA	2012-10-30	1313.94	17	pfama1.06	NA	11	Male	Bambara	AA
Kali0147	pfama1.23	10	0.0106985	9.42535	0.0106985	0.00826545	23	0.0261067	247313	Kali-0147-10	23460	98.1138	0.0146562	10	Sample	147	2	RUN6	RUN6	19150	11251	RUN6-Kali0147-10-Plate97-B	RUN6-Kali0147-10-Plate96-A	5	0.00795344	0.00745951	175	2	ATTTGGTAAAGGTATAATTATTGAGAATTCAAAAACTACTTTTTTAACACCGGTAGCTACGGAAAATCAAGATTTAAAAGATGGAGGTTTTGCTTTTCCTCCAACAAAACCTCTTATGTCACCAATGACATTAAATGGTATGAGAGATTTTTATAAAAATAATGAATATGTAAAAAATTTAGATGAATTGA	2012-11-26	8723.92	47	pfama1.23_pfama1.60	NA	11	Male	Bambara	AA
Kali0147	pfama1.01	2	0.0875999	77.1755	0.0875999	0.0942012	245	0.278093	2818620	Kali-0147-2	42726	96.9745	0.163125	2	Sample	147	2	RUN6	RUN6	40335	12325	RUN6-Kali0147-2-Plate93-A	RUN6-Kali0147-2-Plate95-B	3	0.0389856	0.0516313	2206	2	ATTTGGTAAAGGTATAATTATTGAGAATTCAAATACTACTTTTTTAACACCGGTAGCTACGGGAAAACAAGATTTAAAAGATGGAGGTTTTGCTTTTCCTCCAACAAATCCTCTTATATCACCAATGACATTAAATGGTATGAAAGATTTTTATAAAGATAATGAAGATGTAAAAAATTTAGATGAATTGA	2012-08-06	97.6022	29	pfama1.01_pfama1.55_pfama1.69	NA	11	Male	Bambara	AA
Kali0147	pfama1.46	10	0.00153634	1.35351	0.00153634	0.000929706	9	0.0102157	27818	Kali-0147-10	23460	98.1138	0.0146562	10	Sample	147	2	RUN6	RUN6	19150	11251	RUN6-Kali0147-10-Plate97-B	RUN6-Kali0147-10-Plate96-A	4	0.00830211	0.00869565	204	2	ATTTGGTAAAGGTATAATTATTGAGAATTCAAAAACTACTTTTTTAACACCGGTAGCTACGGAAAATCAAGATTTAAAAGATGGAGGTTTTGCTTTTCCTCCAACAGAACCTCCTATGTCACCAATGACATTAGATGAAATGAGACATTTTTATAAAGATAATAAATATGTAAAAAATTTAGATGAATTGA	2012-11-26	8723.92	12	pfama1.46	NA	11	Male	Bambara	AA
Kali0147	pfama1.22	2	0.00953133	8.3971	0.00953133	0.0101198	24	0.0272418	302797	Kali-0147-2	42726	96.9745	0.163125	2	Sample	147	2	RUN6	RUN6	40335	12325	RUN6-Kali0147-2-Plate93-A	RUN6-Kali0147-2-Plate95-B	0	0.60873	0.638347	27274	2	ATTTGGTAAAGGTATAATTATTGAGAATTCAAATACTACTTTTTTAAAACCGGTAGCTACGGGAAATCAAGATTTAAAAGATGGAGGTTTTGCTTTTCCTCCAACAAATCCTCTTATATCACCAATGACATTAGATCAAATGAGACATTTTTATAAAAATAATGAATATGTAAAAAATTTAGATGAATTGA	2012-08-06	97.6022	42	pfama1.22	NA	11	Male	Bambara	AA
Kali0147	pfama1.01	10	0.0875999	77.1755	0.0875999	0.0942012	245	0.278093	2818620	Kali-0147-10	23460	98.1138	0.0146562	10	Sample	147	2	RUN6	RUN6	19150	11251	RUN6-Kali0147-10-Plate97-B	RUN6-Kali0147-10-Plate96-A	2	0.0155605	0.0139812	328	2	ATTTGGTAAAGGTATAATTATTGAGAATTCAAATACTACTTTTTTAACACCGGTAGCTACGGGAAAACAAGATTTAAAAGATGGAGGTTTTGCTTTTCCTCCAACAAATCCTCTTATATCACCAATGACATTAAATGGTATGAAAGATTTTTATAAAGATAATGAAGATGTAAAAAATTTAGATGAATTGA	2012-11-26	8723.92	29	pfama1.01_pfama1.55_pfama1.69	NA	11	Male	Bambara	AA
Kali0147	pfama1.11	8	0.0247903	21.8403	0.0247903	0.0223445	103	0.116913	668576	Kali-0147-8	29840	69.8486	0.0354102	8	Sample	147	2	RUN4	RUN4	25268	23140	RUN4-Kali0147-8-Plate2-A	RUN4-Kali0147-8-Plate2-B	4	0.0527805	0.0529155	1579	2	ATTTGGTAAAGGTATAATTATTGAGAATTCAAATACTACTTTTTTAAAACCGGTAGCTACGGGAAATCAAGATTTAAAAGATGGAGGTTTTGCTTTTCCTCCAACAAATCCTCTTATATCACCAATGACATTAGATCATATGAGAGATTTTTATAAAAATAATGAATATGTAAAAAATTTAGATGAATTGA	2012-10-30	1313.94	34	pfama1.11	NA	11	Male	Bambara	AA
Kali0147	pfama1.06	9	0.0497921	43.8668	0.0497921	0.0427373	136	0.15437	1278760	Kali-0147-9	12054	95.9179	0.0195024	9	Sample	147	2	RUN6	RUN6	9390	5979	RUN6-Kali0147-9-Plate96-A	RUN6-Kali0147-9-Plate97-B	2	0.0363579	0.0379127	457	2	ATTTGGTAAAGGTATAATTATTGAGAATTCAAAAACTACTTTTTTAACACCGGTAGCTACGGAAAATCAAGATTTAAAAGATGGAGGTTTTGCTTTTCCTCCAACAAATCCTCCTATGTCACCAATGACATTAAATGGTATGAGAGATTTATATAAAAATAATGAATATGTAAAAAATTTAGATGAATTGA	2012-11-13	5336.7	17	pfama1.06	NA	11	Male	Bambara	AA
Kali0147	pfama1.02	2013-05-01	0.0934742	82.3508	0.0934742	0.0957833	228	0.258797	2865960	Kali-0147-May13	18295	98.107	0.0203488	2023-05-13	Sample	147	2	RUN1	RUN6	11976	9841	RUN1-Kali0147-May13-Plate3-B	RUN6-Kali0147-May13-Plate96-A	4	0.00851822	0.00858158	157	2	ATTTGGTAAAGGTATAATTATTGAGAATTCAAAAACTACTTTTTTAACACCGGTAGCTACGGAAAATCAAGATTTAAAAGATGGAGGTTTTGCTTTTCCTCCAACAAATCCTCCTATGTCACCAATGACATTAGATGATATGAGACTTTTGTATAAAGATAATGAAGATGTAAAAAATTTAGATGAATTGA	2013-05-16	3225.25	7	pfama1.02	NA	11	Male	Bambara	AA
Kali0147	pfama1.02	8	0.0934742	82.3508	0.0934742	0.0957833	228	0.258797	2865960	Kali-0147-8	29840	69.8486	0.0354102	8	Sample	147	2	RUN4	RUN4	25268	23140	RUN4-Kali0147-8-Plate2-A	RUN4-Kali0147-8-Plate2-B	1	0.225949	0.225938	6742	2	ATTTGGTAAAGGTATAATTATTGAGAATTCAAAAACTACTTTTTTAACACCGGTAGCTACGGAAAATCAAGATTTAAAAGATGGAGGTTTTGCTTTTCCTCCAACAAATCCTCCTATGTCACCAATGACATTAGATGATATGAGACTTTTGTATAAAGATAATGAAGATGTAAAAAATTTAGATGAATTGA	2012-10-30	1313.94	7	pfama1.02	NA	11	Male	Bambara	AA
Kali0147	pfama1.07	8	0.0475415	41.884	0.0475415	0.053954	131	0.148695	1614380	Kali-0147-8	29840	69.8486	0.0354102	8	Sample	147	2	RUN4	RUN4	25268	23140	RUN4-Kali0147-8-Plate2-A	RUN4-Kali0147-8-Plate2-B	6	0.0216836	0.0217158	648	2	ATTTGGTAAAGGTATAATTATTGAGAATTCAAATACTACTTTTTTAACACCGGTAGCTACGGAAAATCAAGATTTAAAAGATGGAGGTTTTGCTTTTCCTCCAACAAATCCTCTTATATCACCAATGACATTAGATCATATGAGAGATTCTTATAAAAATAATGAATATGTAAAAAATTTAGATGAATTGA	2012-10-30	1313.94	22	pfama1.07	NA	11	Male	Bambara	AA
Kali0147	pfama1.05	2013-05-01	0.0617859	54.4334	0.0617859	0.0616755	148	0.167991	1845410	Kali-0147-May13	18295	98.107	0.0203488	2023-05-13	Sample	147	2	RUN1	RUN6	11976	9841	RUN1-Kali0147-May13-Plate3-B	RUN6-Kali0147-May13-Plate96-A	3	0.00931938	0.00956546	175	2	ATTTGGTAAAGGTATAATTATTGAGAATTCAAAAACTACTTTTTTAACACCGGTAGCTACGGAAAATCAAGATTTAAAAGATGGAGGTTTTGCTTTTCCTCCAACAGAACCTCTTATGTCACCAATGACATTAGATGATATGAGACGTTTTTATAAAGATAATGAATATGTAAAAAATTTAGATGAATTGA	2013-05-16	3225.25	36	pfama1.05_pfama1.48_pfama1.64_pfama1.65	NA	11	Male	Bambara	AA
Kali0147	pfama1.02	11	0.0934742	82.3508	0.0934742	0.0957833	228	0.258797	2865960	Kali-0147-11	37681	97.8295	0.0153999	11	Sample	147	2	RUN6	RUN6	38725	8934	RUN6-Kali0147-11-Plate96-A	RUN6-Kali0147-11-Plate97-B	3	0.0289323	0.0197447	744	2	ATTTGGTAAAGGTATAATTATTGAGAATTCAAAAACTACTTTTTTAACACCGGTAGCTACGGAAAATCAAGATTTAAAAGATGGAGGTTTTGCTTTTCCTCCAACAAATCCTCCTATGTCACCAATGACATTAGATGATATGAGACTTTTGTATAAAGATAATGAAGATGTAAAAAATTTAGATGAATTGA	2012-12-10	6363.4	7	pfama1.02	NA	11	Male	Bambara	AA
Kali0147	pfama1.17	8	0.0161788	14.2535	0.0161788	0.0222437	41	0.046538	665559	Kali-0147-8	29840	69.8486	0.0354102	8	Sample	147	2	RUN4	RUN4	25268	23140	RUN4-Kali0147-8-Plate2-A	RUN4-Kali0147-8-Plate2-B	2	0.202581	0.201944	6026	2	ATTTGGTAAAGGTATAATTATTGAGAATTCAAATACTACTTTTTTAACACCGGTAGCTACGGGAAATCAAGATTTAAAAGATGGAGGTTTTGCTTTTCCTCCAACAAAACCTCTTATGTCACCAATGACATTAGATGATATGAGACTTTTGTATAAAGATAATGAAGATGTAAAAAATTTAGATGAATTGA	2012-10-30	1313.94	30	pfama1.17_pfama1.33_pfama1.43	NA	11	Male	Bambara	AA
Kali0147	pfama1.22	MAL	0.00953133	8.3971	0.00953133	0.0101198	24	0.0272418	302797	Kali-0147-MAL	76011	99.2388	0.00481622	MAL	Sample	147	2	RUN3	RUN3	56030	32977	RUN3-Kali0147-MAL-Plate10-B	RUN3-Kali0147-MAL-Plate10-A	1	0.0165556	0.0159451	1212	2	ATTTGGTAAAGGTATAATTATTGAGAATTCAAATACTACTTTTTTAAAACCGGTAGCTACGGGAAATCAAGATTTAAAAGATGGAGGTTTTGCTTTTCCTCCAACAAATCCTCTTATATCACCAATGACATTAGATCAAATGAGACATTTTTATAAAAATAATGAATATGTAAAAAATTTAGATGAATTGA	2013-10-22	57861.6	42	pfama1.22	NA	11	Male	Bambara	AA
Kali0147	pfama1.09	2013-05-01	0.0457238	40.2827	0.0457238	0.04328	110	0.124858	1294990	Kali-0147-May13	18295	98.107	0.0203488	2023-05-13	Sample	147	2	RUN1	RUN6	11976	9841	RUN1-Kali0147-May13-Plate3-B	RUN6-Kali0147-May13-Plate96-A	0	0.920056	0.922547	16878	2	ATTTGGTAAAGGTATAATTATTGAGAATTCAAATACTACTTTTTTAACACCGGTAGCTACGGAAAATCAAGATTTAAAAGATGGAGGTTTTGCTTTTCCTCCAACAAATCCTCCTATGTCACCAATGACATTAGATCAAATGAGACATTTTTATAAAGATAATAAATATGTAAAAAATTTAGATGAATTGA	2013-05-16	3225.25	13	pfama1.09	NA	11	Male	Bambara	AA
Kali0147	pfama1.01	2013-05-01	0.0875999	77.1755	0.0875999	0.0942012	245	0.278093	2818620	Kali-0147-May13	18295	98.107	0.0203488	2023-05-13	Sample	147	2	RUN1	RUN6	11976	9841	RUN1-Kali0147-May13-Plate3-B	RUN6-Kali0147-May13-Plate96-A	2	0.012377	0.0110413	202	2	ATTTGGTAAAGGTATAATTATTGAGAATTCAAATACTACTTTTTTAACACCGGTAGCTACGGGAAAACAAGATTTAAAAGATGGAGGTTTTGCTTTTCCTCCAACAAATCCTCTTATATCACCAATGACATTAAATGGTATGAAAGATTTTTATAAAGATAATGAAGATGTAAAAAATTTAGATGAATTGA	2013-05-16	3225.25	29	pfama1.01_pfama1.55_pfama1.69	NA	11	Male	Bambara	AA
Kali0148	pfama1.02	11	0.0934742	82.3508	0.0934742	0.0957833	228	0.258797	2865960	Kali-0148-11	55681	97.585	0	11	Sample	148	2	RUN4	RUN2	57082	8317	RUN4-Kali0148-11-Plate1-B	RUN2-Kali0148-11-Plate5-A	0	1	1	55681	2	ATTTGGTAAAGGTATAATTATTGAGAATTCAAAAACTACTTTTTTAACACCGGTAGCTACGGAAAATCAAGATTTAAAAGATGGAGGTTTTGCTTTTCCTCCAACAAATCCTCCTATGTCACCAATGACATTAGATGATATGAGACTTTTGTATAAAGATAATGAAGATGTAAAAAATTTAGATGAATTGA	2012-12-10	0.443351	7	pfama1.02	NA	11	Male	Bambara	AA
Kali0148	pfama1.00	MAL	0.0832707	73.3615	0.0832707	0.0806595	264	0.299659	2413440	Kali-0148-MAL	23805	99.7319	0	MAL	Sample	148	2	RUN3	RUN3	15679	11934	RUN3-Kali0148-MAL-Plate10-B	RUN3-Kali0148-MAL-Plate10-A	0	1	1	23805	2	ATTTGGTAAAGGTATAATTATTGAGAATTCAAATACTACTTTTTTAACACCGGTAGCTACGGAAAATCAAGATTTAAAAGATGGAGGTTTTGCTTTTCCTCCAACAAAACCTCTTATGTCACCAATGACATTAGATCAAATGAGACATTTTTATAAAGATAATAAATATGTAAAAAATTTAGATGAATTGA	2013-10-10	168247	38	pfama1.00_pfama1.21_pfama1.24_pfama1.32_pfama1.73	NA	11	Male	Bambara	AA
Kali0148	pfama1.03	12	0.0799305	70.4188	0.0799305	0.0717858	221	0.250851	2147930	Kali-0148-12	50029	96.1597	0	12	Sample	148	2	RUN6	RUN6	53876	8160	RUN6-Kali0148-12-Plate93-A	RUN6-Kali0148-12-Plate95-B	0	1	1	50029	2	ATTTGGTAAAGGTATAATTATTGAGAATTCAAATACTACTTTTTTAACACCGGTAGCTACGGGAAATCAATATTTAAAAGATGGAGGTTTTGCTTTTCCTCCAACAGAACCTCTTATGTCACCAATGACATTAGATGAAATGAGACATTTTTATAAAGATAATAAATATGTAAAAAATTTAGATGAATTGA	2012-12-24	210.081	28	pfama1.03_pfama1.49_pfama1.59_pfama1.68	NA	11	Male	Bambara	AA
Kali0148	pfama1.02	2013-05-01	0.0934742	82.3508	0.0934742	0.0957833	228	0.258797	2865960	Kali-0148-May13	12507	91.7406	0	2023-05-13	Sample	148	2	RUN6	RUN6	9319	9057	RUN6-Kali0148-May13-Plate93-A	RUN6-Kali0148-May13-Plate95-B	0	1	1	12507	2	ATTTGGTAAAGGTATAATTATTGAGAATTCAAAAACTACTTTTTTAACACCGGTAGCTACGGAAAATCAAGATTTAAAAGATGGAGGTTTTGCTTTTCCTCCAACAAATCCTCCTATGTCACCAATGACATTAGATGATATGAGACTTTTGTATAAAGATAATGAAGATGTAAAAAATTTAGATGAATTGA	2013-05-16	45.9976	7	pfama1.02	NA	11	Male	Bambara	AA
Kali0148	pfama1.02	2013-05-01	0.0934742	82.3508	0.0934742	0.0957833	228	0.258797	2865960	Kali-0148-May13	12507	91.7406	0	2023-05-13	Sample	148	2	RUN6	RUN6	9319	9057	RUN6-Kali0148-May13-Plate93-A	RUN6-Kali0148-May13-Plate95-B	0	1	1	12507	2	ATTTGGTAAAGGTATAATTATTGAGAATTCAAAAACTACTTTTTTAACACCGGTAGCTACGGAAAATCAAGATTTAAAAGATGGAGGTTTTGCTTTTCCTCCAACAAATCCTCCTATGTCACCAATGACATTAGATGATATGAGACTTTTGTATAAAGATAATGAAGATGTAAAAAATTTAGATGAATTGA	2013-05-16	45.9976	7	pfama1.02	NA	11	Male	Bambara	AA
Kali0162	pfama1.05	2012-05-01	0.0617859	54.4334	0.0617859	0.0616755	148	0.167991	1845410	Kali-0162-May12	23928	82.8388	0.0687925	2023-05-12	Sample	162	2	RUN4	RUN4	18248	14595	RUN4-Kali0162-May12-Plate1-A	RUN4-Kali0162-May12-Plate1-B	0	0.738959	0.738507	17671	2	ATTTGGTAAAGGTATAATTATTGAGAATTCAAAAACTACTTTTTTAACACCGGTAGCTACGGAAAATCAAGATTTAAAAGATGGAGGTTTTGCTTTTCCTCCAACAGAACCTCTTATGTCACCAATGACATTAGATGATATGAGACGTTTTTATAAAGATAATGAATATGTAAAAAATTTAGATGAATTGA	2012-05-22	62.1082	36	pfama1.05_pfama1.48_pfama1.64_pfama1.65	NA	10	Female	Bambara	AA
Kali0162	pfama1.01	10	0.0875999	77.1755	0.0875999	0.0942012	245	0.278093	2818620	Kali-0162-10	22640	99.4422	0.00939205	10	Sample	162	2	RUN6	RUN6	15558	13777	RUN6-Kali0162-10-Plate97-B	RUN6-Kali0162-10-Plate96-A	1	0.311506	0.311572	7054	2	ATTTGGTAAAGGTATAATTATTGAGAATTCAAATACTACTTTTTTAACACCGGTAGCTACGGGAAAACAAGATTTAAAAGATGGAGGTTTTGCTTTTCCTCCAACAAATCCTCTTATATCACCAATGACATTAAATGGTATGAAAGATTTTTATAAAGATAATGAAGATGTAAAAAATTTAGATGAATTGA	2012-11-26	10465.6	29	pfama1.01_pfama1.55_pfama1.69	NA	10	Female	Bambara	AA
Kali0162	pfama1.19	1	0.00799447	7.04313	0.00799447	0.00577899	29	0.0329171	172915	Kali-0162-1	10692	96.8391	0.0103728	1	Sample	162	2	RUN1	RUN1	7513	5124	RUN1-Kali0162-1-Plate3-B	RUN1-Kali0162-1-Plate3-A	1	0.0535535	0.0526562	563	2	ATTTGGTAAAGGTATAATTATTGAGAATTCAAATACTACTTTTTTAACACCGGTAGCTACGGGAAAACAAGATTTAAAAGATGGAGGTTTTGCTTTTCCTCCAACAAATCCTCTTATATCACCAATGACATTAGATCATATGAGAGATTTTTATAAAAATAATGAATATGTAAAAAATTTAGATGAATTGA	2012-07-23	2310.13	11	pfama1.19_pfama1.40_pfama1.42	NA	10	Female	Bambara	AA
Kali0162	pfama1.19	3	0.00799447	7.04313	0.00799447	0.00577899	29	0.0329171	172915	Kali-0162-3	19973	76.6894	0	3	Sample	162	2	RUN4	RUN4	17484	12333	RUN4-Kali0162-3-Plate1-A	RUN4-Kali0162-3-Plate1-B	0	1	1	19973	2	ATTTGGTAAAGGTATAATTATTGAGAATTCAAATACTACTTTTTTAACACCGGTAGCTACGGGAAAACAAGATTTAAAAGATGGAGGTTTTGCTTTTCCTCCAACAAATCCTCTTATATCACCAATGACATTAGATCATATGAGAGATTTTTATAAAAATAATGAATATGTAAAAAATTTAGATGAATTGA	2012-08-20	33.347	11	pfama1.19_pfama1.40_pfama1.42	NA	10	Female	Bambara	AA
Kali0162	pfama1.19	2012-05-01	0.00799447	7.04313	0.00799447	0.00577899	29	0.0329171	172915	Kali-0162-May12	23928	82.8388	0.0687925	2023-05-12	Sample	162	2	RUN4	RUN4	18248	14595	RUN4-Kali0162-May12-Plate1-A	RUN4-Kali0162-May12-Plate1-B	1	0.261041	0.261493	6257	2	ATTTGGTAAAGGTATAATTATTGAGAATTCAAATACTACTTTTTTAACACCGGTAGCTACGGGAAAACAAGATTTAAAAGATGGAGGTTTTGCTTTTCCTCCAACAAATCCTCTTATATCACCAATGACATTAGATCATATGAGAGATTTTTATAAAAATAATGAATATGTAAAAAATTTAGATGAATTGA	2012-05-22	62.1082	11	pfama1.19_pfama1.40_pfama1.42	NA	10	Female	Bambara	AA
Kali0162	pfama1.18	12	0.0103497	9.11809	0.0103497	0.0104304	39	0.0442679	312091	Kali-0162-12	41194	89.8373	0.056893	12	Sample	162	2	RUN4	RUN4	29623	22394	RUN4-Kali0162-12-Plate2-B	RUN4-Kali0162-12-Plate2-A	2	0.0916825	0.0968102	3988	2	ATTTGGTAAAGGTATAATTATTGAGAATTCAAATACTACTTTTTTAAAACCGGTAGCTACGGAAAATCAAGATTTAAAAGATGGAGGTTTTGCTTTTCCTCCAACAAATCCTCTTATGTCACCAATGACATTAGATCATATGAGACATCTTTATAAAGATAATGAATATGTAAAAAATTTAGATGAATTGA	2012-12-24	1244.12	37	pfama1.18	NA	10	Female	Bambara	AA
Kali0162	pfama1.05	5	0.0617859	54.4334	0.0617859	0.0616755	148	0.167991	1845410	Kali-0162-5	17520	70.725	0	5	Sample	162	2	RUN4	RUN4	16212	12042	RUN4-Kali0162-5-Plate1-B	RUN4-Kali0162-5-Plate1-A	0	1	1	17520	2	ATTTGGTAAAGGTATAATTATTGAGAATTCAAAAACTACTTTTTTAACACCGGTAGCTACGGAAAATCAAGATTTAAAAGATGGAGGTTTTGCTTTTCCTCCAACAGAACCTCTTATGTCACCAATGACATTAGATGATATGAGACGTTTTTATAAAGATAATGAATATGTAAAAAATTTAGATGAATTGA	2012-09-17	11.8158	36	pfama1.05_pfama1.48_pfama1.64_pfama1.65	NA	10	Female	Bambara	AA
Kali0162	pfama1.19	4	0.00799447	7.04313	0.00799447	0.00577899	29	0.0329171	172915	Kali-0162-4	24781	98.1698	0.00785573	4	Sample	162	2	RUN6	RUN6	26886	5659	RUN6-Kali0162-4-Plate93-A	RUN6-Kali0162-4-Plate95-B	0	0.958072	0.955571	23680	2	ATTTGGTAAAGGTATAATTATTGAGAATTCAAATACTACTTTTTTAACACCGGTAGCTACGGGAAAACAAGATTTAAAAGATGGAGGTTTTGCTTTTCCTCCAACAAATCCTCTTATATCACCAATGACATTAGATCATATGAGAGATTTTTATAAAAATAATGAATATGTAAAAAATTTAGATGAATTGA	2012-09-03	74.2819	11	pfama1.19_pfama1.40_pfama1.42	NA	10	Female	Bambara	AA
Kali0162	pfama1.01	11	0.0875999	77.1755	0.0875999	0.0942012	245	0.278093	2818620	Kali-0162-11	80352	88.4749	0.126631	11	Sample	162	2	RUN4	RUN4	69934	46240	RUN4-Kali0162-11-Plate1-B	RUN4-Kali0162-11-Plate1-A	1	0.350962	0.344161	27654	2	ATTTGGTAAAGGTATAATTATTGAGAATTCAAATACTACTTTTTTAACACCGGTAGCTACGGGAAAACAAGATTTAAAAGATGGAGGTTTTGCTTTTCCTCCAACAAATCCTCTTATATCACCAATGACATTAAATGGTATGAAAGATTTTTATAAAGATAATGAAGATGTAAAAAATTTAGATGAATTGA	2012-12-10	89.6539	29	pfama1.01_pfama1.55_pfama1.69	NA	10	Female	Bambara	AA
Kali0162	pfama1.05	1	0.0617859	54.4334	0.0617859	0.0616755	148	0.167991	1845410	Kali-0162-1	10692	96.8391	0.0103728	1	Sample	162	2	RUN1	RUN1	7513	5124	RUN1-Kali0162-1-Plate3-B	RUN1-Kali0162-1-Plate3-A	0	0.898413	0.899832	9621	2	ATTTGGTAAAGGTATAATTATTGAGAATTCAAAAACTACTTTTTTAACACCGGTAGCTACGGAAAATCAAGATTTAAAAGATGGAGGTTTTGCTTTTCCTCCAACAGAACCTCTTATGTCACCAATGACATTAGATGATATGAGACGTTTTTATAAAGATAATGAATATGTAAAAAATTTAGATGAATTGA	2012-07-23	2310.13	36	pfama1.05_pfama1.48_pfama1.64_pfama1.65	NA	10	Female	Bambara	AA
Kali0162	pfama1.05	10	0.0617859	54.4334	0.0617859	0.0616755	148	0.167991	1845410	Kali-0162-10	22640	99.4422	0.00939205	10	Sample	162	2	RUN6	RUN6	15558	13777	RUN6-Kali0162-10-Plate97-B	RUN6-Kali0162-10-Plate96-A	0	0.688494	0.688428	15586	2	ATTTGGTAAAGGTATAATTATTGAGAATTCAAAAACTACTTTTTTAACACCGGTAGCTACGGAAAATCAAGATTTAAAAGATGGAGGTTTTGCTTTTCCTCCAACAGAACCTCTTATGTCACCAATGACATTAGATGATATGAGACGTTTTTATAAAGATAATGAATATGTAAAAAATTTAGATGAATTGA	2012-11-26	10465.6	36	pfama1.05_pfama1.48_pfama1.64_pfama1.65	NA	10	Female	Bambara	AA
Kali0162	pfama1.19	6	0.00799447	7.04313	0.00799447	0.00577899	29	0.0329171	172915	Kali-0162-6	18936	98.0429	0.0160091	6	Sample	162	2	RUN6	RUN6	13615	11237	RUN6-Kali0162-6-Plate95-B	RUN6-Kali0162-6-Plate93-A	1	0.107029	0.108101	2047	2	ATTTGGTAAAGGTATAATTATTGAGAATTCAAATACTACTTTTTTAACACCGGTAGCTACGGGAAAACAAGATTTAAAAGATGGAGGTTTTGCTTTTCCTCCAACAAATCCTCTTATATCACCAATGACATTAGATCATATGAGAGATTTTTATAAAAATAATGAATATGTAAAAAATTTAGATGAATTGA	2012-10-01	156.198	11	pfama1.19_pfama1.40_pfama1.42	NA	10	Female	Bambara	AA
Kali0162	pfama1.19	2	0.00799447	7.04313	0.00799447	0.00577899	29	0.0329171	172915	Kali-0162-2	22877	92.3577	0.0123564	2	Sample	162	2	RUN6	RUN6	22437	9654	RUN6-Kali0162-2-Plate93-A	RUN6-Kali0162-2-Plate95-B	0	0.682711	0.680421	15566	2	ATTTGGTAAAGGTATAATTATTGAGAATTCAAATACTACTTTTTTAACACCGGTAGCTACGGGAAAACAAGATTTAAAAGATGGAGGTTTTGCTTTTCCTCCAACAAATCCTCTTATATCACCAATGACATTAGATCATATGAGAGATTTTTATAAAAATAATGAATATGTAAAAAATTTAGATGAATTGA	2012-08-06	278.819	11	pfama1.19_pfama1.40_pfama1.42	NA	10	Female	Bambara	AA
Kali0162	pfama1.05	7	0.0617859	54.4334	0.0617859	0.0616755	148	0.167991	1845410	Kali-0162-7	11068	97.1048	0.0571595	7	Sample	162	2	RUN6	RUN6	13985	831	RUN6-Kali0162-7-Plate93-A	RUN6-Kali0162-7-Plate95-B	1	0.36943	0.343965	3807	2	ATTTGGTAAAGGTATAATTATTGAGAATTCAAAAACTACTTTTTTAACACCGGTAGCTACGGAAAATCAAGATTTAAAAGATGGAGGTTTTGCTTTTCCTCCAACAGAACCTCTTATGTCACCAATGACATTAGATGATATGAGACGTTTTTATAAAGATAATGAATATGTAAAAAATTTAGATGAATTGA	2012-10-15	63.8273	36	pfama1.05_pfama1.48_pfama1.64_pfama1.65	NA	10	Female	Bambara	AA
Kali0162	pfama1.11	1	0.0247903	21.8403	0.0247903	0.0223445	103	0.116913	668576	Kali-0162-1	10692	96.8391	0.0103728	1	Sample	162	2	RUN1	RUN1	7513	5124	RUN1-Kali0162-1-Plate3-B	RUN1-Kali0162-1-Plate3-A	2	0.0480334	0.0475122	508	2	ATTTGGTAAAGGTATAATTATTGAGAATTCAAATACTACTTTTTTAAAACCGGTAGCTACGGGAAATCAAGATTTAAAAGATGGAGGTTTTGCTTTTCCTCCAACAAATCCTCTTATATCACCAATGACATTAGATCATATGAGAGATTTTTATAAAAATAATGAATATGTAAAAAATTTAGATGAATTGA	2012-07-23	2310.13	34	pfama1.11	NA	10	Female	Bambara	AA
Kali0162	pfama1.05	8	0.0617859	54.4334	0.0617859	0.0616755	148	0.167991	1845410	Kali-0162-8	16706	99.4109	0	8	Sample	162	2	RUN3	RUN3	11106	8707	RUN3-Kali0162-8-Plate9-B	RUN3-Kali0162-8-Plate9-A	0	1	1	16706	2	ATTTGGTAAAGGTATAATTATTGAGAATTCAAAAACTACTTTTTTAACACCGGTAGCTACGGAAAATCAAGATTTAAAAGATGGAGGTTTTGCTTTTCCTCCAACAGAACCTCTTATGTCACCAATGACATTAGATGATATGAGACGTTTTTATAAAGATAATGAATATGTAAAAAATTTAGATGAATTGA	2012-10-30	88.0368	36	pfama1.05_pfama1.48_pfama1.64_pfama1.65	NA	10	Female	Bambara	AA
Kali0162	pfama1.01	12	0.0875999	77.1755	0.0875999	0.0942012	245	0.278093	2818620	Kali-0162-12	41194	89.8373	0.056893	12	Sample	162	2	RUN4	RUN4	29623	22394	RUN4-Kali0162-12-Plate2-B	RUN4-Kali0162-12-Plate2-A	0	0.789513	0.788586	32485	2	ATTTGGTAAAGGTATAATTATTGAGAATTCAAATACTACTTTTTTAACACCGGTAGCTACGGGAAAACAAGATTTAAAAGATGGAGGTTTTGCTTTTCCTCCAACAAATCCTCTTATATCACCAATGACATTAAATGGTATGAAAGATTTTTATAAAGATAATGAAGATGTAAAAAATTTAGATGAATTGA	2012-12-24	1244.12	29	pfama1.01_pfama1.55_pfama1.69	NA	10	Female	Bambara	AA
Kali0162	pfama1.19	7	0.00799447	7.04313	0.00799447	0.00577899	29	0.0329171	172915	Kali-0162-7	11068	97.1048	0.0571595	7	Sample	162	2	RUN6	RUN6	13985	831	RUN6-Kali0162-7-Plate93-A	RUN6-Kali0162-7-Plate95-B	0	0.63057	0.656035	7261	2	ATTTGGTAAAGGTATAATTATTGAGAATTCAAATACTACTTTTTTAACACCGGTAGCTACGGGAAAACAAGATTTAAAAGATGGAGGTTTTGCTTTTCCTCCAACAAATCCTCTTATATCACCAATGACATTAGATCATATGAGAGATTTTTATAAAAATAATGAATATGTAAAAAATTTAGATGAATTGA	2012-10-15	63.8273	11	pfama1.19_pfama1.40_pfama1.42	NA	10	Female	Bambara	AA
Kali0162	pfama1.05	12	0.0617859	54.4334	0.0617859	0.0616755	148	0.167991	1845410	Kali-0162-12	41194	89.8373	0.056893	12	Sample	162	2	RUN4	RUN4	29623	22394	RUN4-Kali0162-12-Plate2-B	RUN4-Kali0162-12-Plate2-A	1	0.118805	0.114604	4721	2	ATTTGGTAAAGGTATAATTATTGAGAATTCAAAAACTACTTTTTTAACACCGGTAGCTACGGAAAATCAAGATTTAAAAGATGGAGGTTTTGCTTTTCCTCCAACAGAACCTCTTATGTCACCAATGACATTAGATGATATGAGACGTTTTTATAAAGATAATGAATATGTAAAAAATTTAGATGAATTGA	2012-12-24	1244.12	36	pfama1.05_pfama1.48_pfama1.64_pfama1.65	NA	10	Female	Bambara	AA
Kali0162	pfama1.05	11	0.0617859	54.4334	0.0617859	0.0616755	148	0.167991	1845410	Kali-0162-11	80352	88.4749	0.126631	11	Sample	162	2	RUN4	RUN4	69934	46240	RUN4-Kali0162-11-Plate1-B	RUN4-Kali0162-11-Plate1-A	0	0.649038	0.655839	52698	2	ATTTGGTAAAGGTATAATTATTGAGAATTCAAAAACTACTTTTTTAACACCGGTAGCTACGGAAAATCAAGATTTAAAAGATGGAGGTTTTGCTTTTCCTCCAACAGAACCTCTTATGTCACCAATGACATTAGATGATATGAGACGTTTTTATAAAGATAATGAATATGTAAAAAATTTAGATGAATTGA	2012-12-10	89.6539	36	pfama1.05_pfama1.48_pfama1.64_pfama1.65	NA	10	Female	Bambara	AA
Kali0162	pfama1.05	4	0.0617859	54.4334	0.0617859	0.0616755	148	0.167991	1845410	Kali-0162-4	24781	98.1698	0.00785573	4	Sample	162	2	RUN6	RUN6	26886	5659	RUN6-Kali0162-4-Plate93-A	RUN6-Kali0162-4-Plate95-B	1	0.0419279	0.0444292	1101	2	ATTTGGTAAAGGTATAATTATTGAGAATTCAAAAACTACTTTTTTAACACCGGTAGCTACGGAAAATCAAGATTTAAAAGATGGAGGTTTTGCTTTTCCTCCAACAGAACCTCTTATGTCACCAATGACATTAGATGATATGAGACGTTTTTATAAAGATAATGAATATGTAAAAAATTTAGATGAATTGA	2012-09-03	74.2819	36	pfama1.05_pfama1.48_pfama1.64_pfama1.65	NA	10	Female	Bambara	AA
Kali0162	pfama1.05	9	0.0617859	54.4334	0.0617859	0.0616755	148	0.167991	1845410	Kali-0162-9	13724	98.7693	0	9	Sample	162	2	RUN3	RUN3	9508	6858	RUN3-Kali0162-9-Plate9-B	RUN3-Kali0162-9-Plate9-A	0	1	1	13724	2	ATTTGGTAAAGGTATAATTATTGAGAATTCAAAAACTACTTTTTTAACACCGGTAGCTACGGAAAATCAAGATTTAAAAGATGGAGGTTTTGCTTTTCCTCCAACAGAACCTCTTATGTCACCAATGACATTAGATGATATGAGACGTTTTTATAAAGATAATGAATATGTAAAAAATTTAGATGAATTGA	2012-11-13	95.262	36	pfama1.05_pfama1.48_pfama1.64_pfama1.65	NA	10	Female	Bambara	AA
Kali0162	pfama1.05	6	0.0617859	54.4334	0.0617859	0.0616755	148	0.167991	1845410	Kali-0162-6	18936	98.0429	0.0160091	6	Sample	162	2	RUN6	RUN6	13615	11237	RUN6-Kali0162-6-Plate95-B	RUN6-Kali0162-6-Plate93-A	0	0.892971	0.891899	16889	2	ATTTGGTAAAGGTATAATTATTGAGAATTCAAAAACTACTTTTTTAACACCGGTAGCTACGGAAAATCAAGATTTAAAAGATGGAGGTTTTGCTTTTCCTCCAACAGAACCTCTTATGTCACCAATGACATTAGATGATATGAGACGTTTTTATAAAGATAATGAATATGTAAAAAATTTAGATGAATTGA	2012-10-01	156.198	36	pfama1.05_pfama1.48_pfama1.64_pfama1.65	NA	10	Female	Bambara	AA
Kali0162	pfama1.05	2	0.0617859	54.4334	0.0617859	0.0616755	148	0.167991	1845410	Kali-0162-2	22877	92.3577	0.0123564	2	Sample	162	2	RUN6	RUN6	22437	9654	RUN6-Kali0162-2-Plate93-A	RUN6-Kali0162-2-Plate95-B	1	0.317289	0.319579	7311	2	ATTTGGTAAAGGTATAATTATTGAGAATTCAAAAACTACTTTTTTAACACCGGTAGCTACGGAAAATCAAGATTTAAAAGATGGAGGTTTTGCTTTTCCTCCAACAGAACCTCTTATGTCACCAATGACATTAGATGATATGAGACGTTTTTATAAAGATAATGAATATGTAAAAAATTTAGATGAATTGA	2012-08-06	278.819	36	pfama1.05_pfama1.48_pfama1.64_pfama1.65	NA	10	Female	Bambara	AA
Kali0162	pfama1.18	2013-05-01	0.0103497	9.11809	0.0103497	0.0104304	39	0.0442679	312091	Kali-0162-May13	9492	93.6926	0	2023-05-13	Sample	162	2	RUN3	RUN6	8703	3255	RUN3-Kali0162-May13-Plate9-A	RUN6-Kali0162-May13-Plate93-A	0	1	1	9492	2	ATTTGGTAAAGGTATAATTATTGAGAATTCAAATACTACTTTTTTAAAACCGGTAGCTACGGAAAATCAAGATTTAAAAGATGGAGGTTTTGCTTTTCCTCCAACAAATCCTCTTATGTCACCAATGACATTAGATCATATGAGACATCTTTATAAAGATAATGAATATGTAAAAAATTTAGATGAATTGA	2013-05-16	54.5124	37	pfama1.18	NA	10	Female	Bambara	AA
Kali0170	pfama1.06	MAL	0.0497921	43.8668	0.0497921	0.0427373	136	0.15437	1278760	Kali-0170-MAL	53852	96.3449	0.0108591	MAL	Sample	170	2	RUN3	RUN3	37896	27036	RUN3-Kali0170-MAL-Plate10-B	RUN3-Kali0170-MAL-Plate10-A	2	0.0282166	0.028894	1556	2	ATTTGGTAAAGGTATAATTATTGAGAATTCAAAAACTACTTTTTTAACACCGGTAGCTACGGAAAATCAAGATTTAAAAGATGGAGGTTTTGCTTTTCCTCCAACAAATCCTCCTATGTCACCAATGACATTAAATGGTATGAGAGATTTATATAAAAATAATGAATATGTAAAAAATTTAGATGAATTGA	2013-10-20	136179	17	pfama1.06	6/13/02	10	Male	Bambara	AA
Kali0170	pfama1.08	MAL	0.0505214	44.5093	0.0505214	0.0530772	123	0.139614	1588140	Kali-0170-MAL	53852	96.3449	0.0108591	MAL	Sample	170	2	RUN3	RUN3	37896	27036	RUN3-Kali0170-MAL-Plate10-B	RUN3-Kali0170-MAL-Plate10-A	3	0.024263	0.0240103	1293	2	ATTTGGTAAAGGTATAATTATTGAGAATTCAAATACTACTTTTTTAAAACCGGTAGCTACGGGAAATCAAGATTTAAAAGATGGAGGTTTTGCTTTTCCTCCAACAGAACCTCTTATATCACCAATGACATTAGATGATATGAGAGATTTTTATAAAAATAATGAATATGTAAAAAATTTAGATGAATTGA	2013-10-20	136179	32	pfama1.08_pfama1.61	6/13/02	10	Male	Bambara	AA
Kali0170	pfama1.08	9	0.0505214	44.5093	0.0505214	0.0530772	123	0.139614	1588140	Kali-0170-9	40122	99.1254	0.00936917	9	Sample	170	2	RUN6	RUN6	38474	9577	RUN6-Kali0170-9-Plate96-A	RUN6-Kali0170-9-Plate97-B	3	0.0374503	0.0322516	1294	2	ATTTGGTAAAGGTATAATTATTGAGAATTCAAATACTACTTTTTTAAAACCGGTAGCTACGGGAAATCAAGATTTAAAAGATGGAGGTTTTGCTTTTCCTCCAACAGAACCTCTTATATCACCAATGACATTAGATGATATGAGAGATTTTTATAAAAATAATGAATATGTAAAAAATTTAGATGAATTGA	2012-11-17	16052.2	32	pfama1.08_pfama1.61	6/13/02	10	Male	Bambara	AA
Kali0170	pfama1.20	10	0.00680778	5.99765	0.00680778	0.00648137	25	0.0283768	193931	Kali-0170-10	35844	98.3159	0.0158949	10	Sample	170	2	RUN6	RUN6	32449	10424	RUN6-Kali0170-10-Plate96-A	RUN6-Kali0170-10-Plate97-B	1	0.0533086	0.0488785	1752	2	ATTTGGTAAAGGTATAATTATTGAGAATTCAAAAACTACTTTTTTAACACCGGTAGCTACGGAAAATCAAGATTTAAAAGATGGAGGTTTTGCTTTTCCTCCAACAAAACCTCTTATGTCACCAATGACATTAGATGATATGAGAGATCTTTATAAAAATAATGAATATGTAAAAAATTTAGATGAATTGA	2012-11-30	4544.06	21	pfama1.20_pfama1.45_pfama1.52	6/13/02	10	Male	Bambara	AA
Kali0170	pfama1.10	2013-05-01	0.0381209	33.5845	0.0381209	0.0327478	106	0.120318	979857	Kali-0170-May13	28636	91.2323	0.140649	2023-05-13	Sample	170	2	RUN4	RUN4	19799	16027	RUN4-Kali0170-May13-Plate2-B	RUN4-Kali0170-May13-Plate2-A	2	0.0338018	0.033629	963	2	ATTTGGTAAAGGTATAATTATTGAGAATTCAAATACTACTTTTTTAAAACCGGTAGCTACGGGAAATCAAGATTTAAAAGATGGAGGTTTTGCTTTTCCTCCAACAGAACCTCTTATATCACCAATGACATTAAATGGTATGAGAGATTTTTATAAAAATAATGAATATGTAAAAAATTTAGATGAATTGA	2013-05-21	189.095	9	pfama1.10_pfama1.31	6/13/02	10	Male	Bambara	AA
Kali0170	pfama1.00	9	0.0832707	73.3615	0.0832707	0.0806595	264	0.299659	2413440	Kali-0170-9	40122	99.1254	0.00936917	9	Sample	170	2	RUN6	RUN6	38474	9577	RUN6-Kali0170-9-Plate96-A	RUN6-Kali0170-9-Plate97-B	2	0.0654171	0.066223	2657	2	ATTTGGTAAAGGTATAATTATTGAGAATTCAAATACTACTTTTTTAACACCGGTAGCTACGGAAAATCAAGATTTAAAAGATGGAGGTTTTGCTTTTCCTCCAACAAAACCTCTTATGTCACCAATGACATTAGATCAAATGAGACATTTTTATAAAGATAATAAATATGTAAAAAATTTAGATGAATTGA	2012-11-17	16052.2	38	pfama1.00_pfama1.21_pfama1.24_pfama1.32_pfama1.73	6/13/02	10	Male	Bambara	AA
Kali0170	pfama1.20	9	0.00680778	5.99765	0.00680778	0.00648137	25	0.0283768	193931	Kali-0170-9	40122	99.1254	0.00936917	9	Sample	170	2	RUN6	RUN6	38474	9577	RUN6-Kali0170-9-Plate96-A	RUN6-Kali0170-9-Plate97-B	0	0.527276	0.531604	21329	2	ATTTGGTAAAGGTATAATTATTGAGAATTCAAAAACTACTTTTTTAACACCGGTAGCTACGGAAAATCAAGATTTAAAAGATGGAGGTTTTGCTTTTCCTCCAACAAAACCTCTTATGTCACCAATGACATTAGATGATATGAGAGATCTTTATAAAAATAATGAATATGTAAAAAATTTAGATGAATTGA	2012-11-17	16052.2	21	pfama1.20_pfama1.45_pfama1.52	6/13/02	10	Male	Bambara	AA
Kali0170	pfama1.52	MAL	0.00264497	2.33022	0.00264497	0.00203952	7	0.00794552	61025	Kali-0170-MAL	53852	96.3449	0.0108591	MAL	Sample	170	2	RUN3	RUN3	37896	27036	RUN3-Kali0170-MAL-Plate10-B	RUN3-Kali0170-MAL-Plate10-A	4	0.00805157	0.00796628	429	2	ATTTGGTAAAGGTATAATTATTGAGAATTCAAAAACTACTTTTTTAACACCGGTAGCTACGGAAAATCAAGATTTAAAAGATGGAGGTTTTGCTTTTCCTCCAACAAAACCTCTTATGTCACCAATGACATTAGATGATATGAGAGATTTTTATAAAGATAATGAATATGTAAAAAATTTAGATGAATTGA	2013-10-20	136179	21	pfama1.20_pfama1.45_pfama1.52	6/13/02	10	Male	Bambara	AA
Kali0170	pfama1.10	2013-05-01	0.0381209	33.5845	0.0381209	0.0327478	106	0.120318	979857	Kali-0170-May13	28636	91.2323	0.140649	2023-05-13	Sample	170	2	RUN4	RUN4	19799	16027	RUN4-Kali0170-May13-Plate2-B	RUN4-Kali0170-May13-Plate2-A	2	0.0338018	0.033629	963	2	ATTTGGTAAAGGTATAATTATTGAGAATTCAAATACTACTTTTTTAAAACCGGTAGCTACGGGAAATCAAGATTTAAAAGATGGAGGTTTTGCTTTTCCTCCAACAGAACCTCTTATATCACCAATGACATTAAATGGTATGAGAGATTTTTATAAAAATAATGAATATGTAAAAAATTTAGATGAATTGA	2013-05-21	189.095	9	pfama1.10_pfama1.31	6/13/02	10	Male	Bambara	AA
Kali0170	pfama1.08	11	0.0505214	44.5093	0.0505214	0.0530772	123	0.139614	1588140	Kali-0170-11	12259	85.0139	0.0858323	11	Sample	170	2	RUN6	RUN6	10107	7713	RUN6-Kali0170-11-Plate93-A	RUN6-Kali0170-11-Plate95-B	2	0.263057	0.262583	3219	2	ATTTGGTAAAGGTATAATTATTGAGAATTCAAATACTACTTTTTTAAAACCGGTAGCTACGGGAAATCAAGATTTAAAAGATGGAGGTTTTGCTTTTCCTCCAACAGAACCTCTTATATCACCAATGACATTAGATGATATGAGAGATTTTTATAAAAATAATGAATATGTAAAAAATTTAGATGAATTGA	2012-12-14	731.636	32	pfama1.08_pfama1.61	6/13/02	10	Male	Bambara	AA
Kali0170	pfama1.10	11	0.0381209	33.5845	0.0381209	0.0327478	106	0.120318	979857	Kali-0170-11	12259	85.0139	0.0858323	11	Sample	170	2	RUN6	RUN6	10107	7713	RUN6-Kali0170-11-Plate93-A	RUN6-Kali0170-11-Plate95-B	1	0.345326	0.335753	4116	2	ATTTGGTAAAGGTATAATTATTGAGAATTCAAATACTACTTTTTTAAAACCGGTAGCTACGGGAAATCAAGATTTAAAAGATGGAGGTTTTGCTTTTCCTCCAACAGAACCTCTTATATCACCAATGACATTAAATGGTATGAGAGATTTTTATAAAAATAATGAATATGTAAAAAATTTAGATGAATTGA	2012-12-14	731.636	9	pfama1.10_pfama1.31	6/13/02	10	Male	Bambara	AA
Kali0170	pfama1.01	7	0.0875999	77.1755	0.0875999	0.0942012	245	0.278093	2818620	Kali-0170-7	64831	98.5783	0.00623512	7	Sample	170	2	RUN6	RUN6	81645	18875	RUN6-Kali0170-7-Plate96-A	RUN6-Kali0170-7-Plate97-B	0	0.69829	0.700329	45403	2	ATTTGGTAAAGGTATAATTATTGAGAATTCAAATACTACTTTTTTAACACCGGTAGCTACGGGAAAACAAGATTTAAAAGATGGAGGTTTTGCTTTTCCTCCAACAAATCCTCTTATATCACCAATGACATTAAATGGTATGAAAGATTTTTATAAAGATAATGAAGATGTAAAAAATTTAGATGAATTGA	2012-10-19	8463.23	29	pfama1.01_pfama1.55_pfama1.69	6/13/02	10	Male	Bambara	AA
Kali0170	pfama1.05	7	0.0617859	54.4334	0.0617859	0.0616755	148	0.167991	1845410	Kali-0170-7	64831	98.5783	0.00623512	7	Sample	170	2	RUN6	RUN6	81645	18875	RUN6-Kali0170-7-Plate96-A	RUN6-Kali0170-7-Plate97-B	1	0.179455	0.176227	11425	2	ATTTGGTAAAGGTATAATTATTGAGAATTCAAAAACTACTTTTTTAACACCGGTAGCTACGGAAAATCAAGATTTAAAAGATGGAGGTTTTGCTTTTCCTCCAACAGAACCTCTTATGTCACCAATGACATTAGATGATATGAGACGTTTTTATAAAGATAATGAATATGTAAAAAATTTAGATGAATTGA	2012-10-19	8463.23	36	pfama1.05_pfama1.48_pfama1.64_pfama1.65	6/13/02	10	Male	Bambara	AA
Kali0170	pfama1.08	10	0.0505214	44.5093	0.0505214	0.0530772	123	0.139614	1588140	Kali-0170-10	35844	98.3159	0.0158949	10	Sample	170	2	RUN6	RUN6	32449	10424	RUN6-Kali0170-10-Plate96-A	RUN6-Kali0170-10-Plate97-B	4	0.00726521	0.00602611	216	2	ATTTGGTAAAGGTATAATTATTGAGAATTCAAATACTACTTTTTTAAAACCGGTAGCTACGGGAAATCAAGATTTAAAAGATGGAGGTTTTGCTTTTCCTCCAACAGAACCTCTTATATCACCAATGACATTAGATGATATGAGAGATTTTTATAAAAATAATGAATATGTAAAAAATTTAGATGAATTGA	2012-11-30	4544.06	32	pfama1.08_pfama1.61	6/13/02	10	Male	Bambara	AA
[truncated: 2,234 more rows]
