# Supplementary material for: Infection length and host environment influence on Plasmodium falciparum dry season reservoir
Source: EMBO Mol Med. 2024 Sep 16;16(10):2349–75. doi: 10.1038/s44321-024-00127-w (PMC11473648; doi:10.1038/s44321-024-00127-w)
Supplement: Supplementary file 9 — Dataset EV7 [file 44321_2024_127_MOESM9_ESM.xlsx]

## Sheet: Dataset EV7
Haplotype_bin	ID	Timepoint	Haplotype_Length_in_bp
214-217	Kali0162	1	214
277-280	Kali0106	1	278
289-292	Kali0093	1	291
289-292	Kali0146	1	291
289-292	Kali0162	1	291
289-292	Kali0165	1	291
289-292	Kali0194	1	291
289-292	Kali0226	1	291
289-292	Kali0444	1	291
289-292	Kali0470	1	291
319-322	Kali0148	1	320
328-331	Kali0095	1	329
328-331	Kali0146	1	329
328-331	Kali0220	1	329
328-331	Kali0311	1	329
349-352	Kali0079	1	352
373-376	Kali0072	1	375
373-376	Kali0106	1	375
373-376	Kali0152	1	375
373-376	Kali0176	1	375
373-376	Kali0190	1	375
373-376	Kali0233	1	375
448-451	Kali0095	1	450
460-463	Kali0162	1	462
460-463	Kali0190	1	462
460-463	Kali0354	1	462
469-472	Kali0160	1	472
478-481	Kali0141	1	480
478-481	Kali0229	1	480
478-481	Kali0275	1	480
484-487	Kali0105	1	486
484-487	Kali0148	1	486
487-490	Kali0146	1	489
496-499	Kali0105	1	498
508-511	Kali0105	1	509
508-511	Kali0148	1	509
508-511	Kali0311	1	509
514-517	Kali0220	1	516
520-523	Kali0106	1	521
523-526	Kali0114	1	526
523-526	Kali0141	1	526
523-526	Kali0506	1	526
535-538	Kali0211	1	536
547-550	Kali0176	1	548
547-550	Kali0311	1	548
556-559	Kali0233	1	557
559-562	Kali0345	1	562
565-568	Kali0283	1	567
574-577	Kali0229	1	577
580-583	Kali0297	1	581
595-598	Kali0093	1	598
607-610	Kali0105	1	608
610-613	Kali0194	1	613
637-640	Kali0190	1	640
289-292	Kali0095	2	291
289-292	Kali0165	2	291
289-292	Kali0194	2	291
289-292	Kali0226	2	291
289-292	Kali0251	2	291
289-292	Kali0444	2	291
289-292	Kali0470	2	291
328-331	Kali0095	2	329
328-331	Kali0105	2	329
328-331	Kali0118	2	329
328-331	Kali0146	2	329
328-331	Kali0160	2	329
328-331	Kali0274	2	329
328-331	Kali0311	2	329
328-331	Kali0313	2	329
328-331	Kali0392	2	329
373-376	Kali0072	2	375
373-376	Kali0148	2	375
373-376	Kali0190	2	375
373-376	Kali0233	2	375
373-376	Kali0273	2	375
373-376	Kali0354	2	375
409-412	Kali0283	2	412
457-460	Kali0097	2	459
457-460	Kali0283	2	459
457-460	Kali0313	2	459
460-463	Kali0162	2	462
460-463	Kali0579	2	462
469-472	Kali0095	2	472
484-487	Kali0095	2	486
484-487	Kali0105	2	486
487-490	Kali0114	2	489
487-490	Kali0251	2	489
493-496	Kali0280	2	494
496-499	Kali0069	2	498
496-499	Kali0146	2	498
496-499	Kali0311	2	498
496-499	Kali0345	2	498
508-511	Kali0251	2	509
514-517	Kali0069	2	516
514-517	Kali0273	2	516
514-517	Kali0275	2	516
514-517	Kali0444	2	516
520-523	Kali0194	2	521
523-526	Kali0141	2	526
523-526	Kali0251	2	526
523-526	Kali0392	2	526
523-526	Kali0506	2	526
529-532	Kali0220	2	531
535-538	Kali0211	2	536
538-541	Kali0131	2	540
550-553	Kali0105	2	552
559-562	Kali0345	2	562
559-562	Kali0506	2	562
592-595	Kali0160	2	593
607-610	Kali0275	2	608
610-613	Kali0194	2	613
694-697	Kali0280	2	696
289-292	Kali0093	3	291
289-292	Kali0165	3	291
289-292	Kali0206	3	291
289-292	Kali0251	3	291
289-292	Kali0283	3	291
289-292	Kali0444	3	291
373-376	Kali0176	3	375
373-376	Kali0233	3	375
412-415	Kali0118	3	414
433-436	Kali0097	3	434
433-436	Kali0206	3	434
436-439	Kali0190	3	438
457-460	Kali0097	3	459
457-460	Kali0162	3	459
457-460	Kali0176	3	459
457-460	Kali0283	3	459
460-463	Kali0190	3	462
460-463	Kali0579	3	462
466-469	Kali0318	3	467
466-469	Kali0345	3	467
466-469	Kali0361	3	467
469-472	Kali0095	3	472
478-481	Kali0106	3	480
478-481	Kali0433	3	480
484-487	Kali0095	3	486
487-490	Kali0114	3	489
487-490	Kali0146	3	489
493-496	Kali0148	3	494
496-499	Kali0105	3	498
511-514	Kali0176	3	512
514-517	Kali0114	3	516
514-517	Kali0161	3	516
514-517	Kali0444	3	516
520-523	Kali0093	3	521
523-526	Kali0069	3	526
523-526	Kali0392	3	526
523-526	Kali0506	3	526
529-532	Kali0220	3	531
535-538	Kali0211	3	536
538-541	Kali0114	3	540
538-541	Kali0131	3	540
547-550	Kali0311	3	548
559-562	Kali0506	3	562
565-568	Kali0165	3	567
580-583	Kali0297	3	581
601-604	Kali0274	3	603
607-610	Kali0105	3	608
637-640	Kali0190	3	640
457-460	Kali0097	4	459
460-463	Kali0190	4	462
466-469	Kali0579	4	467
523-526	Kali0506	4	526
565-568	Kali0165	4	567
583-586	Kali0165	4	585
601-604	Kali0274	4	603
289-292	Kali0093	5	291
289-292	Kali0105	5	291
289-292	Kali0114	5	291
289-292	Kali0176	5	291
289-292	Kali0194	5	291
289-292	Kali0206	5	291
289-292	Kali0220	5	291
289-292	Kali0233	5	291
289-292	Kali0283	5	291
289-292	Kali0311	5	291
289-292	Kali0318	5	291
289-292	Kali0444	5	291
289-292	Kali0506	5	291
313-316	Kali0283	5	315
328-331	Kali0095	5	329
328-331	Kali0141	5	329
328-331	Kali0392	5	329
328-331	Kali0506	5	329
373-376	Kali0079	5	375
373-376	Kali0114	5	375
373-376	Kali0345	5	375
409-412	Kali0079	5	412
436-439	Kali0114	5	438
436-439	Kali0190	5	438
448-451	Kali0095	5	450
448-451	Kali0260	5	450
457-460	Kali0097	5	459
457-460	Kali0260	5	459
466-469	Kali0634	5	467
469-472	Kali0093	5	472
469-472	Kali0095	5	472
469-472	Kali0506	5	472
478-481	Kali0142	5	480
478-481	Kali0233	5	480
478-481	Kali0311	5	480
478-481	Kali0311	5	480
484-487	Kali0095	5	486
487-490	Kali0146	5	489
487-490	Kali0194	5	489
487-490	Kali0233	5	489
487-490	Kali0283	5	489
496-499	Kali0233	5	498
496-499	Kali0280	5	498
496-499	Kali0506	5	498
502-505	Kali0220	5	504
514-517	Kali0114	5	516
514-517	Kali0220	5	516
520-523	Kali0097	5	521
520-523	Kali0194	5	521
523-526	Kali0392	5	526
538-541	Kali0131	5	540
538-541	Kali0233	5	540
556-559	Kali0072	5	557
556-559	Kali0105	5	557
556-559	Kali0345	5	557
559-562	Kali0114	5	562
559-562	Kali0297	5	562
580-583	Kali0114	5	581
694-697	Kali0280	5	696
289-292	Kali0093	6	291
289-292	Kali0095	6	291
289-292	Kali0105	6	291
289-292	Kali0162	6	291
289-292	Kali0176	6	291
289-292	Kali0194	6	291
289-292	Kali0206	6	291
289-292	Kali0233	6	291
289-292	Kali0274	6	291
289-292	Kali0297	6	291
289-292	Kali0444	6	291
313-316	Kali0233	6	315
313-316	Kali0283	6	315
328-331	Kali0105	6	329
328-331	Kali0146	6	329
328-331	Kali0275	6	329
328-331	Kali0283	6	329
328-331	Kali0470	6	329
373-376	Kali0283	6	375
409-412	Kali0283	6	412
409-412	Kali0313	6	412
457-460	Kali0097	6	459
457-460	Kali0146	6	459
457-460	Kali0260	6	459
469-472	Kali0093	6	472
469-472	Kali0095	6	472
478-481	Kali0105	6	480
484-487	Kali0072	6	486
484-487	Kali0274	6	486
487-490	Kali0146	6	489
487-490	Kali0148	6	489
487-490	Kali0229	6	489
487-490	Kali0283	6	489
496-499	Kali0069	6	498
496-499	Kali0072	6	498
496-499	Kali0160	6	498
496-499	Kali0211	6	498
502-505	Kali0148	6	504
514-517	Kali0069	6	516
514-517	Kali0220	6	516
520-523	Kali0160	6	521
529-532	Kali0095	6	531
535-538	Kali0194	6	536
538-541	Kali0131	6	540
538-541	Kali0233	6	540
541-544	Kali0176	6	544
550-553	Kali0105	6	552
550-553	Kali0118	6	552
550-553	Kali0433	6	552
556-559	Kali0072	6	557
556-559	Kali0274	6	557
580-583	Kali0233	6	581
580-583	Kali0311	6	581
583-586	Kali0274	6	585
601-604	Kali0433	6	603
607-610	Kali0194	6	608
625-628	Kali0283	6	626
625-628	Kali0297	6	626
253-256	Kali0146	7	255
289-292	Kali0093	7	291
289-292	Kali0095	7	291
289-292	Kali0106	7	291
289-292	Kali0114	7	291
289-292	Kali0141	7	291
289-292	Kali0146	7	291
289-292	Kali0162	7	291
289-292	Kali0206	7	291
289-292	Kali0220	7	291
289-292	Kali0233	7	291
289-292	Kali0260	7	291
289-292	Kali0280	7	291
289-292	Kali0283	7	291
313-316	Kali0233	7	315
313-316	Kali0283	7	315
328-331	Kali0131	7	329
328-331	Kali0141	7	329
328-331	Kali0146	7	329
328-331	Kali0148	7	329
328-331	Kali0220	7	329
328-331	Kali0229	7	329
328-331	Kali0392	7	329
373-376	Kali0072	7	375
373-376	Kali0229	7	375
373-376	Kali0392	7	375
409-412	Kali0176	7	412
409-412	Kali0280	7	412
418-421	Kali0318	7	420
457-460	Kali0097	7	459
457-460	Kali0146	7	459
460-463	Kali0162	7	462
460-463	Kali0283	7	462
469-472	Kali0093	7	472
469-472	Kali0095	7	472
478-481	Kali0086	7	480
484-487	Kali0114	7	486
484-487	Kali0260	7	486
484-487	Kali0283	7	486
496-499	Kali0072	7	498
508-511	Kali0106	7	509
514-517	Kali0141	7	516
514-517	Kali0161	7	516
520-523	Kali0069	7	521
520-523	Kali0165	7	521
520-523	Kali0176	7	521
520-523	Kali0229	7	521
523-526	Kali0105	7	526
529-532	Kali0097	7	530
535-538	Kali0086	7	536
538-541	Kali0141	7	540
550-553	Kali0392	7	552
556-559	Kali0072	7	557
556-559	Kali0283	7	557
559-562	Kali0297	7	562
571-574	Kali0095	7	573
583-586	Kali0165	7	585
583-586	Kali0634	7	585
589-592	Kali0141	7	590
658-661	Kali0318	7	660
670-673	Kali0392	7	672
694-697	Kali0274	7	696
289-292	Kali0095	8	291
289-292	Kali0141	8	291
289-292	Kali0148	8	291
289-292	Kali0162	8	291
289-292	Kali0165	8	291
289-292	Kali0190	8	291
289-292	Kali0233	8	291
289-292	Kali0274	8	291
313-316	Kali0086	8	315
313-316	Kali0233	8	315
328-331	Kali0131	8	329
328-331	Kali0148	8	329
328-331	Kali0220	8	329
328-331	Kali0229	8	329
364-367	Kali0273	8	365
373-376	Kali0165	8	375
373-376	Kali0229	8	375
373-376	Kali0274	8	375
418-421	Kali0318	8	420
427-430	Kali0229	8	430
433-436	Kali0165	8	434
448-451	Kali0093	8	450
448-451	Kali0260	8	450
457-460	Kali0069	8	459
457-460	Kali0097	8	459
478-481	Kali0086	8	480
484-487	Kali0072	8	486
484-487	Kali0141	8	486
484-487	Kali0274	8	486
487-490	Kali0097	8	489
508-511	Kali0105	8	509
508-511	Kali0106	8	509
508-511	Kali0161	8	509
508-511	Kali0190	8	509
520-523	Kali0106	8	521
523-526	Kali0220	8	526
535-538	Kali0069	8	536
547-550	Kali0142	8	548
550-553	Kali0118	8	552
559-562	Kali0297	8	562
571-574	Kali0086	8	573
571-574	Kali0095	8	573
580-583	Kali0220	8	581
580-583	Kali0274	8	581
583-586	Kali0148	8	585
583-586	Kali0165	8	585
589-592	Kali0141	8	590
589-592	Kali0161	8	590
589-592	Kali0260	8	590
658-661	Kali0318	8	660
685-688	Kali0114	8	687
694-697	Kali0280	8	696
289-292	Kali0095	9	291
289-292	Kali0105	9	291
289-292	Kali0141	9	291
289-292	Kali0162	9	291
289-292	Kali0165	9	291
289-292	Kali0229	9	291
289-292	Kali0233	9	291
289-292	Kali0260	9	291
289-292	Kali0274	9	291
328-331	Kali0072	9	329
328-331	Kali0131	9	329
328-331	Kali0165	9	329
328-331	Kali0229	9	329
328-331	Kali0233	9	329
364-367	Kali0095	9	365
373-376	Kali0165	9	375
373-376	Kali0229	9	375
373-376	Kali0318	9	375
433-436	Kali0165	9	434
433-436	Kali0220	9	436
457-460	Kali0069	9	459
460-463	Kali0274	9	462
469-472	Kali0095	9	472
475-478	Kali0229	9	476
478-481	Kali0086	9	480
478-481	Kali0233	9	480
484-487	Kali0141	9	486
496-499	Kali0260	9	498
502-505	Kali0093	9	504
514-517	Kali0165	9	516
523-526	Kali0220	9	526
529-532	Kali0233	9	531
535-538	Kali0069	9	536
538-541	Kali0318	9	540
556-559	Kali0274	9	557
556-559	Kali0392	9	557
559-562	Kali0297	9	562
571-574	Kali0095	9	573
574-577	Kali0072	9	577
289-292	Kali0095	10	291
289-292	Kali0097	10	291
289-292	Kali0206	10	291
289-292	Kali0220	10	291
289-292	Kali0229	10	291
289-292	Kali0233	10	291
289-292	Kali0260	10	291
289-292	Kali0274	10	291
289-292	Kali0297	10	291
328-331	Kali0105	10	329
328-331	Kali0131	10	329
328-331	Kali0233	10	329
373-376	Kali0229	10	375
373-376	Kali0274	10	375
373-376	Kali0354	10	375
442-445	Kali0105	10	445
448-451	Kali0095	10	450
448-451	Kali0260	10	450
457-460	Kali0097	10	459
460-463	Kali0354	10	462
466-469	Kali0361	10	467
469-472	Kali0206	10	472
475-478	Kali0233	10	476
478-481	Kali0086	10	480
478-481	Kali0105	10	480
478-481	Kali0176	10	480
487-490	Kali0229	10	489
496-499	Kali0072	10	498
496-499	Kali0162	10	498
502-505	Kali0093	10	504
508-511	Kali0176	10	509
514-517	Kali0233	10	516
520-523	Kali0069	10	521
523-526	Kali0105	10	526
523-526	Kali0220	10	526
523-526	Kali0274	10	526
538-541	Kali0392	10	540
559-562	Kali0297	10	562
571-574	Kali0095	10	573
583-586	Kali0274	10	585
625-628	Kali0097	10	626
631-634	Kali0093	10	632
694-697	Kali0280	10	696
289-292	Kali0072	11	291
289-292	Kali0097	11	291
289-292	Kali0148	11	291
289-292	Kali0229	11	291
289-292	Kali0233	11	291
289-292	Kali0260	11	291
289-292	Kali0274	11	291
289-292	Kali0297	11	291
328-331	Kali0095	11	329
328-331	Kali0105	11	329
328-331	Kali0131	11	329
328-331	Kali0233	11	329
364-367	Kali0095	11	365
373-376	Kali0274	11	375
412-415	Kali0354	11	414
448-451	Kali0095	11	450
448-451	Kali0260	11	450
451-454	Kali0211	11	454
457-460	Kali0069	11	459
460-463	Kali0274	11	462
469-472	Kali0095	11	472
484-487	Kali0220	11	486
487-490	Kali0233	11	489
496-499	Kali0105	11	498
496-499	Kali0162	11	498
496-499	Kali0361	11	498
505-508	Kali0354	11	506
529-532	Kali0233	11	531
538-541	Kali0318	11	540
556-559	Kali0274	11	557
571-574	Kali0148	11	573
583-586	Kali0229	11	585
589-592	Kali0086	11	590
589-592	Kali0260	11	590
289-292	Kali0097	12	291
289-292	Kali0105	12	291
289-292	Kali0260	12	291
289-292	Kali0274	12	291
289-292	Kali0297	12	291
313-316	Kali0086	12	315
328-331	Kali0097	12	329
328-331	Kali0131	12	329
328-331	Kali0211	12	329
364-367	Kali0095	12	365
409-412	Kali0106	12	412
433-436	Kali0106	12	434
451-454	Kali0211	12	454
460-463	Kali0274	12	462
466-469	Kali0106	12	467
496-499	Kali0161	12	498
496-499	Kali0211	12	498
496-499	Kali0361	12	498
502-505	Kali0260	12	504
508-511	Kali0097	12	509
514-517	Kali0274	12	516
520-523	Kali0095	12	521
538-541	Kali0086	12	540
571-574	Kali0095	12	573
571-574	Kali0148	12	573
589-592	Kali0086	12	590
589-592	Kali0274	12	590
607-610	Kali0274	12	608
625-628	Kali0097	12	626

## Sheet: Sheet1
Dataset EV7: MSP2 genotyping with haplotypes defined by length in by determined by capillary electrophoresis. Haplotypes were further merged within bins allowing for 3bp difference.
