# Supplementary material for: Infection length and host environment influence on Plasmodium falciparum dry season reservoir
Source: EMBO Mol Med. 2024 Sep 16;16(10):2349–75. doi: 10.1038/s44321-024-00127-w (PMC11473648; doi:10.1038/s44321-024-00127-w)
Supplement: Supplementary file 10 — Dataset EV8 [file 44321_2024_127_MOESM10_ESM.xlsx]

## Sheet: Dataset EV8
Accession	Sample	ID	Timepoint	Replicate	Name	SPUID	Organism	Tax	BioProject
SAMN38922017	kali0070_1_Plate3_A	Kali0070	1	A	kali0070_1_Plate3_A	Plasmodium	falciparum	5833	PRJNA1054477
SAMN38922018	kali0070_1_Plate3_B	Kali0070	1	B	kali0070_1_Plate3_B	Plasmodium	falciparum	5833	PRJNA1054477
SAMN38936288	kali0095_1_Plate2_A	Kali0095	1	A	kali0095_1_Plate2_A	Plasmodium	falciparum	5833	PRJNA1054477
SAMN38936289	kali0095_1_Plate2_B	Kali0095	1	B	kali0095_1_Plate2_B	Plasmodium	falciparum	5833	PRJNA1054477
SAMN38975344	kali0115_1_Plate93_A	Kali0115	1	A	kali0115_1_Plate93_A	Plasmodium	falciparum	5833	PRJNA1054477
SAMN38975345	kali0115_1_Plate95_B	Kali0115	1	B	kali0115_1_Plate95_B	Plasmodium	falciparum	5833	PRJNA1054477
SAMN38975388	kali0122_1_Plate93_A	Kali0122	1	A	kali0122_1_Plate93_A	Plasmodium	falciparum	5833	PRJNA1054477
SAMN38975389	kali0122_1_Plate95_B	Kali0122	1	B	kali0122_1_Plate95_B	Plasmodium	falciparum	5833	PRJNA1054477
SAMN38975414	kali0126_1_Plate93_A	Kali0126	1	A	kali0126_1_Plate93_A	Plasmodium	falciparum	5833	PRJNA1054477
SAMN38975415	kali0126_1_Plate95_B	Kali0126	1	B	kali0126_1_Plate95_B	Plasmodium	falciparum	5833	PRJNA1054477
SAMN38975440	kali0137_1_Plate96_A	Kali0137	1	A	kali0137_1_Plate96_A	Plasmodium	falciparum	5833	PRJNA1054477
SAMN38975441	kali0137_1_Plate97_B	Kali0137	1	B	kali0137_1_Plate97_B	Plasmodium	falciparum	5833	PRJNA1054477
SAMN38975462	kali0143_1_Plate93_A	Kali0143	1	A	kali0143_1_Plate93_A	Plasmodium	falciparum	5833	PRJNA1054477
SAMN38975463	kali0143_1_Plate95_B	Kali0143	1	B	kali0143_1_Plate95_B	Plasmodium	falciparum	5833	PRJNA1054477
SAMN38975490	kali0147_1_Plate96_A	Kali0147	1	A	kali0147_1_Plate96_A	Plasmodium	falciparum	5833	PRJNA1054477
SAMN38975491	kali0147_1_Plate97_B	Kali0147	1	B	kali0147_1_Plate97_B	Plasmodium	falciparum	5833	PRJNA1054477
SAMN38975520	kali0162_1_Plate96_A	Kali0162	1	A	kali0162_1_Plate96_A	Plasmodium	falciparum	5833	PRJNA1054477
SAMN38975521	kali0162_1_Plate97_B	Kali0162	1	B	kali0162_1_Plate97_B	Plasmodium	falciparum	5833	PRJNA1054477
SAMN38922057	kali0162_1_Plate3_A	Kali0162	1	A	kali0162_1_Plate3_A	Plasmodium	falciparum	5833	PRJNA1054477
SAMN38922058	kali0162_1_Plate3_B	Kali0162	1	B	kali0162_1_Plate3_B	Plasmodium	falciparum	5833	PRJNA1054477
SAMN38975590	kali0184_1_Plate133_B	Kali0184	1	B	kali0184_1_Plate133_B	Plasmodium	falciparum	5833	PRJNA1054477
SAMN38975591	kali0184_1_Plate80_A	Kali0184	1	A	kali0184_1_Plate80_A	Plasmodium	falciparum	5833	PRJNA1054477
SAMN38975616	kali0186_1_Plate96_A	Kali0186	1	A	kali0186_1_Plate96_A	Plasmodium	falciparum	5833	PRJNA1054477
SAMN38975617	kali0186_1_Plate97_B	Kali0186	1	B	kali0186_1_Plate97_B	Plasmodium	falciparum	5833	PRJNA1054477
SAMN38975694	kali0206_1_Plate133_B	Kali0206	1	B	kali0206_1_Plate133_B	Plasmodium	falciparum	5833	PRJNA1054477
SAMN38975695	kali0206_1_Plate80_A	Kali0206	1	A	kali0206_1_Plate80_A	Plasmodium	falciparum	5833	PRJNA1054477
SAMN38975734	kali0214_1_Plate133_B	Kali0214	1	B	kali0214_1_Plate133_B	Plasmodium	falciparum	5833	PRJNA1054477
SAMN38975735	kali0214_1_Plate80_A	Kali0214	1	A	kali0214_1_Plate80_A	Plasmodium	falciparum	5833	PRJNA1054477
SAMN38936422	kali0255_1_Plate1_A	Kali0255	1	A	kali0255_1_Plate1_A	Plasmodium	falciparum	5833	PRJNA1054477
SAMN38936423	kali0255_1_Plate1_B	Kali0255	1	B	kali0255_1_Plate1_B	Plasmodium	falciparum	5833	PRJNA1054477
SAMN38922656	kali0255_1_Plate7_A	Kali0255	1	A	kali0255_1_Plate7_A	Plasmodium	falciparum	5833	PRJNA1054477
SAMN38922657	kali0255_1_Plate7_B	Kali0255	1	B	kali0255_1_Plate7_B	Plasmodium	falciparum	5833	PRJNA1054477
SAMN38922680	kali0256_1_Plate7_A	Kali0256	1	A	kali0256_1_Plate7_A	Plasmodium	falciparum	5833	PRJNA1054477
SAMN38922681	kali0256_1_Plate7_B	Kali0256	1	B	kali0256_1_Plate7_B	Plasmodium	falciparum	5833	PRJNA1054477
SAMN38936440	kali0258_1_Plate1_A	Kali0258	1	A	kali0258_1_Plate1_A	Plasmodium	falciparum	5833	PRJNA1054477
SAMN38936441	kali0258_1_Plate1_B	Kali0258	1	B	kali0258_1_Plate1_B	Plasmodium	falciparum	5833	PRJNA1054477
SAMN38922249	kali0258_1_Plate5_A	Kali0258	1	A	kali0258_1_Plate5_A	Plasmodium	falciparum	5833	PRJNA1054477
SAMN38922696	kali0258_1_Plate5_B	Kali0258	1	B	kali0258_1_Plate5_B	Plasmodium	falciparum	5833	PRJNA1054477
SAMN38922726	kali0280_1_Plate9_A	Kali0280	1	A	kali0280_1_Plate9_A	Plasmodium	falciparum	5833	PRJNA1054477
SAMN38922727	kali0280_1_Plate9_B	Kali0280	1	B	kali0280_1_Plate9_B	Plasmodium	falciparum	5833	PRJNA1054477
SAMN38922766	kali0285_1_Plate7_A	Kali0285	1	A	kali0285_1_Plate7_A	Plasmodium	falciparum	5833	PRJNA1054477
SAMN38922767	kali0285_1_Plate7_B	Kali0285	1	B	kali0285_1_Plate7_B	Plasmodium	falciparum	5833	PRJNA1054477
SAMN38922085	kali0290_1_Plate3_A	Kali0290	1	A	kali0290_1_Plate3_A	Plasmodium	falciparum	5833	PRJNA1054477
SAMN38922086	kali0290_1_Plate3_B	Kali0290	1	B	kali0290_1_Plate3_B	Plasmodium	falciparum	5833	PRJNA1054477
SAMN38975948	kali0308_1_Plate81_A	Kali0308	1	A	kali0308_1_Plate81_A	Plasmodium	falciparum	5833	PRJNA1054477
SAMN38975949	kali0308_1_Plate98_B	Kali0308	1	B	kali0308_1_Plate98_B	Plasmodium	falciparum	5833	PRJNA1054477
SAMN38975964	kali0315_1_Plate81_A	Kali0315	1	A	kali0315_1_Plate81_A	Plasmodium	falciparum	5833	PRJNA1054477
SAMN38975965	kali0315_1_Plate98_B	Kali0315	1	B	kali0315_1_Plate98_B	Plasmodium	falciparum	5833	PRJNA1054477
SAMN38975974	kali0316_1_Plate81_A	Kali0316	1	A	kali0316_1_Plate81_A	Plasmodium	falciparum	5833	PRJNA1054477
SAMN38975975	kali0316_1_Plate98_B	Kali0316	1	B	kali0316_1_Plate98_B	Plasmodium	falciparum	5833	PRJNA1054477
SAMN38922095	kali0336_1_Plate3_A	Kali0336	1	A	kali0336_1_Plate3_A	Plasmodium	falciparum	5833	PRJNA1054477
SAMN38922096	kali0336_1_Plate3_B	Kali0336	1	B	kali0336_1_Plate3_B	Plasmodium	falciparum	5833	PRJNA1054477
SAMN38922278	kali0336_1_Plate6_A	Kali0336	1	A	kali0336_1_Plate6_A	Plasmodium	falciparum	5833	PRJNA1054477
SAMN38922279	kali0336_1_Plate6_B	Kali0336	1	B	kali0336_1_Plate6_B	Plasmodium	falciparum	5833	PRJNA1054477
SAMN38935961	kali0343_1_Plate9_A	Kali0343	1	A	kali0343_1_Plate9_A	Plasmodium	falciparum	5833	PRJNA1054477
SAMN38935962	kali0343_1_Plate9_B	Kali0343	1	B	kali0343_1_Plate9_B	Plasmodium	falciparum	5833	PRJNA1054477
SAMN38922109	kali0344_1_Plate3_A	Kali0344	1	A	kali0344_1_Plate3_A	Plasmodium	falciparum	5833	PRJNA1054477
SAMN38922110	kali0344_1_Plate3_B	Kali0344	1	B	kali0344_1_Plate3_B	Plasmodium	falciparum	5833	PRJNA1054477
SAMN38922313	kali0344_1_Plate6_A	Kali0344	1	A	kali0344_1_Plate6_A	Plasmodium	falciparum	5833	PRJNA1054477
SAMN38922314	kali0344_1_Plate6_B	Kali0344	1	B	kali0344_1_Plate6_B	Plasmodium	falciparum	5833	PRJNA1054477
SAMN38936020	kali0351_1_Plate5_B	Kali0351	1	B	kali0351_1_Plate5_B	Plasmodium	falciparum	5833	PRJNA1054477
SAMN38922333	kali0351_1_Plate5_A	Kali0351	1	A	kali0351_1_Plate5_A	Plasmodium	falciparum	5833	PRJNA1054477
SAMN38936029	kali0354_1_Plate8_A	Kali0354	1	A	kali0354_1_Plate8_A	Plasmodium	falciparum	5833	PRJNA1054477
SAMN38936030	kali0354_1_Plate8_B	Kali0354	1	B	kali0354_1_Plate8_B	Plasmodium	falciparum	5833	PRJNA1054477
SAMN38936564	kali0354_1_Plate1_A	Kali0354	1	A	kali0354_1_Plate1_A	Plasmodium	falciparum	5833	PRJNA1054477
SAMN38936565	kali0354_1_Plate1_B	Kali0354	1	B	kali0354_1_Plate1_B	Plasmodium	falciparum	5833	PRJNA1054477
SAMN38936578	kali0355_1_Plate2_A	Kali0355	1	A	kali0355_1_Plate2_A	Plasmodium	falciparum	5833	PRJNA1054477
SAMN38936579	kali0355_1_Plate2_B	Kali0355	1	B	kali0355_1_Plate2_B	Plasmodium	falciparum	5833	PRJNA1054477
SAMN38922346	kali0355_1_Plate6_A	Kali0355	1	A	kali0355_1_Plate6_A	Plasmodium	falciparum	5833	PRJNA1054477
SAMN38922347	kali0355_1_Plate6_B	Kali0355	1	B	kali0355_1_Plate6_B	Plasmodium	falciparum	5833	PRJNA1054477
SAMN38936076	kali0395_1_Plate9_A	Kali0395	1	A	kali0395_1_Plate9_A	Plasmodium	falciparum	5833	PRJNA1054477
SAMN38936077	kali0395_1_Plate9_B	Kali0395	1	B	kali0395_1_Plate9_B	Plasmodium	falciparum	5833	PRJNA1054477
SAMN38922143	kali0406_1_Plate3_A	Kali0406	1	A	kali0406_1_Plate3_A	Plasmodium	falciparum	5833	PRJNA1054477
SAMN38922144	kali0406_1_Plate3_B	Kali0406	1	B	kali0406_1_Plate3_B	Plasmodium	falciparum	5833	PRJNA1054477
SAMN38922399	kali0406_1_Plate6_A	Kali0406	1	A	kali0406_1_Plate6_A	Plasmodium	falciparum	5833	PRJNA1054477
SAMN38922400	kali0406_1_Plate6_B	Kali0406	1	B	kali0406_1_Plate6_B	Plasmodium	falciparum	5833	PRJNA1054477
SAMN38936090	kali0414_1_Plate8_A	Kali0414	1	A	kali0414_1_Plate8_A	Plasmodium	falciparum	5833	PRJNA1054477
SAMN38936091	kali0414_1_Plate8_B	Kali0414	1	B	kali0414_1_Plate8_B	Plasmodium	falciparum	5833	PRJNA1054477
SAMN38936151	kali0448_1_Plate8_A	Kali0448	1	A	kali0448_1_Plate8_A	Plasmodium	falciparum	5833	PRJNA1054477
SAMN38936152	kali0448_1_Plate8_B	Kali0448	1	B	kali0448_1_Plate8_B	Plasmodium	falciparum	5833	PRJNA1054477
SAMN38936167	kali0457_1_Plate9_A	Kali0457	1	A	kali0457_1_Plate9_A	Plasmodium	falciparum	5833	PRJNA1054477
SAMN38936168	kali0457_1_Plate9_B	Kali0457	1	B	kali0457_1_Plate9_B	Plasmodium	falciparum	5833	PRJNA1054477
SAMN38936648	kali070-1-A_S7	Kali070	1	A	kali070-1-A_S7	Plasmodium	falciparum	5833	PRJNA1054477
SAMN38936649	kali070-1-B_S103	Kali070	1	B	kali070-1-B_S103	Plasmodium	falciparum	5833	PRJNA1054477
SAMN38936684	kali072-1-A_S53	Kali072	1	A	kali072-1-A_S53	Plasmodium	falciparum	5833	PRJNA1054477
SAMN38936685	kali072-1-B_S149	Kali072	1	B	kali072-1-B_S149	Plasmodium	falciparum	5833	PRJNA1054477
SAMN38936712	kali081-1-A_S14	Kali081	1	A	kali081-1-A_S14	Plasmodium	falciparum	5833	PRJNA1054477
SAMN38936713	kali081-1-B_S110	Kali081	1	B	kali081-1-B_S110	Plasmodium	falciparum	5833	PRJNA1054477
SAMN38936774	kali095-1-A_S23	Kali095	1	A	kali095-1-A_S23	Plasmodium	falciparum	5833	PRJNA1054477
SAMN38936775	kali095-1-B_S119	Kali095	1	B	kali095-1-B_S119	Plasmodium	falciparum	5833	PRJNA1054477
SAMN38922205	kali0107_2_Plate5_A	Kali0107	2	A	kali0107_2_Plate5_A	Plasmodium	falciparum	5833	PRJNA1054477
SAMN38922511	kali0107_2_Plate5_B	Kali0107	2	B	kali0107_2_Plate5_B	Plasmodium	falciparum	5833	PRJNA1054477
SAMN38975352	kali0115_2_Plate93_A	Kali0115	2	A	kali0115_2_Plate93_A	Plasmodium	falciparum	5833	PRJNA1054477
SAMN38975353	kali0115_2_Plate95_B	Kali0115	2	B	kali0115_2_Plate95_B	Plasmodium	falciparum	5833	PRJNA1054477
SAMN38975396	kali0122_2_Plate93_A	Kali0122	2	A	kali0122_2_Plate93_A	Plasmodium	falciparum	5833	PRJNA1054477
SAMN38975397	kali0122_2_Plate95_B	Kali0122	2	B	kali0122_2_Plate95_B	Plasmodium	falciparum	5833	PRJNA1054477
SAMN38975422	kali0126_2_Plate96_A	Kali0126	2	A	kali0126_2_Plate96_A	Plasmodium	falciparum	5833	PRJNA1054477
SAMN38975423	kali0126_2_Plate97_B	Kali0126	2	B	kali0126_2_Plate97_B	Plasmodium	falciparum	5833	PRJNA1054477
SAMN38975448	kali0137_2_Plate93_A	Kali0137	2	A	kali0137_2_Plate93_A	Plasmodium	falciparum	5833	PRJNA1054477
SAMN38975449	kali0137_2_Plate95_B	Kali0137	2	B	kali0137_2_Plate95_B	Plasmodium	falciparum	5833	PRJNA1054477
SAMN38975470	kali0143_2_Plate93_A	Kali0143	2	A	kali0143_2_Plate93_A	Plasmodium	falciparum	5833	PRJNA1054477
SAMN38975471	kali0143_2_Plate95_B	Kali0143	2	B	kali0143_2_Plate95_B	Plasmodium	falciparum	5833	PRJNA1054477
SAMN38975498	kali0147_2_Plate93_A	Kali0147	2	A	kali0147_2_Plate93_A	Plasmodium	falciparum	5833	PRJNA1054477
SAMN38975499	kali0147_2_Plate95_B	Kali0147	2	B	kali0147_2_Plate95_B	Plasmodium	falciparum	5833	PRJNA1054477
SAMN38975528	kali0162_2_Plate93_A	Kali0162	2	A	kali0162_2_Plate93_A	Plasmodium	falciparum	5833	PRJNA1054477
SAMN38975529	kali0162_2_Plate95_B	Kali0162	2	B	kali0162_2_Plate95_B	Plasmodium	falciparum	5833	PRJNA1054477
SAMN38975598	kali0184_2_Plate96_A	Kali0184	2	A	kali0184_2_Plate96_A	Plasmodium	falciparum	5833	PRJNA1054477
SAMN38975599	kali0184_2_Plate97_B	Kali0184	2	B	kali0184_2_Plate97_B	Plasmodium	falciparum	5833	PRJNA1054477
SAMN38936384	kali0184_2_Plate2_A	Kali0184	2	A	kali0184_2_Plate2_A	Plasmodium	falciparum	5833	PRJNA1054477
SAMN38936385	kali0184_2_Plate2_B	Kali0184	2	B	kali0184_2_Plate2_B	Plasmodium	falciparum	5833	PRJNA1054477
SAMN38975624	kali0186_2_Plate133_B	Kali0186	2	B	kali0186_2_Plate133_B	Plasmodium	falciparum	5833	PRJNA1054477
SAMN38975625	kali0186_2_Plate80_A	Kali0186	2	A	kali0186_2_Plate80_A	Plasmodium	falciparum	5833	PRJNA1054477
SAMN38936390	kali0186_2_Plate2_A	Kali0186	2	A	kali0186_2_Plate2_A	Plasmodium	falciparum	5833	PRJNA1054477
SAMN38936391	kali0186_2_Plate2_B	Kali0186	2	B	kali0186_2_Plate2_B	Plasmodium	falciparum	5833	PRJNA1054477
SAMN38975662	kali0193_2_Plate133_B	Kali0193	2	B	kali0193_2_Plate133_B	Plasmodium	falciparum	5833	PRJNA1054477
SAMN38975663	kali0193_2_Plate80_A	Kali0193	2	A	kali0193_2_Plate80_A	Plasmodium	falciparum	5833	PRJNA1054477
SAMN38922602	kali0193_2_Plate9_A	Kali0193	2	A	kali0193_2_Plate9_A	Plasmodium	falciparum	5833	PRJNA1054477
SAMN38922603	kali0193_2_Plate9_B	Kali0193	2	B	kali0193_2_Plate9_B	Plasmodium	falciparum	5833	PRJNA1054477
SAMN38922239	kali0198_2_Plate5_A	Kali0198	2	A	kali0198_2_Plate5_A	Plasmodium	falciparum	5833	PRJNA1054477
SAMN38922606	kali0198_2_Plate5_B	Kali0198	2	B	kali0198_2_Plate5_B	Plasmodium	falciparum	5833	PRJNA1054477
SAMN38975702	kali0206_2_Plate133_B	Kali0206	2	B	kali0206_2_Plate133_B	Plasmodium	falciparum	5833	PRJNA1054477
SAMN38975703	kali0206_2_Plate80_A	Kali0206	2	A	kali0206_2_Plate80_A	Plasmodium	falciparum	5833	PRJNA1054477
SAMN38936408	kali0206_2_Plate1_A	Kali0206	2	A	kali0206_2_Plate1_A	Plasmodium	falciparum	5833	PRJNA1054477
SAMN38936409	kali0206_2_Plate1_B	Kali0206	2	B	kali0206_2_Plate1_B	Plasmodium	falciparum	5833	PRJNA1054477
SAMN38975740	kali0214_2_Plate133_B	Kali0214	2	B	kali0214_2_Plate133_B	Plasmodium	falciparum	5833	PRJNA1054477
SAMN38975741	kali0214_2_Plate80_A	Kali0214	2	A	kali0214_2_Plate80_A	Plasmodium	falciparum	5833	PRJNA1054477
SAMN38975796	kali0255_2_Plate81_A	Kali0255	2	A	kali0255_2_Plate81_A	Plasmodium	falciparum	5833	PRJNA1054477
SAMN38975797	kali0255_2_Plate98_B	Kali0255	2	B	kali0255_2_Plate98_B	Plasmodium	falciparum	5833	PRJNA1054477
SAMN38936424	kali0255_2_Plate2_A	Kali0255	2	A	kali0255_2_Plate2_A	Plasmodium	falciparum	5833	PRJNA1054477
SAMN38936425	kali0255_2_Plate2_B	Kali0255	2	B	kali0255_2_Plate2_B	Plasmodium	falciparum	5833	PRJNA1054477
SAMN38922662	kali0255_2_Plate9_A	Kali0255	2	A	kali0255_2_Plate9_A	Plasmodium	falciparum	5833	PRJNA1054477
SAMN38922663	kali0255_2_Plate9_B	Kali0255	2	B	kali0255_2_Plate9_B	Plasmodium	falciparum	5833	PRJNA1054477
SAMN38975806	kali0256_2_Plate81_A	Kali0256	2	A	kali0256_2_Plate81_A	Plasmodium	falciparum	5833	PRJNA1054477
SAMN38975807	kali0256_2_Plate98_B	Kali0256	2	B	kali0256_2_Plate98_B	Plasmodium	falciparum	5833	PRJNA1054477
SAMN38936444	kali0258_2_Plate1_A	Kali0258	2	A	kali0258_2_Plate1_A	Plasmodium	falciparum	5833	PRJNA1054477
SAMN38936445	kali0258_2_Plate1_B	Kali0258	2	B	kali0258_2_Plate1_B	Plasmodium	falciparum	5833	PRJNA1054477
SAMN38922697	kali0258_2_Plate7_A	Kali0258	2	A	kali0258_2_Plate7_A	Plasmodium	falciparum	5833	PRJNA1054477
SAMN38922698	kali0258_2_Plate7_B	Kali0258	2	B	kali0258_2_Plate7_B	Plasmodium	falciparum	5833	PRJNA1054477
SAMN38922730	kali0280_2_Plate9_A	Kali0280	2	A	kali0280_2_Plate9_A	Plasmodium	falciparum	5833	PRJNA1054477
SAMN38922731	kali0280_2_Plate9_B	Kali0280	2	B	kali0280_2_Plate9_B	Plasmodium	falciparum	5833	PRJNA1054477
SAMN38975888	kali0285_2_Plate81_A	Kali0285	2	A	kali0285_2_Plate81_A	Plasmodium	falciparum	5833	PRJNA1054477
SAMN38975889	kali0285_2_Plate98_B	Kali0285	2	B	kali0285_2_Plate98_B	Plasmodium	falciparum	5833	PRJNA1054477
SAMN38922780	kali0286_2_Plate7_A	Kali0286	2	A	kali0286_2_Plate7_A	Plasmodium	falciparum	5833	PRJNA1054477
SAMN38922781	kali0286_2_Plate7_B	Kali0286	2	B	kali0286_2_Plate7_B	Plasmodium	falciparum	5833	PRJNA1054477
SAMN38936474	kali0288_2_Plate1_A	Kali0288	2	A	kali0288_2_Plate1_A	Plasmodium	falciparum	5833	PRJNA1054477
SAMN38936475	kali0288_2_Plate1_B	Kali0288	2	B	kali0288_2_Plate1_B	Plasmodium	falciparum	5833	PRJNA1054477
SAMN38922798	kali0288_2_Plate7_A	Kali0288	2	A	kali0288_2_Plate7_A	Plasmodium	falciparum	5833	PRJNA1054477
SAMN38922799	kali0288_2_Plate7_B	Kali0288	2	B	kali0288_2_Plate7_B	Plasmodium	falciparum	5833	PRJNA1054477
SAMN38975926	kali0290_2_Plate81_A	Kali0290	2	A	kali0290_2_Plate81_A	Plasmodium	falciparum	5833	PRJNA1054477
SAMN38975927	kali0290_2_Plate98_B	Kali0290	2	B	kali0290_2_Plate98_B	Plasmodium	falciparum	5833	PRJNA1054477
SAMN38975954	kali0308_2_Plate81_A	Kali0308	2	A	kali0308_2_Plate81_A	Plasmodium	falciparum	5833	PRJNA1054477
SAMN38975955	kali0308_2_Plate98_B	Kali0308	2	B	kali0308_2_Plate98_B	Plasmodium	falciparum	5833	PRJNA1054477
SAMN38975966	kali0315_2_Plate81_A	Kali0315	2	A	kali0315_2_Plate81_A	Plasmodium	falciparum	5833	PRJNA1054477
SAMN38975967	kali0315_2_Plate98_B	Kali0315	2	B	kali0315_2_Plate98_B	Plasmodium	falciparum	5833	PRJNA1054477
SAMN38935847	kali0316_2_Plate7_A	Kali0316	2	A	kali0316_2_Plate7_A	Plasmodium	falciparum	5833	PRJNA1054477
SAMN38935848	kali0316_2_Plate7_B	Kali0316	2	B	kali0316_2_Plate7_B	Plasmodium	falciparum	5833	PRJNA1054477
SAMN38975994	kali0325_2_Plate81_A	Kali0325	2	A	kali0325_2_Plate81_A	Plasmodium	falciparum	5833	PRJNA1054477
SAMN38975995	kali0325_2_Plate98_B	Kali0325	2	B	kali0325_2_Plate98_B	Plasmodium	falciparum	5833	PRJNA1054477
SAMN38922099	kali0336_2_Plate3_A	Kali0336	2	A	kali0336_2_Plate3_A	Plasmodium	falciparum	5833	PRJNA1054477
SAMN38922100	kali0336_2_Plate3_B	Kali0336	2	B	kali0336_2_Plate3_B	Plasmodium	falciparum	5833	PRJNA1054477
SAMN38922284	kali0336_2_Plate6_A	Kali0336	2	A	kali0336_2_Plate6_A	Plasmodium	falciparum	5833	PRJNA1054477
SAMN38922285	kali0336_2_Plate6_B	Kali0336	2	B	kali0336_2_Plate6_B	Plasmodium	falciparum	5833	PRJNA1054477
SAMN38935948	kali0338_2_Plate5_B	Kali0338	2	B	kali0338_2_Plate5_B	Plasmodium	falciparum	5833	PRJNA1054477
SAMN38922302	kali0338_2_Plate5_A	Kali0338	2	A	kali0338_2_Plate5_A	Plasmodium	falciparum	5833	PRJNA1054477
SAMN38935968	kali0343_2_Plate9_A	Kali0343	2	A	kali0343_2_Plate9_A	Plasmodium	falciparum	5833	PRJNA1054477
SAMN38935969	kali0343_2_Plate9_B	Kali0343	2	B	kali0343_2_Plate9_B	Plasmodium	falciparum	5833	PRJNA1054477
SAMN38935982	kali0344_2_Plate8_A	Kali0344	2	A	kali0344_2_Plate8_A	Plasmodium	falciparum	5833	PRJNA1054477
SAMN38935983	kali0344_2_Plate8_B	Kali0344	2	B	kali0344_2_Plate8_B	Plasmodium	falciparum	5833	PRJNA1054477
SAMN38936037	kali0354_2_Plate8_A	Kali0354	2	A	kali0354_2_Plate8_A	Plasmodium	falciparum	5833	PRJNA1054477
SAMN38936038	kali0354_2_Plate8_B	Kali0354	2	B	kali0354_2_Plate8_B	Plasmodium	falciparum	5833	PRJNA1054477
SAMN38922119	kali0355_2_Plate3_A	Kali0355	2	A	kali0355_2_Plate3_A	Plasmodium	falciparum	5833	PRJNA1054477
SAMN38922120	kali0355_2_Plate3_B	Kali0355	2	B	kali0355_2_Plate3_B	Plasmodium	falciparum	5833	PRJNA1054477
SAMN38922354	kali0355_2_Plate6_A	Kali0355	2	A	kali0355_2_Plate6_A	Plasmodium	falciparum	5833	PRJNA1054477
SAMN38922355	kali0355_2_Plate6_B	Kali0355	2	B	kali0355_2_Plate6_B	Plasmodium	falciparum	5833	PRJNA1054477
SAMN38936078	kali0395_2_Plate10_A	Kali0395	2	A	kali0395_2_Plate10_A	Plasmodium	falciparum	5833	PRJNA1054477
SAMN38936079	kali0395_2_Plate10_B	Kali0395	2	B	kali0395_2_Plate10_B	Plasmodium	falciparum	5833	PRJNA1054477
SAMN38922133	kali0395_2_Plate3_A	Kali0395	2	A	kali0395_2_Plate3_A	Plasmodium	falciparum	5833	PRJNA1054477
SAMN38922134	kali0395_2_Plate3_B	Kali0395	2	B	kali0395_2_Plate3_B	Plasmodium	falciparum	5833	PRJNA1054477
SAMN38936084	kali0406_2_Plate8_A	Kali0406	2	A	kali0406_2_Plate8_A	Plasmodium	falciparum	5833	PRJNA1054477
SAMN38936085	kali0406_2_Plate8_B	Kali0406	2	B	kali0406_2_Plate8_B	Plasmodium	falciparum	5833	PRJNA1054477
SAMN38936594	kali0414_2_Plate2_A	Kali0414	2	A	kali0414_2_Plate2_A	Plasmodium	falciparum	5833	PRJNA1054477
SAMN38936595	kali0414_2_Plate2_B	Kali0414	2	B	kali0414_2_Plate2_B	Plasmodium	falciparum	5833	PRJNA1054477
SAMN38922423	kali0414_2_Plate6_A	Kali0414	2	A	kali0414_2_Plate6_A	Plasmodium	falciparum	5833	PRJNA1054477
SAMN38922424	kali0414_2_Plate6_B	Kali0414	2	B	kali0414_2_Plate6_B	Plasmodium	falciparum	5833	PRJNA1054477
SAMN38936612	kali0448_2_Plate2_A	Kali0448	2	A	kali0448_2_Plate2_A	Plasmodium	falciparum	5833	PRJNA1054477
SAMN38936613	kali0448_2_Plate2_B	Kali0448	2	B	kali0448_2_Plate2_B	Plasmodium	falciparum	5833	PRJNA1054477
SAMN38922448	kali0448_2_Plate6_A	Kali0448	2	A	kali0448_2_Plate6_A	Plasmodium	falciparum	5833	PRJNA1054477
SAMN38922449	kali0448_2_Plate6_B	Kali0448	2	B	kali0448_2_Plate6_B	Plasmodium	falciparum	5833	PRJNA1054477
SAMN38936175	kali0457_2_Plate10_A	Kali0457	2	A	kali0457_2_Plate10_A	Plasmodium	falciparum	5833	PRJNA1054477
SAMN38936176	kali0457_2_Plate10_B	Kali0457	2	B	kali0457_2_Plate10_B	Plasmodium	falciparum	5833	PRJNA1054477
SAMN38922183	kali0457_2_Plate3_A	Kali0457	2	A	kali0457_2_Plate3_A	Plasmodium	falciparum	5833	PRJNA1054477
SAMN38922184	kali0457_2_Plate3_B	Kali0457	2	B	kali0457_2_Plate3_B	Plasmodium	falciparum	5833	PRJNA1054477
SAMN38936656	kali070-2-A_S37	Kali070	2	A	kali070-2-A_S37	Plasmodium	falciparum	5833	PRJNA1054477
SAMN38936657	kali070-2-B_S133	Kali070	2	B	kali070-2-B_S133	Plasmodium	falciparum	5833	PRJNA1054477
SAMN38936692	kali072-2-A_S54	Kali072	2	A	kali072-2-A_S54	Plasmodium	falciparum	5833	PRJNA1054477
SAMN38936693	kali072-2-B_S150	Kali072	2	B	kali072-2-B_S150	Plasmodium	falciparum	5833	PRJNA1054477
SAMN38936720	kali081-2-A_S65	Kali081	2	A	kali081-2-A_S65	Plasmodium	falciparum	5833	PRJNA1054477
SAMN38936721	kali081-2-B_S161	Kali081	2	B	kali081-2-B_S161	Plasmodium	falciparum	5833	PRJNA1054477
SAMN38936782	kali095-2-A_S24	Kali095	2	A	kali095-2-A_S24	Plasmodium	falciparum	5833	PRJNA1054477
SAMN38936783	kali095-2-B_S120	Kali095	2	B	kali095-2-B_S120	Plasmodium	falciparum	5833	PRJNA1054477
SAMN38936292	kali0095_3_Plate2_A	Kali0095	3	A	kali0095_3_Plate2_A	Plasmodium	falciparum	5833	PRJNA1054477
SAMN38936293	kali0095_3_Plate2_B	Kali0095	3	B	kali0095_3_Plate2_B	Plasmodium	falciparum	5833	PRJNA1054477
SAMN38936300	kali0107_3_Plate1_A	Kali0107	3	A	kali0107_3_Plate1_A	Plasmodium	falciparum	5833	PRJNA1054477
SAMN38936301	kali0107_3_Plate1_B	Kali0107	3	B	kali0107_3_Plate1_B	Plasmodium	falciparum	5833	PRJNA1054477
SAMN38975354	kali0115_3_Plate96_A	Kali0115	3	A	kali0115_3_Plate96_A	Plasmodium	falciparum	5833	PRJNA1054477
SAMN38975355	kali0115_3_Plate97_B	Kali0115	3	B	kali0115_3_Plate97_B	Plasmodium	falciparum	5833	PRJNA1054477
SAMN38975398	kali0122_3_Plate93_A	Kali0122	3	A	kali0122_3_Plate93_A	Plasmodium	falciparum	5833	PRJNA1054477
SAMN38975399	kali0122_3_Plate95_B	Kali0122	3	B	kali0122_3_Plate95_B	Plasmodium	falciparum	5833	PRJNA1054477
SAMN38975424	kali0126_3_Plate93_A	Kali0126	3	A	kali0126_3_Plate93_A	Plasmodium	falciparum	5833	PRJNA1054477
SAMN38975425	kali0126_3_Plate95_B	Kali0126	3	B	kali0126_3_Plate95_B	Plasmodium	falciparum	5833	PRJNA1054477
SAMN38975450	kali0137_3_Plate96_A	Kali0137	3	A	kali0137_3_Plate96_A	Plasmodium	falciparum	5833	PRJNA1054477
SAMN38975451	kali0137_3_Plate97_B	Kali0137	3	B	kali0137_3_Plate97_B	Plasmodium	falciparum	5833	PRJNA1054477
SAMN38975472	kali0143_3_Plate96_A	Kali0143	3	A	kali0143_3_Plate96_A	Plasmodium	falciparum	5833	PRJNA1054477
SAMN38975473	kali0143_3_Plate97_B	Kali0143	3	B	kali0143_3_Plate97_B	Plasmodium	falciparum	5833	PRJNA1054477
SAMN38936344	kali0143_3_Plate2_A	Kali0143	3	A	kali0143_3_Plate2_A	Plasmodium	falciparum	5833	PRJNA1054477
SAMN38936345	kali0143_3_Plate2_B	Kali0143	3	B	kali0143_3_Plate2_B	Plasmodium	falciparum	5833	PRJNA1054477
SAMN38975500	kali0147_3_Plate96_A	Kali0147	3	A	kali0147_3_Plate96_A	Plasmodium	falciparum	5833	PRJNA1054477
SAMN38975501	kali0147_3_Plate97_B	Kali0147	3	B	kali0147_3_Plate97_B	Plasmodium	falciparum	5833	PRJNA1054477
SAMN38975530	kali0162_3_Plate93_A	Kali0162	3	A	kali0162_3_Plate93_A	Plasmodium	falciparum	5833	PRJNA1054477
SAMN38975531	kali0162_3_Plate95_B	Kali0162	3	B	kali0162_3_Plate95_B	Plasmodium	falciparum	5833	PRJNA1054477
SAMN38936358	kali0162_3_Plate1_A	Kali0162	3	A	kali0162_3_Plate1_A	Plasmodium	falciparum	5833	PRJNA1054477
SAMN38936359	kali0162_3_Plate1_B	Kali0162	3	B	kali0162_3_Plate1_B	Plasmodium	falciparum	5833	PRJNA1054477
SAMN38975600	kali0184_3_Plate133_B	Kali0184	3	B	kali0184_3_Plate133_B	Plasmodium	falciparum	5833	PRJNA1054477
SAMN38975601	kali0184_3_Plate80_A	Kali0184	3	A	kali0184_3_Plate80_A	Plasmodium	falciparum	5833	PRJNA1054477
SAMN38975626	kali0186_3_Plate133_B	Kali0186	3	B	kali0186_3_Plate133_B	Plasmodium	falciparum	5833	PRJNA1054477
SAMN38975627	kali0186_3_Plate80_A	Kali0186	3	A	kali0186_3_Plate80_A	Plasmodium	falciparum	5833	PRJNA1054477
SAMN38975664	kali0193_3_Plate133_B	Kali0193	3	B	kali0193_3_Plate133_B	Plasmodium	falciparum	5833	PRJNA1054477
SAMN38975665	kali0193_3_Plate80_A	Kali0193	3	A	kali0193_3_Plate80_A	Plasmodium	falciparum	5833	PRJNA1054477
SAMN38936406	kali0198_3_Plate2_A	Kali0198	3	A	kali0198_3_Plate2_A	Plasmodium	falciparum	5833	PRJNA1054477
SAMN38936407	kali0198_3_Plate2_B	Kali0198	3	B	kali0198_3_Plate2_B	Plasmodium	falciparum	5833	PRJNA1054477
SAMN38975704	kali0206_3_Plate133_B	Kali0206	3	B	kali0206_3_Plate133_B	Plasmodium	falciparum	5833	PRJNA1054477
SAMN38975705	kali0206_3_Plate80_A	Kali0206	3	A	kali0206_3_Plate80_A	Plasmodium	falciparum	5833	PRJNA1054477
SAMN38922245	kali0214_3_Plate5_A	Kali0214	3	A	kali0214_3_Plate5_A	Plasmodium	falciparum	5833	PRJNA1054477
SAMN38922636	kali0214_3_Plate5_B	Kali0214	3	B	kali0214_3_Plate5_B	Plasmodium	falciparum	5833	PRJNA1054477
SAMN38975798	kali0255_3_Plate81_A	Kali0255	3	A	kali0255_3_Plate81_A	Plasmodium	falciparum	5833	PRJNA1054477
SAMN38975799	kali0255_3_Plate98_B	Kali0255	3	B	kali0255_3_Plate98_B	Plasmodium	falciparum	5833	PRJNA1054477
SAMN38922686	kali0256_3_Plate7_A	Kali0256	3	A	kali0256_3_Plate7_A	Plasmodium	falciparum	5833	PRJNA1054477
SAMN38922687	kali0256_3_Plate7_B	Kali0256	3	B	kali0256_3_Plate7_B	Plasmodium	falciparum	5833	PRJNA1054477
SAMN38922699	kali0258_3_Plate7_A	Kali0258	3	A	kali0258_3_Plate7_A	Plasmodium	falciparum	5833	PRJNA1054477
SAMN38922700	kali0258_3_Plate7_B	Kali0258	3	B	kali0258_3_Plate7_B	Plasmodium	falciparum	5833	PRJNA1054477
SAMN38922732	kali0280_3_Plate9_A	Kali0280	3	A	kali0280_3_Plate9_A	Plasmodium	falciparum	5833	PRJNA1054477
SAMN38922733	kali0280_3_Plate9_B	Kali0280	3	B	kali0280_3_Plate9_B	Plasmodium	falciparum	5833	PRJNA1054477
SAMN38975890	kali0285_3_Plate81_A	Kali0285	3	A	kali0285_3_Plate81_A	Plasmodium	falciparum	5833	PRJNA1054477
SAMN38975891	kali0285_3_Plate98_B	Kali0285	3	B	kali0285_3_Plate98_B	Plasmodium	falciparum	5833	PRJNA1054477
SAMN38922782	kali0286_3_Plate7_A	Kali0286	3	A	kali0286_3_Plate7_A	Plasmodium	falciparum	5833	PRJNA1054477
SAMN38922783	kali0286_3_Plate7_B	Kali0286	3	B	kali0286_3_Plate7_B	Plasmodium	falciparum	5833	PRJNA1054477
SAMN38936476	kali0288_3_Plate1_A	Kali0288	3	A	kali0288_3_Plate1_A	Plasmodium	falciparum	5833	PRJNA1054477
SAMN38936477	kali0288_3_Plate1_B	Kali0288	3	B	kali0288_3_Plate1_B	Plasmodium	falciparum	5833	PRJNA1054477
SAMN38922264	kali0288_3_Plate5_A	Kali0288	3	A	kali0288_3_Plate5_A	Plasmodium	falciparum	5833	PRJNA1054477
SAMN38922800	kali0288_3_Plate5_B	Kali0288	3	B	kali0288_3_Plate5_B	Plasmodium	falciparum	5833	PRJNA1054477
SAMN38936482	kali0290_3_Plate1_A	Kali0290	3	A	kali0290_3_Plate1_A	Plasmodium	falciparum	5833	PRJNA1054477
SAMN38936483	kali0290_3_Plate1_B	Kali0290	3	B	kali0290_3_Plate1_B	Plasmodium	falciparum	5833	PRJNA1054477
SAMN38922807	kali0290_3_Plate7_A	Kali0290	3	A	kali0290_3_Plate7_A	Plasmodium	falciparum	5833	PRJNA1054477
SAMN38922808	kali0290_3_Plate7_B	Kali0290	3	B	kali0290_3_Plate7_B	Plasmodium	falciparum	5833	PRJNA1054477
SAMN38975956	kali0308_3_Plate81_A	Kali0308	3	A	kali0308_3_Plate81_A	Plasmodium	falciparum	5833	PRJNA1054477
SAMN38975957	kali0308_3_Plate98_B	Kali0308	3	B	kali0308_3_Plate98_B	Plasmodium	falciparum	5833	PRJNA1054477
SAMN38922859	kali0315_3_Plate7_A	Kali0315	3	A	kali0315_3_Plate7_A	Plasmodium	falciparum	5833	PRJNA1054477
SAMN38922860	kali0315_3_Plate7_B	Kali0315	3	B	kali0315_3_Plate7_B	Plasmodium	falciparum	5833	PRJNA1054477
SAMN38935849	kali0316_3_Plate7_A	Kali0316	3	A	kali0316_3_Plate7_A	Plasmodium	falciparum	5833	PRJNA1054477
SAMN38935850	kali0316_3_Plate7_B	Kali0316	3	B	kali0316_3_Plate7_B	Plasmodium	falciparum	5833	PRJNA1054477
SAMN38975984	kali0317_3_Plate81_A	Kali0317	3	A	kali0317_3_Plate81_A	Plasmodium	falciparum	5833	PRJNA1054477
SAMN38975985	kali0317_3_Plate98_B	Kali0317	3	B	kali0317_3_Plate98_B	Plasmodium	falciparum	5833	PRJNA1054477
SAMN38935883	kali0325_3_Plate7_A	Kali0325	3	A	kali0325_3_Plate7_A	Plasmodium	falciparum	5833	PRJNA1054477
SAMN38935884	kali0325_3_Plate7_B	Kali0325	3	B	kali0325_3_Plate7_B	Plasmodium	falciparum	5833	PRJNA1054477
SAMN38936502	kali0325_3_Plate1_A	Kali0325	3	A	kali0325_3_Plate1_A	Plasmodium	falciparum	5833	PRJNA1054477
SAMN38936503	kali0325_3_Plate1_B	Kali0325	3	B	kali0325_3_Plate1_B	Plasmodium	falciparum	5833	PRJNA1054477
SAMN38976014	kali0333_3_Plate81_A	Kali0333	3	A	kali0333_3_Plate81_A	Plasmodium	falciparum	5833	PRJNA1054477
SAMN38976015	kali0333_3_Plate98_B	Kali0333	3	B	kali0333_3_Plate98_B	Plasmodium	falciparum	5833	PRJNA1054477
SAMN38935908	kali0333_3_Plate10_A	Kali0333	3	A	kali0333_3_Plate10_A	Plasmodium	falciparum	5833	PRJNA1054477
SAMN38935909	kali0333_3_Plate10_B	Kali0333	3	B	kali0333_3_Plate10_B	Plasmodium	falciparum	5833	PRJNA1054477
SAMN38936520	kali0333_3_Plate2_A	Kali0333	3	A	kali0333_3_Plate2_A	Plasmodium	falciparum	5833	PRJNA1054477
SAMN38936521	kali0333_3_Plate2_B	Kali0333	3	B	kali0333_3_Plate2_B	Plasmodium	falciparum	5833	PRJNA1054477
SAMN38922101	kali0336_3_Plate3_A	Kali0336	3	A	kali0336_3_Plate3_A	Plasmodium	falciparum	5833	PRJNA1054477
SAMN38922102	kali0336_3_Plate3_B	Kali0336	3	B	kali0336_3_Plate3_B	Plasmodium	falciparum	5833	PRJNA1054477
SAMN38922286	kali0336_3_Plate6_A	Kali0336	3	A	kali0336_3_Plate6_A	Plasmodium	falciparum	5833	PRJNA1054477
SAMN38922287	kali0336_3_Plate6_B	Kali0336	3	B	kali0336_3_Plate6_B	Plasmodium	falciparum	5833	PRJNA1054477
SAMN38935949	kali0338_3_Plate5_B	Kali0338	3	B	kali0338_3_Plate5_B	Plasmodium	falciparum	5833	PRJNA1054477
SAMN38922303	kali0338_3_Plate5_A	Kali0338	3	A	kali0338_3_Plate5_A	Plasmodium	falciparum	5833	PRJNA1054477
SAMN38935970	kali0343_3_Plate5_B	Kali0343	3	B	kali0343_3_Plate5_B	Plasmodium	falciparum	5833	PRJNA1054477
SAMN38922309	kali0343_3_Plate5_A	Kali0343	3	A	kali0343_3_Plate5_A	Plasmodium	falciparum	5833	PRJNA1054477
SAMN38935984	kali0344_3_Plate5_B	Kali0344	3	B	kali0344_3_Plate5_B	Plasmodium	falciparum	5833	PRJNA1054477
SAMN38922315	kali0344_3_Plate5_A	Kali0344	3	A	kali0344_3_Plate5_A	Plasmodium	falciparum	5833	PRJNA1054477
SAMN38936039	kali0354_3_Plate8_A	Kali0354	3	A	kali0354_3_Plate8_A	Plasmodium	falciparum	5833	PRJNA1054477
SAMN38936040	kali0354_3_Plate8_B	Kali0354	3	B	kali0354_3_Plate8_B	Plasmodium	falciparum	5833	PRJNA1054477
SAMN38936570	kali0354_3_Plate1_A	Kali0354	3	A	kali0354_3_Plate1_A	Plasmodium	falciparum	5833	PRJNA1054477
SAMN38936571	kali0354_3_Plate1_B	Kali0354	3	B	kali0354_3_Plate1_B	Plasmodium	falciparum	5833	PRJNA1054477
SAMN38922121	kali0355_3_Plate3_A	Kali0355	3	A	kali0355_3_Plate3_A	Plasmodium	falciparum	5833	PRJNA1054477
SAMN38922122	kali0355_3_Plate3_B	Kali0355	3	B	kali0355_3_Plate3_B	Plasmodium	falciparum	5833	PRJNA1054477
SAMN38922356	kali0355_3_Plate6_A	Kali0355	3	A	kali0355_3_Plate6_A	Plasmodium	falciparum	5833	PRJNA1054477
SAMN38922357	kali0355_3_Plate6_B	Kali0355	3	B	kali0355_3_Plate6_B	Plasmodium	falciparum	5833	PRJNA1054477
SAMN38936080	kali0395_3_Plate10_A	Kali0395	3	A	kali0395_3_Plate10_A	Plasmodium	falciparum	5833	PRJNA1054477
SAMN38936081	kali0395_3_Plate10_B	Kali0395	3	B	kali0395_3_Plate10_B	Plasmodium	falciparum	5833	PRJNA1054477
SAMN38922135	kali0395_3_Plate3_A	Kali0395	3	A	kali0395_3_Plate3_A	Plasmodium	falciparum	5833	PRJNA1054477
SAMN38922136	kali0395_3_Plate3_B	Kali0395	3	B	kali0395_3_Plate3_B	Plasmodium	falciparum	5833	PRJNA1054477
SAMN38922407	kali0406_3_Plate6_A	Kali0406	3	A	kali0406_3_Plate6_A	Plasmodium	falciparum	5833	PRJNA1054477
SAMN38922408	kali0406_3_Plate6_B	Kali0406	3	B	kali0406_3_Plate6_B	Plasmodium	falciparum	5833	PRJNA1054477
SAMN38936596	kali0414_3_Plate2_A	Kali0414	3	A	kali0414_3_Plate2_A	Plasmodium	falciparum	5833	PRJNA1054477
SAMN38936597	kali0414_3_Plate2_B	Kali0414	3	B	kali0414_3_Plate2_B	Plasmodium	falciparum	5833	PRJNA1054477
SAMN38922425	kali0414_3_Plate6_A	Kali0414	3	A	kali0414_3_Plate6_A	Plasmodium	falciparum	5833	PRJNA1054477
SAMN38922426	kali0414_3_Plate6_B	Kali0414	3	B	kali0414_3_Plate6_B	Plasmodium	falciparum	5833	PRJNA1054477
SAMN38922173	kali0448_3_Plate3_A	Kali0448	3	A	kali0448_3_Plate3_A	Plasmodium	falciparum	5833	PRJNA1054477
SAMN38922174	kali0448_3_Plate3_B	Kali0448	3	B	kali0448_3_Plate3_B	Plasmodium	falciparum	5833	PRJNA1054477
SAMN38922450	kali0448_3_Plate6_A	Kali0448	3	A	kali0448_3_Plate6_A	Plasmodium	falciparum	5833	PRJNA1054477
SAMN38922451	kali0448_3_Plate6_B	Kali0448	3	B	kali0448_3_Plate6_B	Plasmodium	falciparum	5833	PRJNA1054477
SAMN38936177	kali0457_3_Plate9_A	Kali0457	3	A	kali0457_3_Plate9_A	Plasmodium	falciparum	5833	PRJNA1054477
SAMN38936178	kali0457_3_Plate9_B	Kali0457	3	B	kali0457_3_Plate9_B	Plasmodium	falciparum	5833	PRJNA1054477
SAMN38936658	kali070-3-A_S38	Kali070	3	A	kali070-3-A_S38	Plasmodium	falciparum	5833	PRJNA1054477
SAMN38936659	kali070-3-B_S134	Kali070	3	B	kali070-3-B_S134	Plasmodium	falciparum	5833	PRJNA1054477
SAMN38936694	kali072-3-A_S55	Kali072	3	A	kali072-3-A_S55	Plasmodium	falciparum	5833	PRJNA1054477
SAMN38936695	kali072-3-B_S151	Kali072	3	B	kali072-3-B_S151	Plasmodium	falciparum	5833	PRJNA1054477
SAMN38936722	kali081-3-A_S92	Kali081	3	A	kali081-3-A_S92	Plasmodium	falciparum	5833	PRJNA1054477
SAMN38936723	kali081-3-B_S188	Kali081	3	B	kali081-3-B_S188	Plasmodium	falciparum	5833	PRJNA1054477
SAMN38936784	kali095-3-A_S25	Kali095	3	A	kali095-3-A_S25	Plasmodium	falciparum	5833	PRJNA1054477
SAMN38936785	kali095-3-B_S121	Kali095	3	B	kali095-3-B_S121	Plasmodium	falciparum	5833	PRJNA1054477
SAMN38922512	kali0107_4_Plate9_A	Kali0107	4	A	kali0107_4_Plate9_A	Plasmodium	falciparum	5833	PRJNA1054477
SAMN38922513	kali0107_4_Plate9_B	Kali0107	4	B	kali0107_4_Plate9_B	Plasmodium	falciparum	5833	PRJNA1054477
SAMN38975330	kali0113_4_Plate93_A	Kali0113	4	A	kali0113_4_Plate93_A	Plasmodium	falciparum	5833	PRJNA1054477
SAMN38975331	kali0113_4_Plate95_B	Kali0113	4	B	kali0113_4_Plate95_B	Plasmodium	falciparum	5833	PRJNA1054477
SAMN38975356	kali0115_4_Plate93_A	Kali0115	4	A	kali0115_4_Plate93_A	Plasmodium	falciparum	5833	PRJNA1054477
SAMN38975357	kali0115_4_Plate95_B	Kali0115	4	B	kali0115_4_Plate95_B	Plasmodium	falciparum	5833	PRJNA1054477
SAMN38975400	kali0122_4_Plate93_A	Kali0122	4	A	kali0122_4_Plate93_A	Plasmodium	falciparum	5833	PRJNA1054477
SAMN38975401	kali0122_4_Plate95_B	Kali0122	4	B	kali0122_4_Plate95_B	Plasmodium	falciparum	5833	PRJNA1054477
SAMN38936324	kali0122_4_Plate2_A	Kali0122	4	A	kali0122_4_Plate2_A	Plasmodium	falciparum	5833	PRJNA1054477
SAMN38936325	kali0122_4_Plate2_B	Kali0122	4	B	kali0122_4_Plate2_B	Plasmodium	falciparum	5833	PRJNA1054477
SAMN38975426	kali0126_4_Plate93_A	Kali0126	4	A	kali0126_4_Plate93_A	Plasmodium	falciparum	5833	PRJNA1054477
SAMN38975427	kali0126_4_Plate95_B	Kali0126	4	B	kali0126_4_Plate95_B	Plasmodium	falciparum	5833	PRJNA1054477
SAMN38975452	kali0137_4_Plate93_A	Kali0137	4	A	kali0137_4_Plate93_A	Plasmodium	falciparum	5833	PRJNA1054477
SAMN38975453	kali0137_4_Plate95_B	Kali0137	4	B	kali0137_4_Plate95_B	Plasmodium	falciparum	5833	PRJNA1054477
SAMN38975474	kali0143_4_Plate93_A	Kali0143	4	A	kali0143_4_Plate93_A	Plasmodium	falciparum	5833	PRJNA1054477
SAMN38975475	kali0143_4_Plate95_B	Kali0143	4	B	kali0143_4_Plate95_B	Plasmodium	falciparum	5833	PRJNA1054477
SAMN38975502	kali0147_4_Plate93_A	Kali0147	4	A	kali0147_4_Plate93_A	Plasmodium	falciparum	5833	PRJNA1054477
SAMN38975503	kali0147_4_Plate95_B	Kali0147	4	B	kali0147_4_Plate95_B	Plasmodium	falciparum	5833	PRJNA1054477
SAMN38975532	kali0162_4_Plate93_A	Kali0162	4	A	kali0162_4_Plate93_A	Plasmodium	falciparum	5833	PRJNA1054477
SAMN38975533	kali0162_4_Plate95_B	Kali0162	4	B	kali0162_4_Plate95_B	Plasmodium	falciparum	5833	PRJNA1054477
SAMN38975566	kali0175_4_Plate96_A	Kali0175	4	A	kali0175_4_Plate96_A	Plasmodium	falciparum	5833	PRJNA1054477
SAMN38975567	kali0175_4_Plate97_B	Kali0175	4	B	kali0175_4_Plate97_B	Plasmodium	falciparum	5833	PRJNA1054477
SAMN38936370	kali0175_4_Plate2_A	Kali0175	4	A	kali0175_4_Plate2_A	Plasmodium	falciparum	5833	PRJNA1054477
SAMN38936371	kali0175_4_Plate2_B	Kali0175	4	B	kali0175_4_Plate2_B	Plasmodium	falciparum	5833	PRJNA1054477
SAMN38922228	kali0175_4_Plate5_A	Kali0175	4	A	kali0175_4_Plate5_A	Plasmodium	falciparum	5833	PRJNA1054477
SAMN38922583	kali0175_4_Plate5_B	Kali0175	4	B	kali0175_4_Plate5_B	Plasmodium	falciparum	5833	PRJNA1054477
SAMN38975602	kali0184_4_Plate133_B	Kali0184	4	B	kali0184_4_Plate133_B	Plasmodium	falciparum	5833	PRJNA1054477
SAMN38975603	kali0184_4_Plate80_A	Kali0184	4	A	kali0184_4_Plate80_A	Plasmodium	falciparum	5833	PRJNA1054477
SAMN38975628	kali0186_4_Plate96_A	Kali0186	4	A	kali0186_4_Plate96_A	Plasmodium	falciparum	5833	PRJNA1054477
SAMN38975629	kali0186_4_Plate97_B	Kali0186	4	B	kali0186_4_Plate97_B	Plasmodium	falciparum	5833	PRJNA1054477
SAMN38936392	kali0186_4_Plate2_A	Kali0186	4	A	kali0186_4_Plate2_A	Plasmodium	falciparum	5833	PRJNA1054477
SAMN38936393	kali0186_4_Plate2_B	Kali0186	4	B	kali0186_4_Plate2_B	Plasmodium	falciparum	5833	PRJNA1054477
SAMN38922231	kali0186_4_Plate6_A	Kali0186	4	A	kali0186_4_Plate6_A	Plasmodium	falciparum	5833	PRJNA1054477
SAMN38922232	kali0186_4_Plate6_B	Kali0186	4	B	kali0186_4_Plate6_B	Plasmodium	falciparum	5833	PRJNA1054477
SAMN38975666	kali0193_4_Plate96_A	Kali0193	4	A	kali0193_4_Plate96_A	Plasmodium	falciparum	5833	PRJNA1054477
SAMN38975667	kali0193_4_Plate97_B	Kali0193	4	B	kali0193_4_Plate97_B	Plasmodium	falciparum	5833	PRJNA1054477
SAMN38922059	kali0193_4_Plate3_A	Kali0193	4	A	kali0193_4_Plate3_A	Plasmodium	falciparum	5833	PRJNA1054477
SAMN38922060	kali0193_4_Plate3_B	Kali0193	4	B	kali0193_4_Plate3_B	Plasmodium	falciparum	5833	PRJNA1054477
SAMN38922607	kali0198_4_Plate10_A	Kali0198	4	A	kali0198_4_Plate10_A	Plasmodium	falciparum	5833	PRJNA1054477
SAMN38922608	kali0198_4_Plate10_B	Kali0198	4	B	kali0198_4_Plate10_B	Plasmodium	falciparum	5833	PRJNA1054477
SAMN38975706	kali0206_4_Plate133_B	Kali0206	4	B	kali0206_4_Plate133_B	Plasmodium	falciparum	5833	PRJNA1054477
SAMN38975707	kali0206_4_Plate80_A	Kali0206	4	A	kali0206_4_Plate80_A	Plasmodium	falciparum	5833	PRJNA1054477
SAMN38975742	kali0214_4_Plate133_B	Kali0214	4	B	kali0214_4_Plate133_B	Plasmodium	falciparum	5833	PRJNA1054477
SAMN38975743	kali0214_4_Plate80_A	Kali0214	4	A	kali0214_4_Plate80_A	Plasmodium	falciparum	5833	PRJNA1054477
SAMN38975774	kali0249_4_Plate96_A	Kali0249	4	A	kali0249_4_Plate96_A	Plasmodium	falciparum	5833	PRJNA1054477
SAMN38975775	kali0249_4_Plate97_B	Kali0249	4	B	kali0249_4_Plate97_B	Plasmodium	falciparum	5833	PRJNA1054477
SAMN38922071	kali0249_4_Plate3_A	Kali0249	4	A	kali0249_4_Plate3_A	Plasmodium	falciparum	5833	PRJNA1054477
SAMN38922072	kali0249_4_Plate3_B	Kali0249	4	B	kali0249_4_Plate3_B	Plasmodium	falciparum	5833	PRJNA1054477
SAMN38936426	kali0255_4_Plate2_A	Kali0255	4	A	kali0255_4_Plate2_A	Plasmodium	falciparum	5833	PRJNA1054477
SAMN38936427	kali0255_4_Plate2_B	Kali0255	4	B	kali0255_4_Plate2_B	Plasmodium	falciparum	5833	PRJNA1054477
SAMN38922664	kali0255_4_Plate7_A	Kali0255	4	A	kali0255_4_Plate7_A	Plasmodium	falciparum	5833	PRJNA1054477
SAMN38922665	kali0255_4_Plate7_B	Kali0255	4	B	kali0255_4_Plate7_B	Plasmodium	falciparum	5833	PRJNA1054477
SAMN38975808	kali0256_4_Plate81_A	Kali0256	4	A	kali0256_4_Plate81_A	Plasmodium	falciparum	5833	PRJNA1054477
SAMN38975809	kali0256_4_Plate98_B	Kali0256	4	B	kali0256_4_Plate98_B	Plasmodium	falciparum	5833	PRJNA1054477
SAMN38975826	kali0258_4_Plate81_A	Kali0258	4	A	kali0258_4_Plate81_A	Plasmodium	falciparum	5833	PRJNA1054477
SAMN38975827	kali0258_4_Plate98_B	Kali0258	4	B	kali0258_4_Plate98_B	Plasmodium	falciparum	5833	PRJNA1054477
SAMN38936450	kali0260_4_Plate1_A	Kali0260	4	A	kali0260_4_Plate1_A	Plasmodium	falciparum	5833	PRJNA1054477
SAMN38936451	kali0260_4_Plate1_B	Kali0260	4	B	kali0260_4_Plate1_B	Plasmodium	falciparum	5833	PRJNA1054477
SAMN38922251	kali0260_4_Plate5_A	Kali0260	4	A	kali0260_4_Plate5_A	Plasmodium	falciparum	5833	PRJNA1054477
SAMN38922706	kali0260_4_Plate5_B	Kali0260	4	B	kali0260_4_Plate5_B	Plasmodium	falciparum	5833	PRJNA1054477
SAMN38936458	kali0280_4_Plate1_A	Kali0280	4	A	kali0280_4_Plate1_A	Plasmodium	falciparum	5833	PRJNA1054477
SAMN38936459	kali0280_4_Plate1_B	Kali0280	4	B	kali0280_4_Plate1_B	Plasmodium	falciparum	5833	PRJNA1054477
SAMN38922734	kali0280_4_Plate9_A	Kali0280	4	A	kali0280_4_Plate9_A	Plasmodium	falciparum	5833	PRJNA1054477
SAMN38922735	kali0280_4_Plate9_B	Kali0280	4	B	kali0280_4_Plate9_B	Plasmodium	falciparum	5833	PRJNA1054477
SAMN38975892	kali0285_4_Plate81_A	Kali0285	4	A	kali0285_4_Plate81_A	Plasmodium	falciparum	5833	PRJNA1054477
SAMN38975893	kali0285_4_Plate98_B	Kali0285	4	B	kali0285_4_Plate98_B	Plasmodium	falciparum	5833	PRJNA1054477
SAMN38922784	kali0286_4_Plate7_A	Kali0286	4	A	kali0286_4_Plate7_A	Plasmodium	falciparum	5833	PRJNA1054477
SAMN38922785	kali0286_4_Plate7_B	Kali0286	4	B	kali0286_4_Plate7_B	Plasmodium	falciparum	5833	PRJNA1054477
SAMN38975910	kali0288_4_Plate81_A	Kali0288	4	A	kali0288_4_Plate81_A	Plasmodium	falciparum	5833	PRJNA1054477
SAMN38975911	kali0288_4_Plate98_B	Kali0288	4	B	kali0288_4_Plate98_B	Plasmodium	falciparum	5833	PRJNA1054477
SAMN38922809	kali0290_4_Plate7_A	Kali0290	4	A	kali0290_4_Plate7_A	Plasmodium	falciparum	5833	PRJNA1054477
SAMN38922810	kali0290_4_Plate7_B	Kali0290	4	B	kali0290_4_Plate7_B	Plasmodium	falciparum	5833	PRJNA1054477
SAMN38975958	kali0308_4_Plate81_A	Kali0308	4	A	kali0308_4_Plate81_A	Plasmodium	falciparum	5833	PRJNA1054477
SAMN38975959	kali0308_4_Plate98_B	Kali0308	4	B	kali0308_4_Plate98_B	Plasmodium	falciparum	5833	PRJNA1054477
SAMN38922861	kali0315_4_Plate7_A	Kali0315	4	A	kali0315_4_Plate7_A	Plasmodium	falciparum	5833	PRJNA1054477
SAMN38922862	kali0315_4_Plate7_B	Kali0315	4	B	kali0315_4_Plate7_B	Plasmodium	falciparum	5833	PRJNA1054477
SAMN38935851	kali0316_4_Plate7_A	Kali0316	4	A	kali0316_4_Plate7_A	Plasmodium	falciparum	5833	PRJNA1054477
SAMN38935852	kali0316_4_Plate7_B	Kali0316	4	B	kali0316_4_Plate7_B	Plasmodium	falciparum	5833	PRJNA1054477
SAMN38975986	kali0317_4_Plate81_A	Kali0317	4	A	kali0317_4_Plate81_A	Plasmodium	falciparum	5833	PRJNA1054477
SAMN38975987	kali0317_4_Plate98_B	Kali0317	4	B	kali0317_4_Plate98_B	Plasmodium	falciparum	5833	PRJNA1054477
SAMN38935885	kali0325_4_Plate7_A	Kali0325	4	A	kali0325_4_Plate7_A	Plasmodium	falciparum	5833	PRJNA1054477
SAMN38935886	kali0325_4_Plate7_B	Kali0325	4	B	kali0325_4_Plate7_B	Plasmodium	falciparum	5833	PRJNA1054477
SAMN38935910	kali0333_4_Plate7_A	Kali0333	4	A	kali0333_4_Plate7_A	Plasmodium	falciparum	5833	PRJNA1054477
SAMN38935911	kali0333_4_Plate7_B	Kali0333	4	B	kali0333_4_Plate7_B	Plasmodium	falciparum	5833	PRJNA1054477
SAMN38935912	kali0333_4_Plate8_A	Kali0333	4	A	kali0333_4_Plate8_A	Plasmodium	falciparum	5833	PRJNA1054477
SAMN38935913	kali0333_4_Plate8_B	Kali0333	4	B	kali0333_4_Plate8_B	Plasmodium	falciparum	5833	PRJNA1054477
SAMN38935932	kali0336_4_Plate8_A	Kali0336	4	A	kali0336_4_Plate8_A	Plasmodium	falciparum	5833	PRJNA1054477
SAMN38935933	kali0336_4_Plate8_B	Kali0336	4	B	kali0336_4_Plate8_B	Plasmodium	falciparum	5833	PRJNA1054477
SAMN38935950	kali0338_4_Plate8_A	Kali0338	4	A	kali0338_4_Plate8_A	Plasmodium	falciparum	5833	PRJNA1054477
SAMN38936538	kali0338_4_Plate1_A	Kali0338	4	A	kali0338_4_Plate1_A	Plasmodium	falciparum	5833	PRJNA1054477
SAMN38936539	kali0338_4_Plate1_B	Kali0338	4	B	kali0338_4_Plate1_B	Plasmodium	falciparum	5833	PRJNA1054477
SAMN38935971	kali0343_4_Plate5_B	Kali0343	4	B	kali0343_4_Plate5_B	Plasmodium	falciparum	5833	PRJNA1054477
SAMN38922310	kali0343_4_Plate5_A	Kali0343	4	A	kali0343_4_Plate5_A	Plasmodium	falciparum	5833	PRJNA1054477
SAMN38935985	kali0344_4_Plate8_A	Kali0344	4	A	kali0344_4_Plate8_A	Plasmodium	falciparum	5833	PRJNA1054477
SAMN38935986	kali0344_4_Plate8_B	Kali0344	4	B	kali0344_4_Plate8_B	Plasmodium	falciparum	5833	PRJNA1054477
SAMN38936041	kali0354_4_Plate8_A	Kali0354	4	A	kali0354_4_Plate8_A	Plasmodium	falciparum	5833	PRJNA1054477
SAMN38936042	kali0354_4_Plate8_B	Kali0354	4	B	kali0354_4_Plate8_B	Plasmodium	falciparum	5833	PRJNA1054477
SAMN38936580	kali0355_4_Plate2_A	Kali0355	4	A	kali0355_4_Plate2_A	Plasmodium	falciparum	5833	PRJNA1054477
SAMN38936581	kali0355_4_Plate2_B	Kali0355	4	B	kali0355_4_Plate2_B	Plasmodium	falciparum	5833	PRJNA1054477
SAMN38922358	kali0355_4_Plate6_A	Kali0355	4	A	kali0355_4_Plate6_A	Plasmodium	falciparum	5833	PRJNA1054477
SAMN38922359	kali0355_4_Plate6_B	Kali0355	4	B	kali0355_4_Plate6_B	Plasmodium	falciparum	5833	PRJNA1054477
SAMN38922147	kali0406_4_Plate3_A	Kali0406	4	A	kali0406_4_Plate3_A	Plasmodium	falciparum	5833	PRJNA1054477
SAMN38922148	kali0406_4_Plate3_B	Kali0406	4	B	kali0406_4_Plate3_B	Plasmodium	falciparum	5833	PRJNA1054477
SAMN38922409	kali0406_4_Plate6_A	Kali0406	4	A	kali0406_4_Plate6_A	Plasmodium	falciparum	5833	PRJNA1054477
SAMN38922410	kali0406_4_Plate6_B	Kali0406	4	B	kali0406_4_Plate6_B	Plasmodium	falciparum	5833	PRJNA1054477
SAMN38936598	kali0414_4_Plate2_A	Kali0414	4	A	kali0414_4_Plate2_A	Plasmodium	falciparum	5833	PRJNA1054477
SAMN38936599	kali0414_4_Plate2_B	Kali0414	4	B	kali0414_4_Plate2_B	Plasmodium	falciparum	5833	PRJNA1054477
SAMN38922427	kali0414_4_Plate6_A	Kali0414	4	A	kali0414_4_Plate6_A	Plasmodium	falciparum	5833	PRJNA1054477
SAMN38922428	kali0414_4_Plate6_B	Kali0414	4	B	kali0414_4_Plate6_B	Plasmodium	falciparum	5833	PRJNA1054477
SAMN38936108	kali0417_4_Plate9_B	Kali0417	4	B	kali0417_4_Plate9_B	Plasmodium	falciparum	5833	PRJNA1054477
SAMN38922175	kali0448_4_Plate3_A	Kali0448	4	A	kali0448_4_Plate3_A	Plasmodium	falciparum	5833	PRJNA1054477
SAMN38922176	kali0448_4_Plate3_B	Kali0448	4	B	kali0448_4_Plate3_B	Plasmodium	falciparum	5833	PRJNA1054477
SAMN38922452	kali0448_4_Plate6_A	Kali0448	4	A	kali0448_4_Plate6_A	Plasmodium	falciparum	5833	PRJNA1054477
SAMN38922453	kali0448_4_Plate6_B	Kali0448	4	B	kali0448_4_Plate6_B	Plasmodium	falciparum	5833	PRJNA1054477
SAMN38936179	kali0457_4_Plate9_A	Kali0457	4	A	kali0457_4_Plate9_A	Plasmodium	falciparum	5833	PRJNA1054477
SAMN38936180	kali0457_4_Plate9_B	Kali0457	4	B	kali0457_4_Plate9_B	Plasmodium	falciparum	5833	PRJNA1054477
SAMN38936660	kali070-4-A_S39	Kali070	4	A	kali070-4-A_S39	Plasmodium	falciparum	5833	PRJNA1054477
SAMN38936661	kali070-4-B_S135	Kali070	4	B	kali070-4-B_S135	Plasmodium	falciparum	5833	PRJNA1054477
SAMN38936696	kali072-4-A_S56	Kali072	4	A	kali072-4-A_S56	Plasmodium	falciparum	5833	PRJNA1054477
SAMN38936697	kali072-4-B_S152	Kali072	4	B	kali072-4-B_S152	Plasmodium	falciparum	5833	PRJNA1054477
SAMN38936724	kali081-4-A_S66	Kali081	4	A	kali081-4-A_S66	Plasmodium	falciparum	5833	PRJNA1054477
SAMN38936725	kali081-4-B_S162	Kali081	4	B	kali081-4-B_S162	Plasmodium	falciparum	5833	PRJNA1054477
SAMN38936786	kali095-4-A_S83	Kali095	4	A	kali095-4-A_S83	Plasmodium	falciparum	5833	PRJNA1054477
SAMN38936787	kali095-4-B_S179	Kali095	4	B	kali095-4-B_S179	Plasmodium	falciparum	5833	PRJNA1054477
SAMN38922023	kali0072_5_Plate3_A	Kali0072	5	A	kali0072_5_Plate3_A	Plasmodium	falciparum	5833	PRJNA1054477
SAMN38922024	kali0072_5_Plate3_B	Kali0072	5	B	kali0072_5_Plate3_B	Plasmodium	falciparum	5833	PRJNA1054477
SAMN38936282	kali0081_5_Plate1_A	Kali0081	5	A	kali0081_5_Plate1_A	Plasmodium	falciparum	5833	PRJNA1054477
SAMN38936283	kali0081_5_Plate1_B	Kali0081	5	B	kali0081_5_Plate1_B	Plasmodium	falciparum	5833	PRJNA1054477
SAMN38922204	kali0081_5_Plate5_A	Kali0081	5	A	kali0081_5_Plate5_A	Plasmodium	falciparum	5833	PRJNA1054477
SAMN38922500	kali0081_5_Plate5_B	Kali0081	5	B	kali0081_5_Plate5_B	Plasmodium	falciparum	5833	PRJNA1054477
SAMN38922514	kali0107_5_Plate9_A	Kali0107	5	A	kali0107_5_Plate9_A	Plasmodium	falciparum	5833	PRJNA1054477
SAMN38922515	kali0107_5_Plate9_B	Kali0107	5	B	kali0107_5_Plate9_B	Plasmodium	falciparum	5833	PRJNA1054477
SAMN38922210	kali0112_5_Plate5_A	Kali0112	5	A	kali0112_5_Plate5_A	Plasmodium	falciparum	5833	PRJNA1054477
SAMN38922532	kali0112_5_Plate5_B	Kali0112	5	B	kali0112_5_Plate5_B	Plasmodium	falciparum	5833	PRJNA1054477
SAMN38975332	kali0113_5_Plate93_A	Kali0113	5	A	kali0113_5_Plate93_A	Plasmodium	falciparum	5833	PRJNA1054477
SAMN38975333	kali0113_5_Plate95_B	Kali0113	5	B	kali0113_5_Plate95_B	Plasmodium	falciparum	5833	PRJNA1054477
SAMN38975358	kali0115_5_Plate93_A	Kali0115	5	A	kali0115_5_Plate93_A	Plasmodium	falciparum	5833	PRJNA1054477
SAMN38975359	kali0115_5_Plate95_B	Kali0115	5	B	kali0115_5_Plate95_B	Plasmodium	falciparum	5833	PRJNA1054477
SAMN38975376	kali0119_5_Plate96_A	Kali0119	5	A	kali0119_5_Plate96_A	Plasmodium	falciparum	5833	PRJNA1054477
SAMN38975377	kali0119_5_Plate97_B	Kali0119	5	B	kali0119_5_Plate97_B	Plasmodium	falciparum	5833	PRJNA1054477
SAMN38975402	kali0122_5_Plate96_A	Kali0122	5	A	kali0122_5_Plate96_A	Plasmodium	falciparum	5833	PRJNA1054477
SAMN38975403	kali0122_5_Plate97_B	Kali0122	5	B	kali0122_5_Plate97_B	Plasmodium	falciparum	5833	PRJNA1054477
SAMN38975428	kali0126_5_Plate93_A	Kali0126	5	A	kali0126_5_Plate93_A	Plasmodium	falciparum	5833	PRJNA1054477
SAMN38975429	kali0126_5_Plate95_B	Kali0126	5	B	kali0126_5_Plate95_B	Plasmodium	falciparum	5833	PRJNA1054477
SAMN38975454	kali0137_5_Plate93_A	Kali0137	5	A	kali0137_5_Plate93_A	Plasmodium	falciparum	5833	PRJNA1054477
SAMN38975455	kali0137_5_Plate95_B	Kali0137	5	B	kali0137_5_Plate95_B	Plasmodium	falciparum	5833	PRJNA1054477
SAMN38975476	kali0143_5_Plate96_A	Kali0143	5	A	kali0143_5_Plate96_A	Plasmodium	falciparum	5833	PRJNA1054477
SAMN38975477	kali0143_5_Plate97_B	Kali0143	5	B	kali0143_5_Plate97_B	Plasmodium	falciparum	5833	PRJNA1054477
SAMN38936346	kali0143_5_Plate2_A	Kali0143	5	A	kali0143_5_Plate2_A	Plasmodium	falciparum	5833	PRJNA1054477
SAMN38936347	kali0143_5_Plate2_B	Kali0143	5	B	kali0143_5_Plate2_B	Plasmodium	falciparum	5833	PRJNA1054477
SAMN38922224	kali0143_5_Plate5_A	Kali0143	5	A	kali0143_5_Plate5_A	Plasmodium	falciparum	5833	PRJNA1054477
SAMN38922561	kali0143_5_Plate5_B	Kali0143	5	B	kali0143_5_Plate5_B	Plasmodium	falciparum	5833	PRJNA1054477
SAMN38975504	kali0147_5_Plate96_A	Kali0147	5	A	kali0147_5_Plate96_A	Plasmodium	falciparum	5833	PRJNA1054477
SAMN38975505	kali0147_5_Plate97_B	Kali0147	5	B	kali0147_5_Plate97_B	Plasmodium	falciparum	5833	PRJNA1054477
SAMN38922053	kali0147_5_Plate3_A	Kali0147	5	A	kali0147_5_Plate3_A	Plasmodium	falciparum	5833	PRJNA1054477
SAMN38922054	kali0147_5_Plate3_B	Kali0147	5	B	kali0147_5_Plate3_B	Plasmodium	falciparum	5833	PRJNA1054477
SAMN38922225	kali0147_5_Plate5_A	Kali0147	5	A	kali0147_5_Plate5_A	Plasmodium	falciparum	5833	PRJNA1054477
SAMN38922566	kali0147_5_Plate5_B	Kali0147	5	B	kali0147_5_Plate5_B	Plasmodium	falciparum	5833	PRJNA1054477
SAMN38975534	kali0162_5_Plate93_A	Kali0162	5	A	kali0162_5_Plate93_A	Plasmodium	falciparum	5833	PRJNA1054477
SAMN38975535	kali0162_5_Plate95_B	Kali0162	5	B	kali0162_5_Plate95_B	Plasmodium	falciparum	5833	PRJNA1054477
SAMN38936360	kali0162_5_Plate1_A	Kali0162	5	A	kali0162_5_Plate1_A	Plasmodium	falciparum	5833	PRJNA1054477
SAMN38936361	kali0162_5_Plate1_B	Kali0162	5	B	kali0162_5_Plate1_B	Plasmodium	falciparum	5833	PRJNA1054477
SAMN38922573	kali0162_5_Plate9_A	Kali0162	5	A	kali0162_5_Plate9_A	Plasmodium	falciparum	5833	PRJNA1054477
SAMN38922574	kali0162_5_Plate9_B	Kali0162	5	B	kali0162_5_Plate9_B	Plasmodium	falciparum	5833	PRJNA1054477
SAMN38975568	kali0175_5_Plate93_A	Kali0175	5	A	kali0175_5_Plate93_A	Plasmodium	falciparum	5833	PRJNA1054477
SAMN38975569	kali0175_5_Plate95_B	Kali0175	5	B	kali0175_5_Plate95_B	Plasmodium	falciparum	5833	PRJNA1054477
SAMN38936372	kali0175_5_Plate2_A	Kali0175	5	A	kali0175_5_Plate2_A	Plasmodium	falciparum	5833	PRJNA1054477
SAMN38936373	kali0175_5_Plate2_B	Kali0175	5	B	kali0175_5_Plate2_B	Plasmodium	falciparum	5833	PRJNA1054477
SAMN38975604	kali0184_5_Plate133_B	Kali0184	5	B	kali0184_5_Plate133_B	Plasmodium	falciparum	5833	PRJNA1054477
SAMN38975605	kali0184_5_Plate80_A	Kali0184	5	A	kali0184_5_Plate80_A	Plasmodium	falciparum	5833	PRJNA1054477
SAMN38936386	kali0184_5_Plate2_A	Kali0184	5	A	kali0184_5_Plate2_A	Plasmodium	falciparum	5833	PRJNA1054477
SAMN38936387	kali0184_5_Plate2_B	Kali0184	5	B	kali0184_5_Plate2_B	Plasmodium	falciparum	5833	PRJNA1054477
SAMN38975630	kali0186_5_Plate133_B	Kali0186	5	B	kali0186_5_Plate133_B	Plasmodium	falciparum	5833	PRJNA1054477
SAMN38975631	kali0186_5_Plate80_A	Kali0186	5	A	kali0186_5_Plate80_A	Plasmodium	falciparum	5833	PRJNA1054477
SAMN38975668	kali0193_5_Plate133_B	Kali0193	5	B	kali0193_5_Plate133_B	Plasmodium	falciparum	5833	PRJNA1054477
SAMN38975669	kali0193_5_Plate80_A	Kali0193	5	A	kali0193_5_Plate80_A	Plasmodium	falciparum	5833	PRJNA1054477
SAMN38922609	kali0198_5_Plate9_A	Kali0198	5	A	kali0198_5_Plate9_A	Plasmodium	falciparum	5833	PRJNA1054477
SAMN38922610	kali0198_5_Plate9_B	Kali0198	5	B	kali0198_5_Plate9_B	Plasmodium	falciparum	5833	PRJNA1054477
SAMN38975708	kali0206_5_Plate133_B	Kali0206	5	B	kali0206_5_Plate133_B	Plasmodium	falciparum	5833	PRJNA1054477
SAMN38975709	kali0206_5_Plate80_A	Kali0206	5	A	kali0206_5_Plate80_A	Plasmodium	falciparum	5833	PRJNA1054477
SAMN38922624	kali0206_5_Plate9_A	Kali0206	5	A	kali0206_5_Plate9_A	Plasmodium	falciparum	5833	PRJNA1054477
SAMN38922625	kali0206_5_Plate9_B	Kali0206	5	B	kali0206_5_Plate9_B	Plasmodium	falciparum	5833	PRJNA1054477
SAMN38975744	kali0214_5_Plate133_B	Kali0214	5	B	kali0214_5_Plate133_B	Plasmodium	falciparum	5833	PRJNA1054477
SAMN38975745	kali0214_5_Plate80_A	Kali0214	5	A	kali0214_5_Plate80_A	Plasmodium	falciparum	5833	PRJNA1054477
SAMN38975776	kali0249_5_Plate96_A	Kali0249	5	A	kali0249_5_Plate96_A	Plasmodium	falciparum	5833	PRJNA1054477
SAMN38975777	kali0249_5_Plate97_B	Kali0249	5	B	kali0249_5_Plate97_B	Plasmodium	falciparum	5833	PRJNA1054477
SAMN38922073	kali0249_5_Plate3_A	Kali0249	5	A	kali0249_5_Plate3_A	Plasmodium	falciparum	5833	PRJNA1054477
SAMN38922074	kali0249_5_Plate3_B	Kali0249	5	B	kali0249_5_Plate3_B	Plasmodium	falciparum	5833	PRJNA1054477
SAMN38922666	kali0255_5_Plate7_A	Kali0255	5	A	kali0255_5_Plate7_A	Plasmodium	falciparum	5833	PRJNA1054477
SAMN38922667	kali0255_5_Plate7_B	Kali0255	5	B	kali0255_5_Plate7_B	Plasmodium	falciparum	5833	PRJNA1054477
SAMN38975810	kali0256_5_Plate81_A	Kali0256	5	A	kali0256_5_Plate81_A	Plasmodium	falciparum	5833	PRJNA1054477
SAMN38975811	kali0256_5_Plate98_B	Kali0256	5	B	kali0256_5_Plate98_B	Plasmodium	falciparum	5833	PRJNA1054477
SAMN38975828	kali0258_5_Plate81_A	Kali0258	5	A	kali0258_5_Plate81_A	Plasmodium	falciparum	5833	PRJNA1054477
SAMN38975829	kali0258_5_Plate98_B	Kali0258	5	B	kali0258_5_Plate98_B	Plasmodium	falciparum	5833	PRJNA1054477
SAMN38936448	kali0259_5_Plate1_A	Kali0259	5	A	kali0259_5_Plate1_A	Plasmodium	falciparum	5833	PRJNA1054477
SAMN38936449	kali0259_5_Plate1_B	Kali0259	5	B	kali0259_5_Plate1_B	Plasmodium	falciparum	5833	PRJNA1054477
SAMN38922250	kali0259_5_Plate5_A	Kali0259	5	A	kali0259_5_Plate5_A	Plasmodium	falciparum	5833	PRJNA1054477
SAMN38922703	kali0259_5_Plate5_B	Kali0259	5	B	kali0259_5_Plate5_B	Plasmodium	falciparum	5833	PRJNA1054477
SAMN38975858	kali0260_5_Plate133_B	Kali0260	5	B	kali0260_5_Plate133_B	Plasmodium	falciparum	5833	PRJNA1054477
SAMN38975859	kali0260_5_Plate80_A	Kali0260	5	A	kali0260_5_Plate80_A	Plasmodium	falciparum	5833	PRJNA1054477
SAMN38922736	kali0280_5_Plate9_A	Kali0280	5	A	kali0280_5_Plate9_A	Plasmodium	falciparum	5833	PRJNA1054477
SAMN38922737	kali0280_5_Plate9_B	Kali0280	5	B	kali0280_5_Plate9_B	Plasmodium	falciparum	5833	PRJNA1054477
SAMN38922259	kali0284_5_Plate5_A	Kali0284	5	A	kali0284_5_Plate5_A	Plasmodium	falciparum	5833	PRJNA1054477
SAMN38922761	kali0284_5_Plate5_B	Kali0284	5	B	kali0284_5_Plate5_B	Plasmodium	falciparum	5833	PRJNA1054477
SAMN38975894	kali0285_5_Plate81_A	Kali0285	5	A	kali0285_5_Plate81_A	Plasmodium	falciparum	5833	PRJNA1054477
SAMN38975895	kali0285_5_Plate98_B	Kali0285	5	B	kali0285_5_Plate98_B	Plasmodium	falciparum	5833	PRJNA1054477
SAMN38936468	kali0286_5_Plate1_A	Kali0286	5	A	kali0286_5_Plate1_A	Plasmodium	falciparum	5833	PRJNA1054477
SAMN38936469	kali0286_5_Plate1_B	Kali0286	5	B	kali0286_5_Plate1_B	Plasmodium	falciparum	5833	PRJNA1054477
SAMN38922786	kali0286_5_Plate7_A	Kali0286	5	A	kali0286_5_Plate7_A	Plasmodium	falciparum	5833	PRJNA1054477
SAMN38922787	kali0286_5_Plate7_B	Kali0286	5	B	kali0286_5_Plate7_B	Plasmodium	falciparum	5833	PRJNA1054477
SAMN38975912	kali0288_5_Plate81_A	Kali0288	5	A	kali0288_5_Plate81_A	Plasmodium	falciparum	5833	PRJNA1054477
SAMN38975913	kali0288_5_Plate98_B	Kali0288	5	B	kali0288_5_Plate98_B	Plasmodium	falciparum	5833	PRJNA1054477
SAMN38922811	kali0290_5_Plate7_A	Kali0290	5	A	kali0290_5_Plate7_A	Plasmodium	falciparum	5833	PRJNA1054477
SAMN38922812	kali0290_5_Plate7_B	Kali0290	5	B	kali0290_5_Plate7_B	Plasmodium	falciparum	5833	PRJNA1054477
SAMN38975960	kali0308_5_Plate81_A	Kali0308	5	A	kali0308_5_Plate81_A	Plasmodium	falciparum	5833	PRJNA1054477
SAMN38975961	kali0308_5_Plate98_B	Kali0308	5	B	kali0308_5_Plate98_B	Plasmodium	falciparum	5833	PRJNA1054477
SAMN38922863	kali0315_5_Plate7_A	Kali0315	5	A	kali0315_5_Plate7_A	Plasmodium	falciparum	5833	PRJNA1054477
SAMN38922864	kali0315_5_Plate7_B	Kali0315	5	B	kali0315_5_Plate7_B	Plasmodium	falciparum	5833	PRJNA1054477
SAMN38975976	kali0316_5_Plate81_A	Kali0316	5	A	kali0316_5_Plate81_A	Plasmodium	falciparum	5833	PRJNA1054477
SAMN38975977	kali0316_5_Plate98_B	Kali0316	5	B	kali0316_5_Plate98_B	Plasmodium	falciparum	5833	PRJNA1054477
SAMN38935853	kali0316_5_Plate9_A	Kali0316	5	A	kali0316_5_Plate9_A	Plasmodium	falciparum	5833	PRJNA1054477
SAMN38935854	kali0316_5_Plate9_B	Kali0316	5	B	kali0316_5_Plate9_B	Plasmodium	falciparum	5833	PRJNA1054477
SAMN38936498	kali0316_5_Plate2_A	Kali0316	5	A	kali0316_5_Plate2_A	Plasmodium	falciparum	5833	PRJNA1054477
SAMN38936499	kali0316_5_Plate2_B	Kali0316	5	B	kali0316_5_Plate2_B	Plasmodium	falciparum	5833	PRJNA1054477
SAMN38975988	kali0317_5_Plate81_A	Kali0317	5	A	kali0317_5_Plate81_A	Plasmodium	falciparum	5833	PRJNA1054477
SAMN38975989	kali0317_5_Plate98_B	Kali0317	5	B	kali0317_5_Plate98_B	Plasmodium	falciparum	5833	PRJNA1054477
SAMN38935869	kali0317_5_Plate9_A	Kali0317	5	A	kali0317_5_Plate9_A	Plasmodium	falciparum	5833	PRJNA1054477
SAMN38935870	kali0317_5_Plate9_B	Kali0317	5	B	kali0317_5_Plate9_B	Plasmodium	falciparum	5833	PRJNA1054477
SAMN38922089	kali0317_5_Plate3_A	Kali0317	5	A	kali0317_5_Plate3_A	Plasmodium	falciparum	5833	PRJNA1054477
SAMN38922090	kali0317_5_Plate3_B	Kali0317	5	B	kali0317_5_Plate3_B	Plasmodium	falciparum	5833	PRJNA1054477
SAMN38935887	kali0325_5_Plate7_A	Kali0325	5	A	kali0325_5_Plate7_A	Plasmodium	falciparum	5833	PRJNA1054477
SAMN38935888	kali0325_5_Plate7_B	Kali0325	5	B	kali0325_5_Plate7_B	Plasmodium	falciparum	5833	PRJNA1054477
SAMN38935914	kali0333_5_Plate7_A	Kali0333	5	A	kali0333_5_Plate7_A	Plasmodium	falciparum	5833	PRJNA1054477
SAMN38935915	kali0333_5_Plate7_B	Kali0333	5	B	kali0333_5_Plate7_B	Plasmodium	falciparum	5833	PRJNA1054477
SAMN38935916	kali0333_5_Plate8_A	Kali0333	5	A	kali0333_5_Plate8_A	Plasmodium	falciparum	5833	PRJNA1054477
SAMN38935917	kali0333_5_Plate8_B	Kali0333	5	B	kali0333_5_Plate8_B	Plasmodium	falciparum	5833	PRJNA1054477
SAMN38936522	kali0333_5_Plate1_A	Kali0333	5	A	kali0333_5_Plate1_A	Plasmodium	falciparum	5833	PRJNA1054477
SAMN38936523	kali0333_5_Plate1_B	Kali0333	5	B	kali0333_5_Plate1_B	Plasmodium	falciparum	5833	PRJNA1054477
SAMN38922288	kali0336_5_Plate6_A	Kali0336	5	A	kali0336_5_Plate6_A	Plasmodium	falciparum	5833	PRJNA1054477
SAMN38922289	kali0336_5_Plate6_B	Kali0336	5	B	kali0336_5_Plate6_B	Plasmodium	falciparum	5833	PRJNA1054477
SAMN38936540	kali0338_5_Plate2_A	Kali0338	5	A	kali0338_5_Plate2_A	Plasmodium	falciparum	5833	PRJNA1054477
SAMN38936541	kali0338_5_Plate2_B	Kali0338	5	B	kali0338_5_Plate2_B	Plasmodium	falciparum	5833	PRJNA1054477
SAMN38922304	kali0338_5_Plate6_A	Kali0338	5	A	kali0338_5_Plate6_A	Plasmodium	falciparum	5833	PRJNA1054477
SAMN38922305	kali0338_5_Plate6_B	Kali0338	5	B	kali0338_5_Plate6_B	Plasmodium	falciparum	5833	PRJNA1054477
SAMN38935972	kali0343_5_Plate5_B	Kali0343	5	B	kali0343_5_Plate5_B	Plasmodium	falciparum	5833	PRJNA1054477
SAMN38936544	kali0343_5_Plate1_A	Kali0343	5	A	kali0343_5_Plate1_A	Plasmodium	falciparum	5833	PRJNA1054477
SAMN38936545	kali0343_5_Plate1_B	Kali0343	5	B	kali0343_5_Plate1_B	Plasmodium	falciparum	5833	PRJNA1054477
SAMN38922311	kali0343_5_Plate5_A	Kali0343	5	A	kali0343_5_Plate5_A	Plasmodium	falciparum	5833	PRJNA1054477
SAMN38935987	kali0344_5_Plate8_A	Kali0344	5	A	kali0344_5_Plate8_A	Plasmodium	falciparum	5833	PRJNA1054477
SAMN38935988	kali0344_5_Plate8_B	Kali0344	5	B	kali0344_5_Plate8_B	Plasmodium	falciparum	5833	PRJNA1054477
SAMN38936043	kali0354_5_Plate8_A	Kali0354	5	A	kali0354_5_Plate8_A	Plasmodium	falciparum	5833	PRJNA1054477
SAMN38936044	kali0354_5_Plate8_B	Kali0354	5	B	kali0354_5_Plate8_B	Plasmodium	falciparum	5833	PRJNA1054477
SAMN38936572	kali0354_5_Plate1_A	Kali0354	5	A	kali0354_5_Plate1_A	Plasmodium	falciparum	5833	PRJNA1054477
SAMN38936573	kali0354_5_Plate1_B	Kali0354	5	B	kali0354_5_Plate1_B	Plasmodium	falciparum	5833	PRJNA1054477
SAMN38922123	kali0355_5_Plate3_A	Kali0355	5	A	kali0355_5_Plate3_A	Plasmodium	falciparum	5833	PRJNA1054477
SAMN38922124	kali0355_5_Plate3_B	Kali0355	5	B	kali0355_5_Plate3_B	Plasmodium	falciparum	5833	PRJNA1054477
SAMN38922360	kali0355_5_Plate6_A	Kali0355	5	A	kali0355_5_Plate6_A	Plasmodium	falciparum	5833	PRJNA1054477
SAMN38922361	kali0355_5_Plate6_B	Kali0355	5	B	kali0355_5_Plate6_B	Plasmodium	falciparum	5833	PRJNA1054477
SAMN38936061	kali0376_5_Plate9_A	Kali0376	5	A	kali0376_5_Plate9_A	Plasmodium	falciparum	5833	PRJNA1054477
SAMN38936062	kali0376_5_Plate9_B	Kali0376	5	B	kali0376_5_Plate9_B	Plasmodium	falciparum	5833	PRJNA1054477
SAMN38936586	kali0376_5_Plate1_A	Kali0376	5	A	kali0376_5_Plate1_A	Plasmodium	falciparum	5833	PRJNA1054477
SAMN38936587	kali0376_5_Plate1_B	Kali0376	5	B	kali0376_5_Plate1_B	Plasmodium	falciparum	5833	PRJNA1054477
SAMN38922377	kali0394_5_Plate6_A	Kali0394	5	A	kali0394_5_Plate6_A	Plasmodium	falciparum	5833	PRJNA1054477
SAMN38922378	kali0394_5_Plate6_B	Kali0394	5	B	kali0394_5_Plate6_B	Plasmodium	falciparum	5833	PRJNA1054477
SAMN38922149	kali0406_5_Plate3_A	Kali0406	5	A	kali0406_5_Plate3_A	Plasmodium	falciparum	5833	PRJNA1054477
SAMN38922150	kali0406_5_Plate3_B	Kali0406	5	B	kali0406_5_Plate3_B	Plasmodium	falciparum	5833	PRJNA1054477
SAMN38922411	kali0406_5_Plate6_A	Kali0406	5	A	kali0406_5_Plate6_A	Plasmodium	falciparum	5833	PRJNA1054477
SAMN38922412	kali0406_5_Plate6_B	Kali0406	5	B	kali0406_5_Plate6_B	Plasmodium	falciparum	5833	PRJNA1054477
SAMN38922157	kali0414_5_Plate3_A	Kali0414	5	A	kali0414_5_Plate3_A	Plasmodium	falciparum	5833	PRJNA1054477
SAMN38922158	kali0414_5_Plate3_B	Kali0414	5	B	kali0414_5_Plate3_B	Plasmodium	falciparum	5833	PRJNA1054477
SAMN38922429	kali0414_5_Plate6_A	Kali0414	5	A	kali0414_5_Plate6_A	Plasmodium	falciparum	5833	PRJNA1054477
SAMN38922430	kali0414_5_Plate6_B	Kali0414	5	B	kali0414_5_Plate6_B	Plasmodium	falciparum	5833	PRJNA1054477
SAMN38936109	kali0417_5_Plate5_B	Kali0417	5	B	kali0417_5_Plate5_B	Plasmodium	falciparum	5833	PRJNA1054477
SAMN38922435	kali0417_5_Plate5_A	Kali0417	5	A	kali0417_5_Plate5_A	Plasmodium	falciparum	5833	PRJNA1054477
SAMN38922177	kali0448_5_Plate3_A	Kali0448	5	A	kali0448_5_Plate3_A	Plasmodium	falciparum	5833	PRJNA1054477
SAMN38922178	kali0448_5_Plate3_B	Kali0448	5	B	kali0448_5_Plate3_B	Plasmodium	falciparum	5833	PRJNA1054477
SAMN38922454	kali0448_5_Plate6_A	Kali0448	5	A	kali0448_5_Plate6_A	Plasmodium	falciparum	5833	PRJNA1054477
SAMN38922455	kali0448_5_Plate6_B	Kali0448	5	B	kali0448_5_Plate6_B	Plasmodium	falciparum	5833	PRJNA1054477
SAMN38936181	kali0457_5_Plate10_A	Kali0457	5	A	kali0457_5_Plate10_A	Plasmodium	falciparum	5833	PRJNA1054477
SAMN38936182	kali0457_5_Plate10_B	Kali0457	5	B	kali0457_5_Plate10_B	Plasmodium	falciparum	5833	PRJNA1054477
SAMN38936662	kali070-5-A_S40	Kali070	5	A	kali070-5-A_S40	Plasmodium	falciparum	5833	PRJNA1054477
SAMN38936663	kali070-5-B_S136	Kali070	5	B	kali070-5-B_S136	Plasmodium	falciparum	5833	PRJNA1054477
SAMN38936698	kali072-5-A_S12	Kali072	5	A	kali072-5-A_S12	Plasmodium	falciparum	5833	PRJNA1054477
SAMN38936699	kali072-5-B_S108	Kali072	5	B	kali072-5-B_S108	Plasmodium	falciparum	5833	PRJNA1054477
SAMN38936726	kali081-5-A_S93	Kali081	5	A	kali081-5-A_S93	Plasmodium	falciparum	5833	PRJNA1054477
SAMN38936727	kali081-5-B_S128	Kali081	5	B	kali081-5-B_S128	Plasmodium	falciparum	5833	PRJNA1054477
SAMN38936744	kali084-5-A_S70	Kali084	5	A	kali084-5-A_S70	Plasmodium	falciparum	5833	PRJNA1054477
SAMN38936745	kali084-5-B_S166	Kali084	5	B	kali084-5-B_S166	Plasmodium	falciparum	5833	PRJNA1054477
SAMN38936762	kali086-5-A_S95	Kali086	5	A	kali086-5-A_S95	Plasmodium	falciparum	5833	PRJNA1054477
SAMN38936763	kali086-5-B_S190	Kali086	5	B	kali086-5-B_S190	Plasmodium	falciparum	5833	PRJNA1054477
SAMN38936788	kali095-5-A_S84	Kali095	5	A	kali095-5-A_S84	Plasmodium	falciparum	5833	PRJNA1054477
SAMN38936789	kali095-5-B_S180	Kali095	5	B	kali095-5-B_S180	Plasmodium	falciparum	5833	PRJNA1054477
SAMN38922033	kali0095_6_Plate3_A	Kali0095	6	A	kali0095_6_Plate3_A	Plasmodium	falciparum	5833	PRJNA1054477
SAMN38922034	kali0095_6_Plate3_B	Kali0095	6	B	kali0095_6_Plate3_B	Plasmodium	falciparum	5833	PRJNA1054477
SAMN38922516	kali0107_6_Plate9_A	Kali0107	6	A	kali0107_6_Plate9_A	Plasmodium	falciparum	5833	PRJNA1054477
SAMN38922517	kali0107_6_Plate9_B	Kali0107	6	B	kali0107_6_Plate9_B	Plasmodium	falciparum	5833	PRJNA1054477
SAMN38922211	kali0112_6_Plate5_A	Kali0112	6	A	kali0112_6_Plate5_A	Plasmodium	falciparum	5833	PRJNA1054477
SAMN38922533	kali0112_6_Plate5_B	Kali0112	6	B	kali0112_6_Plate5_B	Plasmodium	falciparum	5833	PRJNA1054477
SAMN38975334	kali0113_6_Plate96_A	Kali0113	6	A	kali0113_6_Plate96_A	Plasmodium	falciparum	5833	PRJNA1054477
SAMN38975335	kali0113_6_Plate97_B	Kali0113	6	B	kali0113_6_Plate97_B	Plasmodium	falciparum	5833	PRJNA1054477
SAMN38936312	kali0113_6_Plate2_A	Kali0113	6	A	kali0113_6_Plate2_A	Plasmodium	falciparum	5833	PRJNA1054477
SAMN38936313	kali0113_6_Plate2_B	Kali0113	6	B	kali0113_6_Plate2_B	Plasmodium	falciparum	5833	PRJNA1054477
SAMN38975360	kali0115_6_Plate93_A	Kali0115	6	A	kali0115_6_Plate93_A	Plasmodium	falciparum	5833	PRJNA1054477
SAMN38975361	kali0115_6_Plate95_B	Kali0115	6	B	kali0115_6_Plate95_B	Plasmodium	falciparum	5833	PRJNA1054477
SAMN38975378	kali0119_6_Plate96_A	Kali0119	6	A	kali0119_6_Plate96_A	Plasmodium	falciparum	5833	PRJNA1054477
SAMN38975379	kali0119_6_Plate97_B	Kali0119	6	B	kali0119_6_Plate97_B	Plasmodium	falciparum	5833	PRJNA1054477
SAMN38936322	kali0119_6_Plate2_A	Kali0119	6	A	kali0119_6_Plate2_A	Plasmodium	falciparum	5833	PRJNA1054477
SAMN38936323	kali0119_6_Plate2_B	Kali0119	6	B	kali0119_6_Plate2_B	Plasmodium	falciparum	5833	PRJNA1054477
SAMN38922216	kali0119_6_Plate5_A	Kali0119	6	A	kali0119_6_Plate5_A	Plasmodium	falciparum	5833	PRJNA1054477
SAMN38922541	kali0119_6_Plate5_B	Kali0119	6	B	kali0119_6_Plate5_B	Plasmodium	falciparum	5833	PRJNA1054477
SAMN38975404	kali0122_6_Plate93_A	Kali0122	6	A	kali0122_6_Plate93_A	Plasmodium	falciparum	5833	PRJNA1054477
SAMN38975405	kali0122_6_Plate95_B	Kali0122	6	B	kali0122_6_Plate95_B	Plasmodium	falciparum	5833	PRJNA1054477
SAMN38975430	kali0126_6_Plate93_A	Kali0126	6	A	kali0126_6_Plate93_A	Plasmodium	falciparum	5833	PRJNA1054477
SAMN38975431	kali0126_6_Plate95_B	Kali0126	6	B	kali0126_6_Plate95_B	Plasmodium	falciparum	5833	PRJNA1054477
SAMN38975456	kali0137_6_Plate93_A	Kali0137	6	A	kali0137_6_Plate93_A	Plasmodium	falciparum	5833	PRJNA1054477
SAMN38975457	kali0137_6_Plate95_B	Kali0137	6	B	kali0137_6_Plate95_B	Plasmodium	falciparum	5833	PRJNA1054477
SAMN38975478	kali0143_6_Plate93_A	Kali0143	6	A	kali0143_6_Plate93_A	Plasmodium	falciparum	5833	PRJNA1054477
SAMN38975479	kali0143_6_Plate95_B	Kali0143	6	B	kali0143_6_Plate95_B	Plasmodium	falciparum	5833	PRJNA1054477
SAMN38975506	kali0147_6_Plate96_A	Kali0147	6	A	kali0147_6_Plate96_A	Plasmodium	falciparum	5833	PRJNA1054477
SAMN38975507	kali0147_6_Plate97_B	Kali0147	6	B	kali0147_6_Plate97_B	Plasmodium	falciparum	5833	PRJNA1054477
SAMN38975536	kali0162_6_Plate93_A	Kali0162	6	A	kali0162_6_Plate93_A	Plasmodium	falciparum	5833	PRJNA1054477
SAMN38975537	kali0162_6_Plate95_B	Kali0162	6	B	kali0162_6_Plate95_B	Plasmodium	falciparum	5833	PRJNA1054477
SAMN38975570	kali0175_6_Plate96_A	Kali0175	6	A	kali0175_6_Plate96_A	Plasmodium	falciparum	5833	PRJNA1054477
SAMN38975571	kali0175_6_Plate97_B	Kali0175	6	B	kali0175_6_Plate97_B	Plasmodium	falciparum	5833	PRJNA1054477
SAMN38975606	kali0184_6_Plate96_A	Kali0184	6	A	kali0184_6_Plate96_A	Plasmodium	falciparum	5833	PRJNA1054477
SAMN38975607	kali0184_6_Plate97_B	Kali0184	6	B	kali0184_6_Plate97_B	Plasmodium	falciparum	5833	PRJNA1054477
SAMN38975632	kali0186_6_Plate133_B	Kali0186	6	B	kali0186_6_Plate133_B	Plasmodium	falciparum	5833	PRJNA1054477
SAMN38975633	kali0186_6_Plate80_A	Kali0186	6	A	kali0186_6_Plate80_A	Plasmodium	falciparum	5833	PRJNA1054477
SAMN38922234	kali0192_6_Plate5_A	Kali0192	6	A	kali0192_6_Plate5_A	Plasmodium	falciparum	5833	PRJNA1054477
SAMN38922599	kali0192_6_Plate5_B	Kali0192	6	B	kali0192_6_Plate5_B	Plasmodium	falciparum	5833	PRJNA1054477
SAMN38975670	kali0193_6_Plate96_A	Kali0193	6	A	kali0193_6_Plate96_A	Plasmodium	falciparum	5833	PRJNA1054477
SAMN38975671	kali0193_6_Plate97_B	Kali0193	6	B	kali0193_6_Plate97_B	Plasmodium	falciparum	5833	PRJNA1054477
SAMN38922611	kali0198_6_Plate10_A	Kali0198	6	A	kali0198_6_Plate10_A	Plasmodium	falciparum	5833	PRJNA1054477
SAMN38922612	kali0198_6_Plate10_B	Kali0198	6	B	kali0198_6_Plate10_B	Plasmodium	falciparum	5833	PRJNA1054477
SAMN38975710	kali0206_6_Plate133_B	Kali0206	6	B	kali0206_6_Plate133_B	Plasmodium	falciparum	5833	PRJNA1054477
SAMN38975711	kali0206_6_Plate80_A	Kali0206	6	A	kali0206_6_Plate80_A	Plasmodium	falciparum	5833	PRJNA1054477
SAMN38975746	kali0214_6_Plate133_B	Kali0214	6	B	kali0214_6_Plate133_B	Plasmodium	falciparum	5833	PRJNA1054477
SAMN38975747	kali0214_6_Plate80_A	Kali0214	6	A	kali0214_6_Plate80_A	Plasmodium	falciparum	5833	PRJNA1054477
SAMN38975778	kali0249_6_Plate133_B	Kali0249	6	B	kali0249_6_Plate133_B	Plasmodium	falciparum	5833	PRJNA1054477
SAMN38975779	kali0249_6_Plate80_A	Kali0249	6	A	kali0249_6_Plate80_A	Plasmodium	falciparum	5833	PRJNA1054477
SAMN38922668	kali0255_6_Plate7_A	Kali0255	6	A	kali0255_6_Plate7_A	Plasmodium	falciparum	5833	PRJNA1054477
SAMN38922669	kali0255_6_Plate7_B	Kali0255	6	B	kali0255_6_Plate7_B	Plasmodium	falciparum	5833	PRJNA1054477
SAMN38975812	kali0256_6_Plate81_A	Kali0256	6	A	kali0256_6_Plate81_A	Plasmodium	falciparum	5833	PRJNA1054477
SAMN38975813	kali0256_6_Plate98_B	Kali0256	6	B	kali0256_6_Plate98_B	Plasmodium	falciparum	5833	PRJNA1054477
SAMN38922079	kali0256_6_Plate3_A	Kali0256	6	A	kali0256_6_Plate3_A	Plasmodium	falciparum	5833	PRJNA1054477
SAMN38922080	kali0256_6_Plate3_B	Kali0256	6	B	kali0256_6_Plate3_B	Plasmodium	falciparum	5833	PRJNA1054477
SAMN38922247	kali0256_6_Plate6_A	Kali0256	6	A	kali0256_6_Plate6_A	Plasmodium	falciparum	5833	PRJNA1054477
SAMN38922248	kali0256_6_Plate6_B	Kali0256	6	B	kali0256_6_Plate6_B	Plasmodium	falciparum	5833	PRJNA1054477
SAMN38975830	kali0258_6_Plate81_A	Kali0258	6	A	kali0258_6_Plate81_A	Plasmodium	falciparum	5833	PRJNA1054477
SAMN38975831	kali0258_6_Plate98_B	Kali0258	6	B	kali0258_6_Plate98_B	Plasmodium	falciparum	5833	PRJNA1054477
SAMN38975860	kali0260_6_Plate133_B	Kali0260	6	B	kali0260_6_Plate133_B	Plasmodium	falciparum	5833	PRJNA1054477
SAMN38975861	kali0260_6_Plate80_A	Kali0260	6	A	kali0260_6_Plate80_A	Plasmodium	falciparum	5833	PRJNA1054477
SAMN38936452	kali0260_6_Plate1_A	Kali0260	6	A	kali0260_6_Plate1_A	Plasmodium	falciparum	5833	PRJNA1054477
SAMN38936453	kali0260_6_Plate1_B	Kali0260	6	B	kali0260_6_Plate1_B	Plasmodium	falciparum	5833	PRJNA1054477
SAMN38922256	kali0280_6_Plate5_A	Kali0280	6	A	kali0280_6_Plate5_A	Plasmodium	falciparum	5833	PRJNA1054477
SAMN38922738	kali0280_6_Plate5_B	Kali0280	6	B	kali0280_6_Plate5_B	Plasmodium	falciparum	5833	PRJNA1054477
SAMN38975878	kali0284_6_Plate133_B	Kali0284	6	B	kali0284_6_Plate133_B	Plasmodium	falciparum	5833	PRJNA1054477
SAMN38975879	kali0284_6_Plate80_A	Kali0284	6	A	kali0284_6_Plate80_A	Plasmodium	falciparum	5833	PRJNA1054477
SAMN38936462	kali0284_6_Plate2_A	Kali0284	6	A	kali0284_6_Plate2_A	Plasmodium	falciparum	5833	PRJNA1054477
SAMN38936463	kali0284_6_Plate2_B	Kali0284	6	B	kali0284_6_Plate2_B	Plasmodium	falciparum	5833	PRJNA1054477
SAMN38975896	kali0285_6_Plate81_A	Kali0285	6	A	kali0285_6_Plate81_A	Plasmodium	falciparum	5833	PRJNA1054477
SAMN38975897	kali0285_6_Plate98_B	Kali0285	6	B	kali0285_6_Plate98_B	Plasmodium	falciparum	5833	PRJNA1054477
SAMN38922260	kali0286_6_Plate5_A	Kali0286	6	A	kali0286_6_Plate5_A	Plasmodium	falciparum	5833	PRJNA1054477
SAMN38922788	kali0286_6_Plate5_B	Kali0286	6	B	kali0286_6_Plate5_B	Plasmodium	falciparum	5833	PRJNA1054477
SAMN38975914	kali0288_6_Plate81_A	Kali0288	6	A	kali0288_6_Plate81_A	Plasmodium	falciparum	5833	PRJNA1054477
SAMN38975915	kali0288_6_Plate98_B	Kali0288	6	B	kali0288_6_Plate98_B	Plasmodium	falciparum	5833	PRJNA1054477
SAMN38922813	kali0290_6_Plate7_A	Kali0290	6	A	kali0290_6_Plate7_A	Plasmodium	falciparum	5833	PRJNA1054477
SAMN38922814	kali0290_6_Plate7_B	Kali0290	6	B	kali0290_6_Plate7_B	Plasmodium	falciparum	5833	PRJNA1054477
SAMN38922265	kali0291_6_Plate5_A	Kali0291	6	A	kali0291_6_Plate5_A	Plasmodium	falciparum	5833	PRJNA1054477
SAMN38922823	kali0291_6_Plate5_B	Kali0291	6	B	kali0291_6_Plate5_B	Plasmodium	falciparum	5833	PRJNA1054477
SAMN38922846	kali0308_6_Plate7_A	Kali0308	6	A	kali0308_6_Plate7_A	Plasmodium	falciparum	5833	PRJNA1054477
SAMN38922847	kali0308_6_Plate7_B	Kali0308	6	B	kali0308_6_Plate7_B	Plasmodium	falciparum	5833	PRJNA1054477
SAMN38975968	kali0315_6_Plate81_A	Kali0315	6	A	kali0315_6_Plate81_A	Plasmodium	falciparum	5833	PRJNA1054477
SAMN38975969	kali0315_6_Plate98_B	Kali0315	6	B	kali0315_6_Plate98_B	Plasmodium	falciparum	5833	PRJNA1054477
SAMN38935855	kali0316_6_Plate7_A	Kali0316	6	A	kali0316_6_Plate7_A	Plasmodium	falciparum	5833	PRJNA1054477
SAMN38935856	kali0316_6_Plate7_B	Kali0316	6	B	kali0316_6_Plate7_B	Plasmodium	falciparum	5833	PRJNA1054477
SAMN38935871	kali0317_6_Plate7_A	Kali0317	6	A	kali0317_6_Plate7_A	Plasmodium	falciparum	5833	PRJNA1054477
SAMN38935872	kali0317_6_Plate7_B	Kali0317	6	B	kali0317_6_Plate7_B	Plasmodium	falciparum	5833	PRJNA1054477
SAMN38935889	kali0325_6_Plate7_A	Kali0325	6	A	kali0325_6_Plate7_A	Plasmodium	falciparum	5833	PRJNA1054477
SAMN38935890	kali0325_6_Plate7_B	Kali0325	6	B	kali0325_6_Plate7_B	Plasmodium	falciparum	5833	PRJNA1054477
SAMN38935918	kali0333_6_Plate8_A	Kali0333	6	A	kali0333_6_Plate8_A	Plasmodium	falciparum	5833	PRJNA1054477
SAMN38935919	kali0333_6_Plate8_B	Kali0333	6	B	kali0333_6_Plate8_B	Plasmodium	falciparum	5833	PRJNA1054477
SAMN38936524	kali0333_6_Plate1_A	Kali0333	6	A	kali0333_6_Plate1_A	Plasmodium	falciparum	5833	PRJNA1054477
SAMN38936525	kali0333_6_Plate1_B	Kali0333	6	B	kali0333_6_Plate1_B	Plasmodium	falciparum	5833	PRJNA1054477
SAMN38922290	kali0336_6_Plate6_A	Kali0336	6	A	kali0336_6_Plate6_A	Plasmodium	falciparum	5833	PRJNA1054477
SAMN38922291	kali0336_6_Plate6_B	Kali0336	6	B	kali0336_6_Plate6_B	Plasmodium	falciparum	5833	PRJNA1054477
SAMN38935951	kali0338_6_Plate8_A	Kali0338	6	A	kali0338_6_Plate8_A	Plasmodium	falciparum	5833	PRJNA1054477
SAMN38935952	kali0338_6_Plate8_B	Kali0338	6	B	kali0338_6_Plate8_B	Plasmodium	falciparum	5833	PRJNA1054477
SAMN38935989	kali0344_6_Plate5_B	Kali0344	6	B	kali0344_6_Plate5_B	Plasmodium	falciparum	5833	PRJNA1054477
SAMN38922316	kali0344_6_Plate5_A	Kali0344	6	A	kali0344_6_Plate5_A	Plasmodium	falciparum	5833	PRJNA1054477
SAMN38936004	kali0346_6_Plate5_B	Kali0346	6	B	kali0346_6_Plate5_B	Plasmodium	falciparum	5833	PRJNA1054477
SAMN38922327	kali0346_6_Plate5_A	Kali0346	6	A	kali0346_6_Plate5_A	Plasmodium	falciparum	5833	PRJNA1054477
SAMN38936023	kali0351_6_Plate5_B	Kali0351	6	B	kali0351_6_Plate5_B	Plasmodium	falciparum	5833	PRJNA1054477
SAMN38922338	kali0351_6_Plate5_A	Kali0351	6	A	kali0351_6_Plate5_A	Plasmodium	falciparum	5833	PRJNA1054477
SAMN38936045	kali0354_6_Plate5_B	Kali0354	6	B	kali0354_6_Plate5_B	Plasmodium	falciparum	5833	PRJNA1054477
SAMN38922344	kali0354_6_Plate5_A	Kali0354	6	A	kali0354_6_Plate5_A	Plasmodium	falciparum	5833	PRJNA1054477
SAMN38936055	kali0355_6_Plate8_A	Kali0355	6	A	kali0355_6_Plate8_A	Plasmodium	falciparum	5833	PRJNA1054477
SAMN38936056	kali0355_6_Plate8_B	Kali0355	6	B	kali0355_6_Plate8_B	Plasmodium	falciparum	5833	PRJNA1054477
SAMN38936063	kali0376_6_Plate5_B	Kali0376	6	B	kali0376_6_Plate5_B	Plasmodium	falciparum	5833	PRJNA1054477
SAMN38936588	kali0376_6_Plate1_A	Kali0376	6	A	kali0376_6_Plate1_A	Plasmodium	falciparum	5833	PRJNA1054477
SAMN38936589	kali0376_6_Plate1_B	Kali0376	6	B	kali0376_6_Plate1_B	Plasmodium	falciparum	5833	PRJNA1054477
SAMN38922372	kali0376_6_Plate5_A	Kali0376	6	A	kali0376_6_Plate5_A	Plasmodium	falciparum	5833	PRJNA1054477
SAMN38922379	kali0394_6_Plate6_A	Kali0394	6	A	kali0394_6_Plate6_A	Plasmodium	falciparum	5833	PRJNA1054477
SAMN38922380	kali0394_6_Plate6_B	Kali0394	6	B	kali0394_6_Plate6_B	Plasmodium	falciparum	5833	PRJNA1054477
SAMN38922391	kali0395_6_Plate6_A	Kali0395	6	A	kali0395_6_Plate6_A	Plasmodium	falciparum	5833	PRJNA1054477
SAMN38922392	kali0395_6_Plate6_B	Kali0395	6	B	kali0395_6_Plate6_B	Plasmodium	falciparum	5833	PRJNA1054477
SAMN38922413	kali0406_6_Plate6_A	Kali0406	6	A	kali0406_6_Plate6_A	Plasmodium	falciparum	5833	PRJNA1054477
SAMN38922414	kali0406_6_Plate6_B	Kali0406	6	B	kali0406_6_Plate6_B	Plasmodium	falciparum	5833	PRJNA1054477
SAMN38936096	kali0414_6_Plate8_A	Kali0414	6	A	kali0414_6_Plate8_A	Plasmodium	falciparum	5833	PRJNA1054477
SAMN38936097	kali0414_6_Plate8_B	Kali0414	6	B	kali0414_6_Plate8_B	Plasmodium	falciparum	5833	PRJNA1054477
SAMN38936110	kali0417_6_Plate10_A	Kali0417	6	A	kali0417_6_Plate10_A	Plasmodium	falciparum	5833	PRJNA1054477
SAMN38936111	kali0417_6_Plate10_B	Kali0417	6	B	kali0417_6_Plate10_B	Plasmodium	falciparum	5833	PRJNA1054477
SAMN38936600	kali0417_6_Plate2_A	Kali0417	6	A	kali0417_6_Plate2_A	Plasmodium	falciparum	5833	PRJNA1054477
SAMN38936601	kali0417_6_Plate2_B	Kali0417	6	B	kali0417_6_Plate2_B	Plasmodium	falciparum	5833	PRJNA1054477
SAMN38936155	kali0448_6_Plate8_A	Kali0448	6	A	kali0448_6_Plate8_A	Plasmodium	falciparum	5833	PRJNA1054477
SAMN38936156	kali0448_6_Plate8_B	Kali0448	6	B	kali0448_6_Plate8_B	Plasmodium	falciparum	5833	PRJNA1054477
SAMN38936183	kali0457_6_Plate9_A	Kali0457	6	A	kali0457_6_Plate9_A	Plasmodium	falciparum	5833	PRJNA1054477
SAMN38936184	kali0457_6_Plate9_B	Kali0457	6	B	kali0457_6_Plate9_B	Plasmodium	falciparum	5833	PRJNA1054477
SAMN38936203	kali0473_6_Plate5_B	Kali0473	6	B	kali0473_6_Plate5_B	Plasmodium	falciparum	5833	PRJNA1054477
SAMN38936618	kali0473_6_Plate1_A	Kali0473	6	A	kali0473_6_Plate1_A	Plasmodium	falciparum	5833	PRJNA1054477
SAMN38936619	kali0473_6_Plate1_B	Kali0473	6	B	kali0473_6_Plate1_B	Plasmodium	falciparum	5833	PRJNA1054477
SAMN38922462	kali0473_6_Plate5_A	Kali0473	6	A	kali0473_6_Plate5_A	Plasmodium	falciparum	5833	PRJNA1054477
SAMN38936664	kali070-6-A_S41	Kali070	6	A	kali070-6-A_S41	Plasmodium	falciparum	5833	PRJNA1054477
SAMN38936665	kali070-6-B_S137	Kali070	6	B	kali070-6-B_S137	Plasmodium	falciparum	5833	PRJNA1054477
SAMN38936700	kali072-6-A_S57	Kali072	6	A	kali072-6-A_S57	Plasmodium	falciparum	5833	PRJNA1054477
SAMN38936701	kali072-6-B_S153	Kali072	6	B	kali072-6-B_S153	Plasmodium	falciparum	5833	PRJNA1054477
SAMN38936728	kali081-6-A_S94	Kali081	6	A	kali081-6-A_S94	Plasmodium	falciparum	5833	PRJNA1054477
SAMN38936729	kali081-6-B_S189	Kali081	6	B	kali081-6-B_S189	Plasmodium	falciparum	5833	PRJNA1054477
SAMN38936746	kali084-6-A_S71	Kali084	6	A	kali084-6-A_S71	Plasmodium	falciparum	5833	PRJNA1054477
SAMN38936747	kali084-6-B_S167	Kali084	6	B	kali084-6-B_S167	Plasmodium	falciparum	5833	PRJNA1054477
SAMN38936764	kali086-6-A_S96	Kali086	6	A	kali086-6-A_S96	Plasmodium	falciparum	5833	PRJNA1054477
SAMN38936765	kali086-6-B_S187	Kali086	6	B	kali086-6-B_S187	Plasmodium	falciparum	5833	PRJNA1054477
SAMN38936790	kali095-6-A_S26	Kali095	6	A	kali095-6-A_S26	Plasmodium	falciparum	5833	PRJNA1054477
SAMN38936791	kali095-6-B_S122	Kali095	6	B	kali095-6-B_S122	Plasmodium	falciparum	5833	PRJNA1054477
SAMN38922035	kali0095_7_Plate3_A	Kali0095	7	A	kali0095_7_Plate3_A	Plasmodium	falciparum	5833	PRJNA1054477
SAMN38922036	kali0095_7_Plate3_B	Kali0095	7	B	kali0095_7_Plate3_B	Plasmodium	falciparum	5833	PRJNA1054477
SAMN38922518	kali0107_7_Plate9_A	Kali0107	7	A	kali0107_7_Plate9_A	Plasmodium	falciparum	5833	PRJNA1054477
SAMN38922519	kali0107_7_Plate9_B	Kali0107	7	B	kali0107_7_Plate9_B	Plasmodium	falciparum	5833	PRJNA1054477
SAMN38936836	kali0112_7_Plate93_A	Kali0112	7	A	kali0112_7_Plate93_A	Plasmodium	falciparum	5833	PRJNA1054477
SAMN38936837	kali0112_7_Plate95_B	Kali0112	7	B	kali0112_7_Plate95_B	Plasmodium	falciparum	5833	PRJNA1054477
SAMN38975336	kali0113_7_Plate96_A	Kali0113	7	A	kali0113_7_Plate96_A	Plasmodium	falciparum	5833	PRJNA1054477
SAMN38975337	kali0113_7_Plate97_B	Kali0113	7	B	kali0113_7_Plate97_B	Plasmodium	falciparum	5833	PRJNA1054477
SAMN38936314	kali0113_7_Plate2_A	Kali0113	7	A	kali0113_7_Plate2_A	Plasmodium	falciparum	5833	PRJNA1054477
SAMN38936315	kali0113_7_Plate2_B	Kali0113	7	B	kali0113_7_Plate2_B	Plasmodium	falciparum	5833	PRJNA1054477
SAMN38922213	kali0113_7_Plate5_A	Kali0113	7	A	kali0113_7_Plate5_A	Plasmodium	falciparum	5833	PRJNA1054477
SAMN38922535	kali0113_7_Plate5_B	Kali0113	7	B	kali0113_7_Plate5_B	Plasmodium	falciparum	5833	PRJNA1054477
SAMN38975362	kali0115_7_Plate93_A	Kali0115	7	A	kali0115_7_Plate93_A	Plasmodium	falciparum	5833	PRJNA1054477
SAMN38975363	kali0115_7_Plate95_B	Kali0115	7	B	kali0115_7_Plate95_B	Plasmodium	falciparum	5833	PRJNA1054477
SAMN38936318	kali0115_7_Plate1_A	Kali0115	7	A	kali0115_7_Plate1_A	Plasmodium	falciparum	5833	PRJNA1054477
SAMN38936319	kali0115_7_Plate1_B	Kali0115	7	B	kali0115_7_Plate1_B	Plasmodium	falciparum	5833	PRJNA1054477
SAMN38975380	kali0119_7_Plate93_A	Kali0119	7	A	kali0119_7_Plate93_A	Plasmodium	falciparum	5833	PRJNA1054477
SAMN38975381	kali0119_7_Plate95_B	Kali0119	7	B	kali0119_7_Plate95_B	Plasmodium	falciparum	5833	PRJNA1054477
SAMN38975406	kali0122_7_Plate93_A	Kali0122	7	A	kali0122_7_Plate93_A	Plasmodium	falciparum	5833	PRJNA1054477
SAMN38975407	kali0122_7_Plate95_B	Kali0122	7	B	kali0122_7_Plate95_B	Plasmodium	falciparum	5833	PRJNA1054477
SAMN38975432	kali0126_7_Plate96_A	Kali0126	7	A	kali0126_7_Plate96_A	Plasmodium	falciparum	5833	PRJNA1054477
SAMN38975433	kali0126_7_Plate97_B	Kali0126	7	B	kali0126_7_Plate97_B	Plasmodium	falciparum	5833	PRJNA1054477
SAMN38922223	kali0137_7_Plate5_A	Kali0137	7	A	kali0137_7_Plate5_A	Plasmodium	falciparum	5833	PRJNA1054477
SAMN38922558	kali0137_7_Plate5_B	Kali0137	7	B	kali0137_7_Plate5_B	Plasmodium	falciparum	5833	PRJNA1054477
SAMN38975480	kali0143_7_Plate96_A	Kali0143	7	A	kali0143_7_Plate96_A	Plasmodium	falciparum	5833	PRJNA1054477
SAMN38975481	kali0143_7_Plate97_B	Kali0143	7	B	kali0143_7_Plate97_B	Plasmodium	falciparum	5833	PRJNA1054477
SAMN38975508	kali0147_7_Plate96_A	Kali0147	7	A	kali0147_7_Plate96_A	Plasmodium	falciparum	5833	PRJNA1054477
SAMN38975509	kali0147_7_Plate97_B	Kali0147	7	B	kali0147_7_Plate97_B	Plasmodium	falciparum	5833	PRJNA1054477
SAMN38975538	kali0162_7_Plate93_A	Kali0162	7	A	kali0162_7_Plate93_A	Plasmodium	falciparum	5833	PRJNA1054477
SAMN38975539	kali0162_7_Plate95_B	Kali0162	7	B	kali0162_7_Plate95_B	Plasmodium	falciparum	5833	PRJNA1054477
SAMN38975552	kali0170_7_Plate96_A	Kali0170	7	A	kali0170_7_Plate96_A	Plasmodium	falciparum	5833	PRJNA1054477
SAMN38975553	kali0170_7_Plate97_B	Kali0170	7	B	kali0170_7_Plate97_B	Plasmodium	falciparum	5833	PRJNA1054477
SAMN38975572	kali0175_7_Plate96_A	Kali0175	7	A	kali0175_7_Plate96_A	Plasmodium	falciparum	5833	PRJNA1054477
SAMN38975573	kali0175_7_Plate97_B	Kali0175	7	B	kali0175_7_Plate97_B	Plasmodium	falciparum	5833	PRJNA1054477
SAMN38975608	kali0184_7_Plate96_A	Kali0184	7	A	kali0184_7_Plate96_A	Plasmodium	falciparum	5833	PRJNA1054477
SAMN38975609	kali0184_7_Plate97_B	Kali0184	7	B	kali0184_7_Plate97_B	Plasmodium	falciparum	5833	PRJNA1054477
SAMN38975634	kali0186_7_Plate96_A	Kali0186	7	A	kali0186_7_Plate96_A	Plasmodium	falciparum	5833	PRJNA1054477
SAMN38975635	kali0186_7_Plate97_B	Kali0186	7	B	kali0186_7_Plate97_B	Plasmodium	falciparum	5833	PRJNA1054477
SAMN38975648	kali0192_7_Plate96_A	Kali0192	7	A	kali0192_7_Plate96_A	Plasmodium	falciparum	5833	PRJNA1054477
SAMN38975649	kali0192_7_Plate97_B	Kali0192	7	B	kali0192_7_Plate97_B	Plasmodium	falciparum	5833	PRJNA1054477
SAMN38975672	kali0193_7_Plate133_B	Kali0193	7	B	kali0193_7_Plate133_B	Plasmodium	falciparum	5833	PRJNA1054477
SAMN38975673	kali0193_7_Plate80_A	Kali0193	7	A	kali0193_7_Plate80_A	Plasmodium	falciparum	5833	PRJNA1054477
SAMN38922613	kali0198_7_Plate9_A	Kali0198	7	A	kali0198_7_Plate9_A	Plasmodium	falciparum	5833	PRJNA1054477
SAMN38922614	kali0198_7_Plate9_B	Kali0198	7	B	kali0198_7_Plate9_B	Plasmodium	falciparum	5833	PRJNA1054477
SAMN38975712	kali0206_7_Plate133_B	Kali0206	7	B	kali0206_7_Plate133_B	Plasmodium	falciparum	5833	PRJNA1054477
SAMN38975713	kali0206_7_Plate80_A	Kali0206	7	A	kali0206_7_Plate80_A	Plasmodium	falciparum	5833	PRJNA1054477
SAMN38975748	kali0214_7_Plate133_B	Kali0214	7	B	kali0214_7_Plate133_B	Plasmodium	falciparum	5833	PRJNA1054477
SAMN38975749	kali0214_7_Plate80_A	Kali0214	7	A	kali0214_7_Plate80_A	Plasmodium	falciparum	5833	PRJNA1054477
SAMN38975780	kali0249_7_Plate96_A	Kali0249	7	A	kali0249_7_Plate96_A	Plasmodium	falciparum	5833	PRJNA1054477
SAMN38975781	kali0249_7_Plate97_B	Kali0249	7	B	kali0249_7_Plate97_B	Plasmodium	falciparum	5833	PRJNA1054477
SAMN38922648	kali0249_7_Plate10_A	Kali0249	7	A	kali0249_7_Plate10_A	Plasmodium	falciparum	5833	PRJNA1054477
SAMN38922649	kali0249_7_Plate10_B	Kali0249	7	B	kali0249_7_Plate10_B	Plasmodium	falciparum	5833	PRJNA1054477
SAMN38975800	kali0255_7_Plate81_A	Kali0255	7	A	kali0255_7_Plate81_A	Plasmodium	falciparum	5833	PRJNA1054477
SAMN38975801	kali0255_7_Plate98_B	Kali0255	7	B	kali0255_7_Plate98_B	Plasmodium	falciparum	5833	PRJNA1054477
SAMN38936428	kali0255_7_Plate2_A	Kali0255	7	A	kali0255_7_Plate2_A	Plasmodium	falciparum	5833	PRJNA1054477
SAMN38936429	kali0255_7_Plate2_B	Kali0255	7	B	kali0255_7_Plate2_B	Plasmodium	falciparum	5833	PRJNA1054477
SAMN38922670	kali0255_7_Plate9_A	Kali0255	7	A	kali0255_7_Plate9_A	Plasmodium	falciparum	5833	PRJNA1054477
SAMN38922671	kali0255_7_Plate9_B	Kali0255	7	B	kali0255_7_Plate9_B	Plasmodium	falciparum	5833	PRJNA1054477
SAMN38975814	kali0256_7_Plate81_A	Kali0256	7	A	kali0256_7_Plate81_A	Plasmodium	falciparum	5833	PRJNA1054477
SAMN38975815	kali0256_7_Plate98_B	Kali0256	7	B	kali0256_7_Plate98_B	Plasmodium	falciparum	5833	PRJNA1054477
SAMN38936436	kali0256_7_Plate2_A	Kali0256	7	A	kali0256_7_Plate2_A	Plasmodium	falciparum	5833	PRJNA1054477
SAMN38936437	kali0256_7_Plate2_B	Kali0256	7	B	kali0256_7_Plate2_B	Plasmodium	falciparum	5833	PRJNA1054477
SAMN38922688	kali0256_7_Plate9_A	Kali0256	7	A	kali0256_7_Plate9_A	Plasmodium	falciparum	5833	PRJNA1054477
SAMN38922689	kali0256_7_Plate9_B	Kali0256	7	B	kali0256_7_Plate9_B	Plasmodium	falciparum	5833	PRJNA1054477
SAMN38922701	kali0258_7_Plate7_A	Kali0258	7	A	kali0258_7_Plate7_A	Plasmodium	falciparum	5833	PRJNA1054477
SAMN38922702	kali0258_7_Plate7_B	Kali0258	7	B	kali0258_7_Plate7_B	Plasmodium	falciparum	5833	PRJNA1054477
SAMN38975844	kali0259_7_Plate133_B	Kali0259	7	B	kali0259_7_Plate133_B	Plasmodium	falciparum	5833	PRJNA1054477
SAMN38975845	kali0259_7_Plate80_A	Kali0259	7	A	kali0259_7_Plate80_A	Plasmodium	falciparum	5833	PRJNA1054477
SAMN38975862	kali0260_7_Plate133_B	Kali0260	7	B	kali0260_7_Plate133_B	Plasmodium	falciparum	5833	PRJNA1054477
SAMN38975863	kali0260_7_Plate80_A	Kali0260	7	A	kali0260_7_Plate80_A	Plasmodium	falciparum	5833	PRJNA1054477
SAMN38922252	kali0277_7_Plate5_A	Kali0277	7	A	kali0277_7_Plate5_A	Plasmodium	falciparum	5833	PRJNA1054477
SAMN38922715	kali0277_7_Plate5_B	Kali0277	7	B	kali0277_7_Plate5_B	Plasmodium	falciparum	5833	PRJNA1054477
SAMN38922257	kali0280_7_Plate5_A	Kali0280	7	A	kali0280_7_Plate5_A	Plasmodium	falciparum	5833	PRJNA1054477
SAMN38922739	kali0280_7_Plate5_B	Kali0280	7	B	kali0280_7_Plate5_B	Plasmodium	falciparum	5833	PRJNA1054477
SAMN38975880	kali0284_7_Plate133_B	Kali0284	7	B	kali0284_7_Plate133_B	Plasmodium	falciparum	5833	PRJNA1054477
SAMN38975881	kali0284_7_Plate80_A	Kali0284	7	A	kali0284_7_Plate80_A	Plasmodium	falciparum	5833	PRJNA1054477
SAMN38922762	kali0284_7_Plate9_A	Kali0284	7	A	kali0284_7_Plate9_A	Plasmodium	falciparum	5833	PRJNA1054477
SAMN38922763	kali0284_7_Plate9_B	Kali0284	7	B	kali0284_7_Plate9_B	Plasmodium	falciparum	5833	PRJNA1054477
SAMN38975898	kali0285_7_Plate81_A	Kali0285	7	A	kali0285_7_Plate81_A	Plasmodium	falciparum	5833	PRJNA1054477
SAMN38975899	kali0285_7_Plate98_B	Kali0285	7	B	kali0285_7_Plate98_B	Plasmodium	falciparum	5833	PRJNA1054477
SAMN38922261	kali0286_7_Plate5_A	Kali0286	7	A	kali0286_7_Plate5_A	Plasmodium	falciparum	5833	PRJNA1054477
SAMN38922789	kali0286_7_Plate5_B	Kali0286	7	B	kali0286_7_Plate5_B	Plasmodium	falciparum	5833	PRJNA1054477
SAMN38975916	kali0288_7_Plate81_A	Kali0288	7	A	kali0288_7_Plate81_A	Plasmodium	falciparum	5833	PRJNA1054477
SAMN38975917	kali0288_7_Plate98_B	Kali0288	7	B	kali0288_7_Plate98_B	Plasmodium	falciparum	5833	PRJNA1054477
SAMN38922815	kali0290_7_Plate7_A	Kali0290	7	A	kali0290_7_Plate7_A	Plasmodium	falciparum	5833	PRJNA1054477
SAMN38922816	kali0290_7_Plate7_B	Kali0290	7	B	kali0290_7_Plate7_B	Plasmodium	falciparum	5833	PRJNA1054477
SAMN38975934	kali0291_7_Plate133_B	Kali0291	7	B	kali0291_7_Plate133_B	Plasmodium	falciparum	5833	PRJNA1054477
SAMN38975935	kali0291_7_Plate80_A	Kali0291	7	A	kali0291_7_Plate80_A	Plasmodium	falciparum	5833	PRJNA1054477
SAMN38936486	kali0291_7_Plate2_A	Kali0291	7	A	kali0291_7_Plate2_A	Plasmodium	falciparum	5833	PRJNA1054477
SAMN38936487	kali0291_7_Plate2_B	Kali0291	7	B	kali0291_7_Plate2_B	Plasmodium	falciparum	5833	PRJNA1054477
SAMN38922848	kali0308_7_Plate7_A	Kali0308	7	A	kali0308_7_Plate7_A	Plasmodium	falciparum	5833	PRJNA1054477
SAMN38922849	kali0308_7_Plate7_B	Kali0308	7	B	kali0308_7_Plate7_B	Plasmodium	falciparum	5833	PRJNA1054477
SAMN38922865	kali0315_7_Plate7_A	Kali0315	7	A	kali0315_7_Plate7_A	Plasmodium	falciparum	5833	PRJNA1054477
SAMN38922866	kali0315_7_Plate7_B	Kali0315	7	B	kali0315_7_Plate7_B	Plasmodium	falciparum	5833	PRJNA1054477
SAMN38975978	kali0316_7_Plate81_A	Kali0316	7	A	kali0316_7_Plate81_A	Plasmodium	falciparum	5833	PRJNA1054477
SAMN38975979	kali0316_7_Plate98_B	Kali0316	7	B	kali0316_7_Plate98_B	Plasmodium	falciparum	5833	PRJNA1054477
SAMN38975990	kali0317_7_Plate81_A	Kali0317	7	A	kali0317_7_Plate81_A	Plasmodium	falciparum	5833	PRJNA1054477
SAMN38975991	kali0317_7_Plate98_B	Kali0317	7	B	kali0317_7_Plate98_B	Plasmodium	falciparum	5833	PRJNA1054477
SAMN38922091	kali0317_7_Plate3_A	Kali0317	7	A	kali0317_7_Plate3_A	Plasmodium	falciparum	5833	PRJNA1054477
SAMN38922092	kali0317_7_Plate3_B	Kali0317	7	B	kali0317_7_Plate3_B	Plasmodium	falciparum	5833	PRJNA1054477
SAMN38922269	kali0317_7_Plate6_A	Kali0317	7	A	kali0317_7_Plate6_A	Plasmodium	falciparum	5833	PRJNA1054477
SAMN38922270	kali0317_7_Plate6_B	Kali0317	7	B	kali0317_7_Plate6_B	Plasmodium	falciparum	5833	PRJNA1054477
SAMN38935891	kali0325_7_Plate7_A	Kali0325	7	A	kali0325_7_Plate7_A	Plasmodium	falciparum	5833	PRJNA1054477
SAMN38935892	kali0325_7_Plate7_B	Kali0325	7	B	kali0325_7_Plate7_B	Plasmodium	falciparum	5833	PRJNA1054477
SAMN38935920	kali0333_7_Plate8_A	Kali0333	7	A	kali0333_7_Plate8_A	Plasmodium	falciparum	5833	PRJNA1054477
SAMN38935921	kali0333_7_Plate8_B	Kali0333	7	B	kali0333_7_Plate8_B	Plasmodium	falciparum	5833	PRJNA1054477
SAMN38922103	kali0336_7_Plate3_A	Kali0336	7	A	kali0336_7_Plate3_A	Plasmodium	falciparum	5833	PRJNA1054477
SAMN38922104	kali0336_7_Plate3_B	Kali0336	7	B	kali0336_7_Plate3_B	Plasmodium	falciparum	5833	PRJNA1054477
SAMN38922292	kali0336_7_Plate6_A	Kali0336	7	A	kali0336_7_Plate6_A	Plasmodium	falciparum	5833	PRJNA1054477
SAMN38922293	kali0336_7_Plate6_B	Kali0336	7	B	kali0336_7_Plate6_B	Plasmodium	falciparum	5833	PRJNA1054477
SAMN38935953	kali0338_7_Plate8_A	Kali0338	7	A	kali0338_7_Plate8_A	Plasmodium	falciparum	5833	PRJNA1054477
SAMN38935954	kali0338_7_Plate8_B	Kali0338	7	B	kali0338_7_Plate8_B	Plasmodium	falciparum	5833	PRJNA1054477
SAMN38935973	kali0343_7_Plate5_B	Kali0343	7	B	kali0343_7_Plate5_B	Plasmodium	falciparum	5833	PRJNA1054477
SAMN38922312	kali0343_7_Plate5_A	Kali0343	7	A	kali0343_7_Plate5_A	Plasmodium	falciparum	5833	PRJNA1054477
SAMN38935990	kali0344_7_Plate8_A	Kali0344	7	A	kali0344_7_Plate8_A	Plasmodium	falciparum	5833	PRJNA1054477
SAMN38935991	kali0344_7_Plate8_B	Kali0344	7	B	kali0344_7_Plate8_B	Plasmodium	falciparum	5833	PRJNA1054477
SAMN38936024	kali0351_7_Plate8_A	Kali0351	7	A	kali0351_7_Plate8_A	Plasmodium	falciparum	5833	PRJNA1054477
SAMN38936025	kali0351_7_Plate8_B	Kali0351	7	B	kali0351_7_Plate8_B	Plasmodium	falciparum	5833	PRJNA1054477
SAMN38936046	kali0354_7_Plate8_A	Kali0354	7	A	kali0354_7_Plate8_A	Plasmodium	falciparum	5833	PRJNA1054477
SAMN38936047	kali0354_7_Plate8_B	Kali0354	7	B	kali0354_7_Plate8_B	Plasmodium	falciparum	5833	PRJNA1054477
SAMN38922125	kali0355_7_Plate3_A	Kali0355	7	A	kali0355_7_Plate3_A	Plasmodium	falciparum	5833	PRJNA1054477
SAMN38922126	kali0355_7_Plate3_B	Kali0355	7	B	kali0355_7_Plate3_B	Plasmodium	falciparum	5833	PRJNA1054477
SAMN38922362	kali0355_7_Plate6_A	Kali0355	7	A	kali0355_7_Plate6_A	Plasmodium	falciparum	5833	PRJNA1054477
SAMN38922363	kali0355_7_Plate6_B	Kali0355	7	B	kali0355_7_Plate6_B	Plasmodium	falciparum	5833	PRJNA1054477
SAMN38922131	kali0394_7_Plate3_A	Kali0394	7	A	kali0394_7_Plate3_A	Plasmodium	falciparum	5833	PRJNA1054477
SAMN38922132	kali0394_7_Plate3_B	Kali0394	7	B	kali0394_7_Plate3_B	Plasmodium	falciparum	5833	PRJNA1054477
SAMN38922381	kali0394_7_Plate6_A	Kali0394	7	A	kali0394_7_Plate6_A	Plasmodium	falciparum	5833	PRJNA1054477
SAMN38922382	kali0394_7_Plate6_B	Kali0394	7	B	kali0394_7_Plate6_B	Plasmodium	falciparum	5833	PRJNA1054477
SAMN38936082	kali0395_7_Plate8_A	Kali0395	7	A	kali0395_7_Plate8_A	Plasmodium	falciparum	5833	PRJNA1054477
SAMN38936083	kali0395_7_Plate8_B	Kali0395	7	B	kali0395_7_Plate8_B	Plasmodium	falciparum	5833	PRJNA1054477
SAMN38922151	kali0406_7_Plate3_A	Kali0406	7	A	kali0406_7_Plate3_A	Plasmodium	falciparum	5833	PRJNA1054477
SAMN38922152	kali0406_7_Plate3_B	Kali0406	7	B	kali0406_7_Plate3_B	Plasmodium	falciparum	5833	PRJNA1054477
SAMN38922415	kali0406_7_Plate6_A	Kali0406	7	A	kali0406_7_Plate6_A	Plasmodium	falciparum	5833	PRJNA1054477
SAMN38922416	kali0406_7_Plate6_B	Kali0406	7	B	kali0406_7_Plate6_B	Plasmodium	falciparum	5833	PRJNA1054477
SAMN38936098	kali0414_7_Plate8_A	Kali0414	7	A	kali0414_7_Plate8_A	Plasmodium	falciparum	5833	PRJNA1054477
SAMN38936099	kali0414_7_Plate8_B	Kali0414	7	B	kali0414_7_Plate8_B	Plasmodium	falciparum	5833	PRJNA1054477
SAMN38936112	kali0417_7_Plate9_A	Kali0417	7	A	kali0417_7_Plate9_A	Plasmodium	falciparum	5833	PRJNA1054477
SAMN38936113	kali0417_7_Plate9_B	Kali0417	7	B	kali0417_7_Plate9_B	Plasmodium	falciparum	5833	PRJNA1054477
SAMN38936138	kali0438_7_Plate5_B	Kali0438	7	B	kali0438_7_Plate5_B	Plasmodium	falciparum	5833	PRJNA1054477
SAMN38936602	kali0438_7_Plate1_A	Kali0438	7	A	kali0438_7_Plate1_A	Plasmodium	falciparum	5833	PRJNA1054477
SAMN38936603	kali0438_7_Plate1_B	Kali0438	7	B	kali0438_7_Plate1_B	Plasmodium	falciparum	5833	PRJNA1054477
SAMN38922436	kali0438_7_Plate5_A	Kali0438	7	A	kali0438_7_Plate5_A	Plasmodium	falciparum	5833	PRJNA1054477
SAMN38936157	kali0448_7_Plate8_A	Kali0448	7	A	kali0448_7_Plate8_A	Plasmodium	falciparum	5833	PRJNA1054477
SAMN38936158	kali0448_7_Plate8_B	Kali0448	7	B	kali0448_7_Plate8_B	Plasmodium	falciparum	5833	PRJNA1054477
SAMN38936185	kali0457_7_Plate9_A	Kali0457	7	A	kali0457_7_Plate9_A	Plasmodium	falciparum	5833	PRJNA1054477
SAMN38936186	kali0457_7_Plate9_B	Kali0457	7	B	kali0457_7_Plate9_B	Plasmodium	falciparum	5833	PRJNA1054477
SAMN38936666	kali070-7-A_S42	Kali070	7	A	kali070-7-A_S42	Plasmodium	falciparum	5833	PRJNA1054477
SAMN38936667	kali070-7-B_S138	Kali070	7	B	kali070-7-B_S138	Plasmodium	falciparum	5833	PRJNA1054477
SAMN38936702	kali072-7-A_S58	Kali072	7	A	kali072-7-A_S58	Plasmodium	falciparum	5833	PRJNA1054477
SAMN38936703	kali072-7-B_S154	Kali072	7	B	kali072-7-B_S154	Plasmodium	falciparum	5833	PRJNA1054477
SAMN38936730	kali081-7-A_S67	Kali081	7	A	kali081-7-A_S67	Plasmodium	falciparum	5833	PRJNA1054477
SAMN38936731	kali081-7-B_S163	Kali081	7	B	kali081-7-B_S163	Plasmodium	falciparum	5833	PRJNA1054477
SAMN38936748	kali084-7-A_S72	Kali084	7	A	kali084-7-A_S72	Plasmodium	falciparum	5833	PRJNA1054477
SAMN38936749	kali084-7-B_S168	Kali084	7	B	kali084-7-B_S168	Plasmodium	falciparum	5833	PRJNA1054477
SAMN38936766	kali086-7-A_S76	Kali086	7	A	kali086-7-A_S76	Plasmodium	falciparum	5833	PRJNA1054477
SAMN38936767	kali086-7-B_S172	Kali086	7	B	kali086-7-B_S172	Plasmodium	falciparum	5833	PRJNA1054477
SAMN38936792	kali095-7-A_S27	Kali095	7	A	kali095-7-A_S27	Plasmodium	falciparum	5833	PRJNA1054477
SAMN38936793	kali095-7-B_S123	Kali095	7	B	kali095-7-B_S123	Plasmodium	falciparum	5833	PRJNA1054477
SAMN38936276	kali0072_8_Plate1_A	Kali0072	8	A	kali0072_8_Plate1_A	Plasmodium	falciparum	5833	PRJNA1054477
SAMN38936277	kali0072_8_Plate1_B	Kali0072	8	B	kali0072_8_Plate1_B	Plasmodium	falciparum	5833	PRJNA1054477
SAMN38922203	kali0072_8_Plate5_A	Kali0072	8	A	kali0072_8_Plate5_A	Plasmodium	falciparum	5833	PRJNA1054477
SAMN38922493	kali0072_8_Plate5_B	Kali0072	8	B	kali0072_8_Plate5_B	Plasmodium	falciparum	5833	PRJNA1054477
SAMN38922037	kali0095_8_Plate3_A	Kali0095	8	A	kali0095_8_Plate3_A	Plasmodium	falciparum	5833	PRJNA1054477
SAMN38922038	kali0095_8_Plate3_B	Kali0095	8	B	kali0095_8_Plate3_B	Plasmodium	falciparum	5833	PRJNA1054477
SAMN38922520	kali0107_8_Plate9_A	Kali0107	8	A	kali0107_8_Plate9_A	Plasmodium	falciparum	5833	PRJNA1054477
SAMN38922521	kali0107_8_Plate9_B	Kali0107	8	B	kali0107_8_Plate9_B	Plasmodium	falciparum	5833	PRJNA1054477
SAMN38936838	kali0112_8_Plate96_A	Kali0112	8	A	kali0112_8_Plate96_A	Plasmodium	falciparum	5833	PRJNA1054477
SAMN38936839	kali0112_8_Plate97_B	Kali0112	8	B	kali0112_8_Plate97_B	Plasmodium	falciparum	5833	PRJNA1054477
SAMN38975338	kali0113_8_Plate93_A	Kali0113	8	A	kali0113_8_Plate93_A	Plasmodium	falciparum	5833	PRJNA1054477
SAMN38975339	kali0113_8_Plate95_B	Kali0113	8	B	kali0113_8_Plate95_B	Plasmodium	falciparum	5833	PRJNA1054477
SAMN38975364	kali0115_8_Plate93_A	Kali0115	8	A	kali0115_8_Plate93_A	Plasmodium	falciparum	5833	PRJNA1054477
SAMN38975365	kali0115_8_Plate95_B	Kali0115	8	B	kali0115_8_Plate95_B	Plasmodium	falciparum	5833	PRJNA1054477
SAMN38975382	kali0119_8_Plate96_A	Kali0119	8	A	kali0119_8_Plate96_A	Plasmodium	falciparum	5833	PRJNA1054477
SAMN38975383	kali0119_8_Plate97_B	Kali0119	8	B	kali0119_8_Plate97_B	Plasmodium	falciparum	5833	PRJNA1054477
SAMN38922049	kali0119_8_Plate3_A	Kali0119	8	A	kali0119_8_Plate3_A	Plasmodium	falciparum	5833	PRJNA1054477
SAMN38922050	kali0119_8_Plate3_B	Kali0119	8	B	kali0119_8_Plate3_B	Plasmodium	falciparum	5833	PRJNA1054477
SAMN38922217	kali0119_8_Plate5_A	Kali0119	8	A	kali0119_8_Plate5_A	Plasmodium	falciparum	5833	PRJNA1054477
SAMN38922542	kali0119_8_Plate5_B	Kali0119	8	B	kali0119_8_Plate5_B	Plasmodium	falciparum	5833	PRJNA1054477
SAMN38975408	kali0122_8_Plate96_A	Kali0122	8	A	kali0122_8_Plate96_A	Plasmodium	falciparum	5833	PRJNA1054477
SAMN38975409	kali0122_8_Plate97_B	Kali0122	8	B	kali0122_8_Plate97_B	Plasmodium	falciparum	5833	PRJNA1054477
SAMN38936326	kali0122_8_Plate2_A	Kali0122	8	A	kali0122_8_Plate2_A	Plasmodium	falciparum	5833	PRJNA1054477
SAMN38936327	kali0122_8_Plate2_B	Kali0122	8	B	kali0122_8_Plate2_B	Plasmodium	falciparum	5833	PRJNA1054477
SAMN38922219	kali0122_8_Plate5_A	Kali0122	8	A	kali0122_8_Plate5_A	Plasmodium	falciparum	5833	PRJNA1054477
SAMN38922544	kali0122_8_Plate5_B	Kali0122	8	B	kali0122_8_Plate5_B	Plasmodium	falciparum	5833	PRJNA1054477
SAMN38975434	kali0126_8_Plate96_A	Kali0126	8	A	kali0126_8_Plate96_A	Plasmodium	falciparum	5833	PRJNA1054477
SAMN38975435	kali0126_8_Plate97_B	Kali0126	8	B	kali0126_8_Plate97_B	Plasmodium	falciparum	5833	PRJNA1054477
SAMN38936334	kali0126_8_Plate2_A	Kali0126	8	A	kali0126_8_Plate2_A	Plasmodium	falciparum	5833	PRJNA1054477
SAMN38936335	kali0126_8_Plate2_B	Kali0126	8	B	kali0126_8_Plate2_B	Plasmodium	falciparum	5833	PRJNA1054477
SAMN38922221	kali0126_8_Plate5_A	Kali0126	8	A	kali0126_8_Plate5_A	Plasmodium	falciparum	5833	PRJNA1054477
SAMN38922548	kali0126_8_Plate5_B	Kali0126	8	B	kali0126_8_Plate5_B	Plasmodium	falciparum	5833	PRJNA1054477
SAMN38975482	kali0143_8_Plate93_A	Kali0143	8	A	kali0143_8_Plate93_A	Plasmodium	falciparum	5833	PRJNA1054477
SAMN38975483	kali0143_8_Plate95_B	Kali0143	8	B	kali0143_8_Plate95_B	Plasmodium	falciparum	5833	PRJNA1054477
SAMN38975510	kali0147_8_Plate96_A	Kali0147	8	A	kali0147_8_Plate96_A	Plasmodium	falciparum	5833	PRJNA1054477
SAMN38975511	kali0147_8_Plate97_B	Kali0147	8	B	kali0147_8_Plate97_B	Plasmodium	falciparum	5833	PRJNA1054477
SAMN38936350	kali0147_8_Plate2_A	Kali0147	8	A	kali0147_8_Plate2_A	Plasmodium	falciparum	5833	PRJNA1054477
SAMN38936351	kali0147_8_Plate2_B	Kali0147	8	B	kali0147_8_Plate2_B	Plasmodium	falciparum	5833	PRJNA1054477
SAMN38922226	kali0147_8_Plate5_A	Kali0147	8	A	kali0147_8_Plate5_A	Plasmodium	falciparum	5833	PRJNA1054477
SAMN38922567	kali0147_8_Plate5_B	Kali0147	8	B	kali0147_8_Plate5_B	Plasmodium	falciparum	5833	PRJNA1054477
SAMN38975540	kali0162_8_Plate93_A	Kali0162	8	A	kali0162_8_Plate93_A	Plasmodium	falciparum	5833	PRJNA1054477
SAMN38975541	kali0162_8_Plate95_B	Kali0162	8	B	kali0162_8_Plate95_B	Plasmodium	falciparum	5833	PRJNA1054477
SAMN38922575	kali0162_8_Plate9_A	Kali0162	8	A	kali0162_8_Plate9_A	Plasmodium	falciparum	5833	PRJNA1054477
SAMN38922576	kali0162_8_Plate9_B	Kali0162	8	B	kali0162_8_Plate9_B	Plasmodium	falciparum	5833	PRJNA1054477
SAMN38975554	kali0170_8_Plate93_A	Kali0170	8	A	kali0170_8_Plate93_A	Plasmodium	falciparum	5833	PRJNA1054477
SAMN38975555	kali0170_8_Plate95_B	Kali0170	8	B	kali0170_8_Plate95_B	Plasmodium	falciparum	5833	PRJNA1054477
SAMN38936364	kali0170_8_Plate1_A	Kali0170	8	A	kali0170_8_Plate1_A	Plasmodium	falciparum	5833	PRJNA1054477
SAMN38936365	kali0170_8_Plate1_B	Kali0170	8	B	kali0170_8_Plate1_B	Plasmodium	falciparum	5833	PRJNA1054477
SAMN38975574	kali0175_8_Plate93_A	Kali0175	8	A	kali0175_8_Plate93_A	Plasmodium	falciparum	5833	PRJNA1054477
SAMN38975575	kali0175_8_Plate95_B	Kali0175	8	B	kali0175_8_Plate95_B	Plasmodium	falciparum	5833	PRJNA1054477
SAMN38936374	kali0175_8_Plate1_A	Kali0175	8	A	kali0175_8_Plate1_A	Plasmodium	falciparum	5833	PRJNA1054477
SAMN38936375	kali0175_8_Plate1_B	Kali0175	8	B	kali0175_8_Plate1_B	Plasmodium	falciparum	5833	PRJNA1054477
SAMN38922584	kali0175_8_Plate9_A	Kali0175	8	A	kali0175_8_Plate9_A	Plasmodium	falciparum	5833	PRJNA1054477
SAMN38922585	kali0175_8_Plate9_B	Kali0175	8	B	kali0175_8_Plate9_B	Plasmodium	falciparum	5833	PRJNA1054477
SAMN38936382	kali0183_8_Plate1_A	Kali0183	8	A	kali0183_8_Plate1_A	Plasmodium	falciparum	5833	PRJNA1054477
SAMN38936383	kali0183_8_Plate1_B	Kali0183	8	B	kali0183_8_Plate1_B	Plasmodium	falciparum	5833	PRJNA1054477
SAMN38922230	kali0183_8_Plate5_A	Kali0183	8	A	kali0183_8_Plate5_A	Plasmodium	falciparum	5833	PRJNA1054477
SAMN38922593	kali0183_8_Plate5_B	Kali0183	8	B	kali0183_8_Plate5_B	Plasmodium	falciparum	5833	PRJNA1054477
SAMN38975610	kali0184_8_Plate96_A	Kali0184	8	A	kali0184_8_Plate96_A	Plasmodium	falciparum	5833	PRJNA1054477
SAMN38975611	kali0184_8_Plate97_B	Kali0184	8	B	kali0184_8_Plate97_B	Plasmodium	falciparum	5833	PRJNA1054477
SAMN38975636	kali0186_8_Plate133_B	Kali0186	8	B	kali0186_8_Plate133_B	Plasmodium	falciparum	5833	PRJNA1054477
SAMN38975637	kali0186_8_Plate80_A	Kali0186	8	A	kali0186_8_Plate80_A	Plasmodium	falciparum	5833	PRJNA1054477
SAMN38975650	kali0192_8_Plate96_A	Kali0192	8	A	kali0192_8_Plate96_A	Plasmodium	falciparum	5833	PRJNA1054477
SAMN38975651	kali0192_8_Plate97_B	Kali0192	8	B	kali0192_8_Plate97_B	Plasmodium	falciparum	5833	PRJNA1054477
SAMN38975674	kali0193_8_Plate96_A	Kali0193	8	A	kali0193_8_Plate96_A	Plasmodium	falciparum	5833	PRJNA1054477
SAMN38975675	kali0193_8_Plate97_B	Kali0193	8	B	kali0193_8_Plate97_B	Plasmodium	falciparum	5833	PRJNA1054477
SAMN38922615	kali0198_8_Plate9_A	Kali0198	8	A	kali0198_8_Plate9_A	Plasmodium	falciparum	5833	PRJNA1054477
SAMN38922616	kali0198_8_Plate9_B	Kali0198	8	B	kali0198_8_Plate9_B	Plasmodium	falciparum	5833	PRJNA1054477
SAMN38922241	kali0206_8_Plate5_A	Kali0206	8	A	kali0206_8_Plate5_A	Plasmodium	falciparum	5833	PRJNA1054477
SAMN38922626	kali0206_8_Plate5_B	Kali0206	8	B	kali0206_8_Plate5_B	Plasmodium	falciparum	5833	PRJNA1054477
SAMN38975750	kali0214_8_Plate133_B	Kali0214	8	B	kali0214_8_Plate133_B	Plasmodium	falciparum	5833	PRJNA1054477
SAMN38975751	kali0214_8_Plate80_A	Kali0214	8	A	kali0214_8_Plate80_A	Plasmodium	falciparum	5833	PRJNA1054477
SAMN38975782	kali0249_8_Plate96_A	Kali0249	8	A	kali0249_8_Plate96_A	Plasmodium	falciparum	5833	PRJNA1054477
SAMN38975783	kali0249_8_Plate97_B	Kali0249	8	B	kali0249_8_Plate97_B	Plasmodium	falciparum	5833	PRJNA1054477
SAMN38922075	kali0249_8_Plate3_A	Kali0249	8	A	kali0249_8_Plate3_A	Plasmodium	falciparum	5833	PRJNA1054477
SAMN38922076	kali0249_8_Plate3_B	Kali0249	8	B	kali0249_8_Plate3_B	Plasmodium	falciparum	5833	PRJNA1054477
SAMN38922650	kali0249_8_Plate9_A	Kali0249	8	A	kali0249_8_Plate9_A	Plasmodium	falciparum	5833	PRJNA1054477
SAMN38922651	kali0249_8_Plate9_B	Kali0249	8	B	kali0249_8_Plate9_B	Plasmodium	falciparum	5833	PRJNA1054477
SAMN38975802	kali0255_8_Plate81_A	Kali0255	8	A	kali0255_8_Plate81_A	Plasmodium	falciparum	5833	PRJNA1054477
SAMN38975803	kali0255_8_Plate98_B	Kali0255	8	B	kali0255_8_Plate98_B	Plasmodium	falciparum	5833	PRJNA1054477
SAMN38936430	kali0255_8_Plate2_A	Kali0255	8	A	kali0255_8_Plate2_A	Plasmodium	falciparum	5833	PRJNA1054477
SAMN38936431	kali0255_8_Plate2_B	Kali0255	8	B	kali0255_8_Plate2_B	Plasmodium	falciparum	5833	PRJNA1054477
SAMN38922672	kali0255_8_Plate9_A	Kali0255	8	A	kali0255_8_Plate9_A	Plasmodium	falciparum	5833	PRJNA1054477
SAMN38922673	kali0255_8_Plate9_B	Kali0255	8	B	kali0255_8_Plate9_B	Plasmodium	falciparum	5833	PRJNA1054477
SAMN38975816	kali0256_8_Plate81_A	Kali0256	8	A	kali0256_8_Plate81_A	Plasmodium	falciparum	5833	PRJNA1054477
SAMN38975817	kali0256_8_Plate98_B	Kali0256	8	B	kali0256_8_Plate98_B	Plasmodium	falciparum	5833	PRJNA1054477
SAMN38936438	kali0256_8_Plate2_A	Kali0256	8	A	kali0256_8_Plate2_A	Plasmodium	falciparum	5833	PRJNA1054477
SAMN38936439	kali0256_8_Plate2_B	Kali0256	8	B	kali0256_8_Plate2_B	Plasmodium	falciparum	5833	PRJNA1054477
SAMN38922690	kali0256_8_Plate9_A	Kali0256	8	A	kali0256_8_Plate9_A	Plasmodium	falciparum	5833	PRJNA1054477
SAMN38922691	kali0256_8_Plate9_B	Kali0256	8	B	kali0256_8_Plate9_B	Plasmodium	falciparum	5833	PRJNA1054477
SAMN38975832	kali0258_8_Plate81_A	Kali0258	8	A	kali0258_8_Plate81_A	Plasmodium	falciparum	5833	PRJNA1054477
SAMN38975833	kali0258_8_Plate98_B	Kali0258	8	B	kali0258_8_Plate98_B	Plasmodium	falciparum	5833	PRJNA1054477
SAMN38975846	kali0259_8_Plate133_B	Kali0259	8	B	kali0259_8_Plate133_B	Plasmodium	falciparum	5833	PRJNA1054477
SAMN38975847	kali0259_8_Plate80_A	Kali0259	8	A	kali0259_8_Plate80_A	Plasmodium	falciparum	5833	PRJNA1054477
SAMN38975864	kali0260_8_Plate81_A	Kali0260	8	A	kali0260_8_Plate81_A	Plasmodium	falciparum	5833	PRJNA1054477
SAMN38975865	kali0260_8_Plate98_B	Kali0260	8	B	kali0260_8_Plate98_B	Plasmodium	falciparum	5833	PRJNA1054477
SAMN38922716	kali0277_8_Plate7_A	Kali0277	8	A	kali0277_8_Plate7_A	Plasmodium	falciparum	5833	PRJNA1054477
SAMN38922717	kali0277_8_Plate7_B	Kali0277	8	B	kali0277_8_Plate7_B	Plasmodium	falciparum	5833	PRJNA1054477
SAMN38922740	kali0280_8_Plate9_A	Kali0280	8	A	kali0280_8_Plate9_A	Plasmodium	falciparum	5833	PRJNA1054477
SAMN38922741	kali0280_8_Plate9_B	Kali0280	8	B	kali0280_8_Plate9_B	Plasmodium	falciparum	5833	PRJNA1054477
SAMN38975882	kali0284_8_Plate81_A	Kali0284	8	A	kali0284_8_Plate81_A	Plasmodium	falciparum	5833	PRJNA1054477
SAMN38975883	kali0284_8_Plate98_B	Kali0284	8	B	kali0284_8_Plate98_B	Plasmodium	falciparum	5833	PRJNA1054477
SAMN38975900	kali0285_8_Plate81_A	Kali0285	8	A	kali0285_8_Plate81_A	Plasmodium	falciparum	5833	PRJNA1054477
SAMN38975901	kali0285_8_Plate98_B	Kali0285	8	B	kali0285_8_Plate98_B	Plasmodium	falciparum	5833	PRJNA1054477
SAMN38936470	kali0286_8_Plate1_A	Kali0286	8	A	kali0286_8_Plate1_A	Plasmodium	falciparum	5833	PRJNA1054477
SAMN38936471	kali0286_8_Plate1_B	Kali0286	8	B	kali0286_8_Plate1_B	Plasmodium	falciparum	5833	PRJNA1054477
SAMN38922262	kali0286_8_Plate5_A	Kali0286	8	A	kali0286_8_Plate5_A	Plasmodium	falciparum	5833	PRJNA1054477
SAMN38922790	kali0286_8_Plate5_B	Kali0286	8	B	kali0286_8_Plate5_B	Plasmodium	falciparum	5833	PRJNA1054477
SAMN38975918	kali0288_8_Plate81_A	Kali0288	8	A	kali0288_8_Plate81_A	Plasmodium	falciparum	5833	PRJNA1054477
SAMN38975919	kali0288_8_Plate98_B	Kali0288	8	B	kali0288_8_Plate98_B	Plasmodium	falciparum	5833	PRJNA1054477
SAMN38936484	kali0290_8_Plate1_A	Kali0290	8	A	kali0290_8_Plate1_A	Plasmodium	falciparum	5833	PRJNA1054477
SAMN38936485	kali0290_8_Plate1_B	Kali0290	8	B	kali0290_8_Plate1_B	Plasmodium	falciparum	5833	PRJNA1054477
SAMN38922817	kali0290_8_Plate7_A	Kali0290	8	A	kali0290_8_Plate7_A	Plasmodium	falciparum	5833	PRJNA1054477
SAMN38922818	kali0290_8_Plate7_B	Kali0290	8	B	kali0290_8_Plate7_B	Plasmodium	falciparum	5833	PRJNA1054477
SAMN38975936	kali0291_8_Plate81_A	Kali0291	8	A	kali0291_8_Plate81_A	Plasmodium	falciparum	5833	PRJNA1054477
SAMN38975937	kali0291_8_Plate98_B	Kali0291	8	B	kali0291_8_Plate98_B	Plasmodium	falciparum	5833	PRJNA1054477
SAMN38936488	kali0291_8_Plate2_A	Kali0291	8	A	kali0291_8_Plate2_A	Plasmodium	falciparum	5833	PRJNA1054477
SAMN38936489	kali0291_8_Plate2_B	Kali0291	8	B	kali0291_8_Plate2_B	Plasmodium	falciparum	5833	PRJNA1054477
SAMN38922824	kali0291_8_Plate9_A	Kali0291	8	A	kali0291_8_Plate9_A	Plasmodium	falciparum	5833	PRJNA1054477
SAMN38922825	kali0291_8_Plate9_B	Kali0291	8	B	kali0291_8_Plate9_B	Plasmodium	falciparum	5833	PRJNA1054477
SAMN38936494	kali0308_8_Plate1_A	Kali0308	8	A	kali0308_8_Plate1_A	Plasmodium	falciparum	5833	PRJNA1054477
SAMN38936495	kali0308_8_Plate1_B	Kali0308	8	B	kali0308_8_Plate1_B	Plasmodium	falciparum	5833	PRJNA1054477
SAMN38922268	kali0308_8_Plate5_A	Kali0308	8	A	kali0308_8_Plate5_A	Plasmodium	falciparum	5833	PRJNA1054477
SAMN38922850	kali0308_8_Plate5_B	Kali0308	8	B	kali0308_8_Plate5_B	Plasmodium	falciparum	5833	PRJNA1054477
SAMN38975970	kali0315_8_Plate81_A	Kali0315	8	A	kali0315_8_Plate81_A	Plasmodium	falciparum	5833	PRJNA1054477
SAMN38975971	kali0315_8_Plate98_B	Kali0315	8	B	kali0315_8_Plate98_B	Plasmodium	falciparum	5833	PRJNA1054477
SAMN38935857	kali0316_8_Plate7_A	Kali0316	8	A	kali0316_8_Plate7_A	Plasmodium	falciparum	5833	PRJNA1054477
SAMN38935858	kali0316_8_Plate7_B	Kali0316	8	B	kali0316_8_Plate7_B	Plasmodium	falciparum	5833	PRJNA1054477
SAMN38935873	kali0317_8_Plate7_A	Kali0317	8	A	kali0317_8_Plate7_A	Plasmodium	falciparum	5833	PRJNA1054477
SAMN38935874	kali0317_8_Plate7_B	Kali0317	8	B	kali0317_8_Plate7_B	Plasmodium	falciparum	5833	PRJNA1054477
SAMN38975996	kali0325_8_Plate81_A	Kali0325	8	A	kali0325_8_Plate81_A	Plasmodium	falciparum	5833	PRJNA1054477
SAMN38975997	kali0325_8_Plate98_B	Kali0325	8	B	kali0325_8_Plate98_B	Plasmodium	falciparum	5833	PRJNA1054477
SAMN38936504	kali0325_8_Plate2_A	Kali0325	8	A	kali0325_8_Plate2_A	Plasmodium	falciparum	5833	PRJNA1054477
SAMN38936505	kali0325_8_Plate2_B	Kali0325	8	B	kali0325_8_Plate2_B	Plasmodium	falciparum	5833	PRJNA1054477
SAMN38922273	kali0325_8_Plate6_A	Kali0325	8	A	kali0325_8_Plate6_A	Plasmodium	falciparum	5833	PRJNA1054477
SAMN38922274	kali0325_8_Plate6_B	Kali0325	8	B	kali0325_8_Plate6_B	Plasmodium	falciparum	5833	PRJNA1054477
SAMN38976006	kali0332_8_Plate81_A	Kali0332	8	A	kali0332_8_Plate81_A	Plasmodium	falciparum	5833	PRJNA1054477
SAMN38976007	kali0332_8_Plate98_B	Kali0332	8	B	kali0332_8_Plate98_B	Plasmodium	falciparum	5833	PRJNA1054477
SAMN38935922	kali0333_8_Plate8_A	Kali0333	8	A	kali0333_8_Plate8_A	Plasmodium	falciparum	5833	PRJNA1054477
SAMN38935923	kali0333_8_Plate8_B	Kali0333	8	B	kali0333_8_Plate8_B	Plasmodium	falciparum	5833	PRJNA1054477
SAMN38922105	kali0336_8_Plate3_A	Kali0336	8	A	kali0336_8_Plate3_A	Plasmodium	falciparum	5833	PRJNA1054477
SAMN38922106	kali0336_8_Plate3_B	Kali0336	8	B	kali0336_8_Plate3_B	Plasmodium	falciparum	5833	PRJNA1054477
SAMN38922294	kali0336_8_Plate6_A	Kali0336	8	A	kali0336_8_Plate6_A	Plasmodium	falciparum	5833	PRJNA1054477
SAMN38922295	kali0336_8_Plate6_B	Kali0336	8	B	kali0336_8_Plate6_B	Plasmodium	falciparum	5833	PRJNA1054477
SAMN38935955	kali0338_8_Plate8_A	Kali0338	8	A	kali0338_8_Plate8_A	Plasmodium	falciparum	5833	PRJNA1054477
SAMN38935956	kali0338_8_Plate8_B	Kali0338	8	B	kali0338_8_Plate8_B	Plasmodium	falciparum	5833	PRJNA1054477
SAMN38922317	kali0344_8_Plate6_A	Kali0344	8	A	kali0344_8_Plate6_A	Plasmodium	falciparum	5833	PRJNA1054477
SAMN38922318	kali0344_8_Plate6_B	Kali0344	8	B	kali0344_8_Plate6_B	Plasmodium	falciparum	5833	PRJNA1054477
SAMN38936005	kali0346_8_Plate5_B	Kali0346	8	B	kali0346_8_Plate5_B	Plasmodium	falciparum	5833	PRJNA1054477
SAMN38936556	kali0346_8_Plate1_A	Kali0346	8	A	kali0346_8_Plate1_A	Plasmodium	falciparum	5833	PRJNA1054477
SAMN38936557	kali0346_8_Plate1_B	Kali0346	8	B	kali0346_8_Plate1_B	Plasmodium	falciparum	5833	PRJNA1054477
SAMN38922328	kali0346_8_Plate5_A	Kali0346	8	A	kali0346_8_Plate5_A	Plasmodium	falciparum	5833	PRJNA1054477
SAMN38922115	kali0351_8_Plate3_A	Kali0351	8	A	kali0351_8_Plate3_A	Plasmodium	falciparum	5833	PRJNA1054477
SAMN38922116	kali0351_8_Plate3_B	Kali0351	8	B	kali0351_8_Plate3_B	Plasmodium	falciparum	5833	PRJNA1054477
SAMN38922339	kali0351_8_Plate6_A	Kali0351	8	A	kali0351_8_Plate6_A	Plasmodium	falciparum	5833	PRJNA1054477
SAMN38922340	kali0351_8_Plate6_B	Kali0351	8	B	kali0351_8_Plate6_B	Plasmodium	falciparum	5833	PRJNA1054477
SAMN38936048	kali0354_8_Plate5_B	Kali0354	8	B	kali0354_8_Plate5_B	Plasmodium	falciparum	5833	PRJNA1054477
SAMN38936574	kali0354_8_Plate1_A	Kali0354	8	A	kali0354_8_Plate1_A	Plasmodium	falciparum	5833	PRJNA1054477
SAMN38936575	kali0354_8_Plate1_B	Kali0354	8	B	kali0354_8_Plate1_B	Plasmodium	falciparum	5833	PRJNA1054477
SAMN38922345	kali0354_8_Plate5_A	Kali0354	8	A	kali0354_8_Plate5_A	Plasmodium	falciparum	5833	PRJNA1054477
SAMN38922364	kali0355_8_Plate6_A	Kali0355	8	A	kali0355_8_Plate6_A	Plasmodium	falciparum	5833	PRJNA1054477
SAMN38922365	kali0355_8_Plate6_B	Kali0355	8	B	kali0355_8_Plate6_B	Plasmodium	falciparum	5833	PRJNA1054477
SAMN38922383	kali0394_8_Plate6_A	Kali0394	8	A	kali0394_8_Plate6_A	Plasmodium	falciparum	5833	PRJNA1054477
SAMN38922384	kali0394_8_Plate6_B	Kali0394	8	B	kali0394_8_Plate6_B	Plasmodium	falciparum	5833	PRJNA1054477
SAMN38922137	kali0395_8_Plate3_A	Kali0395	8	A	kali0395_8_Plate3_A	Plasmodium	falciparum	5833	PRJNA1054477
SAMN38922138	kali0395_8_Plate3_B	Kali0395	8	B	kali0395_8_Plate3_B	Plasmodium	falciparum	5833	PRJNA1054477
SAMN38922393	kali0395_8_Plate6_A	Kali0395	8	A	kali0395_8_Plate6_A	Plasmodium	falciparum	5833	PRJNA1054477
SAMN38922394	kali0395_8_Plate6_B	Kali0395	8	B	kali0395_8_Plate6_B	Plasmodium	falciparum	5833	PRJNA1054477
SAMN38936086	kali0406_8_Plate8_A	Kali0406	8	A	kali0406_8_Plate8_A	Plasmodium	falciparum	5833	PRJNA1054477
SAMN38936087	kali0406_8_Plate8_B	Kali0406	8	B	kali0406_8_Plate8_B	Plasmodium	falciparum	5833	PRJNA1054477
SAMN38936100	kali0414_8_Plate8_A	Kali0414	8	A	kali0414_8_Plate8_A	Plasmodium	falciparum	5833	PRJNA1054477
SAMN38936101	kali0414_8_Plate8_B	Kali0414	8	B	kali0414_8_Plate8_B	Plasmodium	falciparum	5833	PRJNA1054477
SAMN38936114	kali0417_8_Plate10_A	Kali0417	8	A	kali0417_8_Plate10_A	Plasmodium	falciparum	5833	PRJNA1054477
SAMN38936115	kali0417_8_Plate10_B	Kali0417	8	B	kali0417_8_Plate10_B	Plasmodium	falciparum	5833	PRJNA1054477
SAMN38922163	kali0417_8_Plate3_A	Kali0417	8	A	kali0417_8_Plate3_A	Plasmodium	falciparum	5833	PRJNA1054477
SAMN38922164	kali0417_8_Plate3_B	Kali0417	8	B	kali0417_8_Plate3_B	Plasmodium	falciparum	5833	PRJNA1054477
SAMN38936604	kali0438_8_Plate2_A	Kali0438	8	A	kali0438_8_Plate2_A	Plasmodium	falciparum	5833	PRJNA1054477
SAMN38936605	kali0438_8_Plate2_B	Kali0438	8	B	kali0438_8_Plate2_B	Plasmodium	falciparum	5833	PRJNA1054477
SAMN38922437	kali0438_8_Plate6_A	Kali0438	8	A	kali0438_8_Plate6_A	Plasmodium	falciparum	5833	PRJNA1054477
SAMN38922438	kali0438_8_Plate6_B	Kali0438	8	B	kali0438_8_Plate6_B	Plasmodium	falciparum	5833	PRJNA1054477
SAMN38936159	kali0448_8_Plate8_A	Kali0448	8	A	kali0448_8_Plate8_A	Plasmodium	falciparum	5833	PRJNA1054477
SAMN38936160	kali0448_8_Plate8_B	Kali0448	8	B	kali0448_8_Plate8_B	Plasmodium	falciparum	5833	PRJNA1054477
SAMN38936187	kali0457_8_Plate10_A	Kali0457	8	A	kali0457_8_Plate10_A	Plasmodium	falciparum	5833	PRJNA1054477
SAMN38936188	kali0457_8_Plate10_B	Kali0457	8	B	kali0457_8_Plate10_B	Plasmodium	falciparum	5833	PRJNA1054477
SAMN38936220	kali0481_8_Plate5_B	Kali0481	8	B	kali0481_8_Plate5_B	Plasmodium	falciparum	5833	PRJNA1054477
SAMN38936622	kali0481_8_Plate1_A	Kali0481	8	A	kali0481_8_Plate1_A	Plasmodium	falciparum	5833	PRJNA1054477
SAMN38936623	kali0481_8_Plate1_B	Kali0481	8	B	kali0481_8_Plate1_B	Plasmodium	falciparum	5833	PRJNA1054477
SAMN38922469	kali0481_8_Plate5_A	Kali0481	8	A	kali0481_8_Plate5_A	Plasmodium	falciparum	5833	PRJNA1054477
SAMN38936642	kali067-8-A_S35	Kali067	8	A	kali067-8-A_S35	Plasmodium	falciparum	5833	PRJNA1054477
SAMN38936643	kali067-8-B_S131	Kali067	8	B	kali067-8-B_S131	Plasmodium	falciparum	5833	PRJNA1054477
SAMN38936668	kali070-8-A_S44	Kali070	8	A	kali070-8-A_S44	Plasmodium	falciparum	5833	PRJNA1054477
SAMN38936669	kali070-8-B_S140	Kali070	8	B	kali070-8-B_S140	Plasmodium	falciparum	5833	PRJNA1054477
SAMN38936704	kali072-8-A_S59	Kali072	8	A	kali072-8-A_S59	Plasmodium	falciparum	5833	PRJNA1054477
SAMN38936705	kali072-8-B_S155	Kali072	8	B	kali072-8-B_S155	Plasmodium	falciparum	5833	PRJNA1054477
SAMN38936732	kali081-8-A_S15	Kali081	8	A	kali081-8-A_S15	Plasmodium	falciparum	5833	PRJNA1054477
SAMN38936733	kali081-8-B_S111	Kali081	8	B	kali081-8-B_S111	Plasmodium	falciparum	5833	PRJNA1054477
SAMN38936750	kali084-8-A_S73	Kali084	8	A	kali084-8-A_S73	Plasmodium	falciparum	5833	PRJNA1054477
SAMN38936751	kali084-8-B_S169	Kali084	8	B	kali084-8-B_S169	Plasmodium	falciparum	5833	PRJNA1054477
SAMN38936768	kali086-8-A_S77	Kali086	8	A	kali086-8-A_S77	Plasmodium	falciparum	5833	PRJNA1054477
SAMN38936769	kali086-8-B_S173	Kali086	8	B	kali086-8-B_S173	Plasmodium	falciparum	5833	PRJNA1054477
SAMN38936794	kali095-8-A_S28	Kali095	8	A	kali095-8-A_S28	Plasmodium	falciparum	5833	PRJNA1054477
SAMN38936795	kali095-8-B_S124	Kali095	8	B	kali095-8-B_S124	Plasmodium	falciparum	5833	PRJNA1054477
SAMN38936268	kali0067_9_Plate1_A	Kali0067	9	A	kali0067_9_Plate1_A	Plasmodium	falciparum	5833	PRJNA1054477
SAMN38936269	kali0067_9_Plate1_B	Kali0067	9	B	kali0067_9_Plate1_B	Plasmodium	falciparum	5833	PRJNA1054477
SAMN38936284	kali0081_9_Plate1_A	Kali0081	9	A	kali0081_9_Plate1_A	Plasmodium	falciparum	5833	PRJNA1054477
SAMN38936285	kali0081_9_Plate1_B	Kali0081	9	B	kali0081_9_Plate1_B	Plasmodium	falciparum	5833	PRJNA1054477
SAMN38922029	kali0084_9_Plate3_A	Kali0084	9	A	kali0084_9_Plate3_A	Plasmodium	falciparum	5833	PRJNA1054477
SAMN38922030	kali0084_9_Plate3_B	Kali0084	9	B	kali0084_9_Plate3_B	Plasmodium	falciparum	5833	PRJNA1054477
SAMN38936294	kali0095_9_Plate2_A	Kali0095	9	A	kali0095_9_Plate2_A	Plasmodium	falciparum	5833	PRJNA1054477
SAMN38936295	kali0095_9_Plate2_B	Kali0095	9	B	kali0095_9_Plate2_B	Plasmodium	falciparum	5833	PRJNA1054477
SAMN38936302	kali0107_9_Plate1_A	Kali0107	9	A	kali0107_9_Plate1_A	Plasmodium	falciparum	5833	PRJNA1054477
SAMN38936303	kali0107_9_Plate1_B	Kali0107	9	B	kali0107_9_Plate1_B	Plasmodium	falciparum	5833	PRJNA1054477
SAMN38936818	kali0107_9_Plate93_A	Kali0107	9	A	kali0107_9_Plate93_A	Plasmodium	falciparum	5833	PRJNA1054477
SAMN38936819	kali0107_9_Plate95_B	Kali0107	9	B	kali0107_9_Plate95_B	Plasmodium	falciparum	5833	PRJNA1054477
SAMN38922207	kali0109_9_Plate5_A	Kali0109	9	A	kali0109_9_Plate5_A	Plasmodium	falciparum	5833	PRJNA1054477
SAMN38922525	kali0109_9_Plate5_B	Kali0109	9	B	kali0109_9_Plate5_B	Plasmodium	falciparum	5833	PRJNA1054477
SAMN38922209	kali0110_9_Plate5_A	Kali0110	9	A	kali0110_9_Plate5_A	Plasmodium	falciparum	5833	PRJNA1054477
SAMN38922529	kali0110_9_Plate5_B	Kali0110	9	B	kali0110_9_Plate5_B	Plasmodium	falciparum	5833	PRJNA1054477
SAMN38936310	kali0112_9_Plate2_A	Kali0112	9	A	kali0112_9_Plate2_A	Plasmodium	falciparum	5833	PRJNA1054477
SAMN38936311	kali0112_9_Plate2_B	Kali0112	9	B	kali0112_9_Plate2_B	Plasmodium	falciparum	5833	PRJNA1054477
SAMN38936840	kali0112_9_Plate96_A	Kali0112	9	A	kali0112_9_Plate96_A	Plasmodium	falciparum	5833	PRJNA1054477
SAMN38936841	kali0112_9_Plate97_B	Kali0112	9	B	kali0112_9_Plate97_B	Plasmodium	falciparum	5833	PRJNA1054477
SAMN38922212	kali0112_9_Plate5_A	Kali0112	9	A	kali0112_9_Plate5_A	Plasmodium	falciparum	5833	PRJNA1054477
SAMN38922534	kali0112_9_Plate5_B	Kali0112	9	B	kali0112_9_Plate5_B	Plasmodium	falciparum	5833	PRJNA1054477
SAMN38975340	kali0113_9_Plate93_A	Kali0113	9	A	kali0113_9_Plate93_A	Plasmodium	falciparum	5833	PRJNA1054477
SAMN38975341	kali0113_9_Plate95_B	Kali0113	9	B	kali0113_9_Plate95_B	Plasmodium	falciparum	5833	PRJNA1054477
SAMN38975366	kali0115_9_Plate93_A	Kali0115	9	A	kali0115_9_Plate93_A	Plasmodium	falciparum	5833	PRJNA1054477
SAMN38975367	kali0115_9_Plate95_B	Kali0115	9	B	kali0115_9_Plate95_B	Plasmodium	falciparum	5833	PRJNA1054477
SAMN38975384	kali0119_9_Plate93_A	Kali0119	9	A	kali0119_9_Plate93_A	Plasmodium	falciparum	5833	PRJNA1054477
SAMN38975385	kali0119_9_Plate95_B	Kali0119	9	B	kali0119_9_Plate95_B	Plasmodium	falciparum	5833	PRJNA1054477
SAMN38975410	kali0122_9_Plate96_A	Kali0122	9	A	kali0122_9_Plate96_A	Plasmodium	falciparum	5833	PRJNA1054477
SAMN38975411	kali0122_9_Plate97_B	Kali0122	9	B	kali0122_9_Plate97_B	Plasmodium	falciparum	5833	PRJNA1054477
SAMN38936328	kali0122_9_Plate2_A	Kali0122	9	A	kali0122_9_Plate2_A	Plasmodium	falciparum	5833	PRJNA1054477
SAMN38936329	kali0122_9_Plate2_B	Kali0122	9	B	kali0122_9_Plate2_B	Plasmodium	falciparum	5833	PRJNA1054477
SAMN38922545	kali0122_9_Plate10_A	Kali0122	9	A	kali0122_9_Plate10_A	Plasmodium	falciparum	5833	PRJNA1054477
SAMN38922546	kali0122_9_Plate10_B	Kali0122	9	B	kali0122_9_Plate10_B	Plasmodium	falciparum	5833	PRJNA1054477
SAMN38975436	kali0126_9_Plate96_A	Kali0126	9	A	kali0126_9_Plate96_A	Plasmodium	falciparum	5833	PRJNA1054477
SAMN38975437	kali0126_9_Plate97_B	Kali0126	9	B	kali0126_9_Plate97_B	Plasmodium	falciparum	5833	PRJNA1054477
SAMN38936336	kali0126_9_Plate2_A	Kali0126	9	A	kali0126_9_Plate2_A	Plasmodium	falciparum	5833	PRJNA1054477
SAMN38936337	kali0126_9_Plate2_B	Kali0126	9	B	kali0126_9_Plate2_B	Plasmodium	falciparum	5833	PRJNA1054477
SAMN38922222	kali0126_9_Plate5_A	Kali0126	9	A	kali0126_9_Plate5_A	Plasmodium	falciparum	5833	PRJNA1054477
SAMN38922549	kali0126_9_Plate5_B	Kali0126	9	B	kali0126_9_Plate5_B	Plasmodium	falciparum	5833	PRJNA1054477
SAMN38975458	kali0137_9_Plate93_A	Kali0137	9	A	kali0137_9_Plate93_A	Plasmodium	falciparum	5833	PRJNA1054477
SAMN38975459	kali0137_9_Plate95_B	Kali0137	9	B	kali0137_9_Plate95_B	Plasmodium	falciparum	5833	PRJNA1054477
SAMN38975484	kali0143_9_Plate93_A	Kali0143	9	A	kali0143_9_Plate93_A	Plasmodium	falciparum	5833	PRJNA1054477
SAMN38975485	kali0143_9_Plate95_B	Kali0143	9	B	kali0143_9_Plate95_B	Plasmodium	falciparum	5833	PRJNA1054477
SAMN38975512	kali0147_9_Plate96_A	Kali0147	9	A	kali0147_9_Plate96_A	Plasmodium	falciparum	5833	PRJNA1054477
SAMN38975513	kali0147_9_Plate97_B	Kali0147	9	B	kali0147_9_Plate97_B	Plasmodium	falciparum	5833	PRJNA1054477
SAMN38975542	kali0162_9_Plate93_A	Kali0162	9	A	kali0162_9_Plate93_A	Plasmodium	falciparum	5833	PRJNA1054477
SAMN38975543	kali0162_9_Plate95_B	Kali0162	9	B	kali0162_9_Plate95_B	Plasmodium	falciparum	5833	PRJNA1054477
SAMN38922577	kali0162_9_Plate9_A	Kali0162	9	A	kali0162_9_Plate9_A	Plasmodium	falciparum	5833	PRJNA1054477
SAMN38922578	kali0162_9_Plate9_B	Kali0162	9	B	kali0162_9_Plate9_B	Plasmodium	falciparum	5833	PRJNA1054477
SAMN38975556	kali0170_9_Plate96_A	Kali0170	9	A	kali0170_9_Plate96_A	Plasmodium	falciparum	5833	PRJNA1054477
SAMN38975557	kali0170_9_Plate97_B	Kali0170	9	B	kali0170_9_Plate97_B	Plasmodium	falciparum	5833	PRJNA1054477
SAMN38975576	kali0175_9_Plate96_A	Kali0175	9	A	kali0175_9_Plate96_A	Plasmodium	falciparum	5833	PRJNA1054477
SAMN38975577	kali0175_9_Plate97_B	Kali0175	9	B	kali0175_9_Plate97_B	Plasmodium	falciparum	5833	PRJNA1054477
SAMN38975586	kali0183_9_Plate96_A	Kali0183	9	A	kali0183_9_Plate96_A	Plasmodium	falciparum	5833	PRJNA1054477
SAMN38975587	kali0183_9_Plate97_B	Kali0183	9	B	kali0183_9_Plate97_B	Plasmodium	falciparum	5833	PRJNA1054477
SAMN38975612	kali0184_9_Plate96_A	Kali0184	9	A	kali0184_9_Plate96_A	Plasmodium	falciparum	5833	PRJNA1054477
SAMN38975613	kali0184_9_Plate97_B	Kali0184	9	B	kali0184_9_Plate97_B	Plasmodium	falciparum	5833	PRJNA1054477
SAMN38975638	kali0186_9_Plate133_B	Kali0186	9	B	kali0186_9_Plate133_B	Plasmodium	falciparum	5833	PRJNA1054477
SAMN38975639	kali0186_9_Plate80_A	Kali0186	9	A	kali0186_9_Plate80_A	Plasmodium	falciparum	5833	PRJNA1054477
SAMN38975652	kali0192_9_Plate133_B	Kali0192	9	B	kali0192_9_Plate133_B	Plasmodium	falciparum	5833	PRJNA1054477
SAMN38975653	kali0192_9_Plate80_A	Kali0192	9	A	kali0192_9_Plate80_A	Plasmodium	falciparum	5833	PRJNA1054477
SAMN38975676	kali0193_9_Plate133_B	Kali0193	9	B	kali0193_9_Plate133_B	Plasmodium	falciparum	5833	PRJNA1054477
SAMN38975677	kali0193_9_Plate80_A	Kali0193	9	A	kali0193_9_Plate80_A	Plasmodium	falciparum	5833	PRJNA1054477
SAMN38975690	kali0203_9_Plate133_B	Kali0203	9	B	kali0203_9_Plate133_B	Plasmodium	falciparum	5833	PRJNA1054477
SAMN38975691	kali0203_9_Plate80_A	Kali0203	9	A	kali0203_9_Plate80_A	Plasmodium	falciparum	5833	PRJNA1054477
SAMN38975714	kali0206_9_Plate133_B	Kali0206	9	B	kali0206_9_Plate133_B	Plasmodium	falciparum	5833	PRJNA1054477
SAMN38975715	kali0206_9_Plate80_A	Kali0206	9	A	kali0206_9_Plate80_A	Plasmodium	falciparum	5833	PRJNA1054477
SAMN38936410	kali0206_9_Plate1_A	Kali0206	9	A	kali0206_9_Plate1_A	Plasmodium	falciparum	5833	PRJNA1054477
SAMN38936411	kali0206_9_Plate1_B	Kali0206	9	B	kali0206_9_Plate1_B	Plasmodium	falciparum	5833	PRJNA1054477
SAMN38975724	kali0209_9_Plate133_B	Kali0209	9	B	kali0209_9_Plate133_B	Plasmodium	falciparum	5833	PRJNA1054477
SAMN38975725	kali0209_9_Plate80_A	Kali0209	9	A	kali0209_9_Plate80_A	Plasmodium	falciparum	5833	PRJNA1054477
SAMN38936414	kali0211_9_Plate1_A	Kali0211	9	A	kali0211_9_Plate1_A	Plasmodium	falciparum	5833	PRJNA1054477
SAMN38936415	kali0211_9_Plate1_B	Kali0211	9	B	kali0211_9_Plate1_B	Plasmodium	falciparum	5833	PRJNA1054477
SAMN38922243	kali0211_9_Plate5_A	Kali0211	9	A	kali0211_9_Plate5_A	Plasmodium	falciparum	5833	PRJNA1054477
SAMN38975752	kali0214_9_Plate133_B	Kali0214	9	B	kali0214_9_Plate133_B	Plasmodium	falciparum	5833	PRJNA1054477
SAMN38975753	kali0214_9_Plate80_A	Kali0214	9	A	kali0214_9_Plate80_A	Plasmodium	falciparum	5833	PRJNA1054477
SAMN38975784	kali0249_9_Plate133_B	Kali0249	9	B	kali0249_9_Plate133_B	Plasmodium	falciparum	5833	PRJNA1054477
SAMN38975785	kali0249_9_Plate80_A	Kali0249	9	A	kali0249_9_Plate80_A	Plasmodium	falciparum	5833	PRJNA1054477
SAMN38922674	kali0255_9_Plate7_A	Kali0255	9	A	kali0255_9_Plate7_A	Plasmodium	falciparum	5833	PRJNA1054477
SAMN38922675	kali0255_9_Plate7_B	Kali0255	9	B	kali0255_9_Plate7_B	Plasmodium	falciparum	5833	PRJNA1054477
SAMN38975818	kali0256_9_Plate81_A	Kali0256	9	A	kali0256_9_Plate81_A	Plasmodium	falciparum	5833	PRJNA1054477
SAMN38975819	kali0256_9_Plate98_B	Kali0256	9	B	kali0256_9_Plate98_B	Plasmodium	falciparum	5833	PRJNA1054477
SAMN38922081	kali0256_9_Plate3_A	Kali0256	9	A	kali0256_9_Plate3_A	Plasmodium	falciparum	5833	PRJNA1054477
SAMN38922082	kali0256_9_Plate3_B	Kali0256	9	B	kali0256_9_Plate3_B	Plasmodium	falciparum	5833	PRJNA1054477
SAMN38922692	kali0256_9_Plate9_A	Kali0256	9	A	kali0256_9_Plate9_A	Plasmodium	falciparum	5833	PRJNA1054477
SAMN38922693	kali0256_9_Plate9_B	Kali0256	9	B	kali0256_9_Plate9_B	Plasmodium	falciparum	5833	PRJNA1054477
SAMN38975834	kali0258_9_Plate81_A	Kali0258	9	A	kali0258_9_Plate81_A	Plasmodium	falciparum	5833	PRJNA1054477
SAMN38975835	kali0258_9_Plate98_B	Kali0258	9	B	kali0258_9_Plate98_B	Plasmodium	falciparum	5833	PRJNA1054477
SAMN38975848	kali0259_9_Plate81_A	Kali0259	9	A	kali0259_9_Plate81_A	Plasmodium	falciparum	5833	PRJNA1054477
SAMN38975849	kali0259_9_Plate98_B	Kali0259	9	B	kali0259_9_Plate98_B	Plasmodium	falciparum	5833	PRJNA1054477
SAMN38975866	kali0260_9_Plate133_B	Kali0260	9	B	kali0260_9_Plate133_B	Plasmodium	falciparum	5833	PRJNA1054477
SAMN38975867	kali0260_9_Plate80_A	Kali0260	9	A	kali0260_9_Plate80_A	Plasmodium	falciparum	5833	PRJNA1054477
SAMN38922718	kali0277_9_Plate7_A	Kali0277	9	A	kali0277_9_Plate7_A	Plasmodium	falciparum	5833	PRJNA1054477
SAMN38922719	kali0277_9_Plate7_B	Kali0277	9	B	kali0277_9_Plate7_B	Plasmodium	falciparum	5833	PRJNA1054477
SAMN38922258	kali0280_9_Plate5_A	Kali0280	9	A	kali0280_9_Plate5_A	Plasmodium	falciparum	5833	PRJNA1054477
SAMN38922742	kali0280_9_Plate5_B	Kali0280	9	B	kali0280_9_Plate5_B	Plasmodium	falciparum	5833	PRJNA1054477
SAMN38922753	kali0282_9_Plate7_A	Kali0282	9	A	kali0282_9_Plate7_A	Plasmodium	falciparum	5833	PRJNA1054477
SAMN38922754	kali0282_9_Plate7_B	Kali0282	9	B	kali0282_9_Plate7_B	Plasmodium	falciparum	5833	PRJNA1054477
SAMN38975884	kali0284_9_Plate133_B	Kali0284	9	B	kali0284_9_Plate133_B	Plasmodium	falciparum	5833	PRJNA1054477
SAMN38975885	kali0284_9_Plate80_A	Kali0284	9	A	kali0284_9_Plate80_A	Plasmodium	falciparum	5833	PRJNA1054477
SAMN38936464	kali0284_9_Plate2_A	Kali0284	9	A	kali0284_9_Plate2_A	Plasmodium	falciparum	5833	PRJNA1054477
SAMN38936465	kali0284_9_Plate2_B	Kali0284	9	B	kali0284_9_Plate2_B	Plasmodium	falciparum	5833	PRJNA1054477
SAMN38975902	kali0285_9_Plate81_A	Kali0285	9	A	kali0285_9_Plate81_A	Plasmodium	falciparum	5833	PRJNA1054477
SAMN38975903	kali0285_9_Plate98_B	Kali0285	9	B	kali0285_9_Plate98_B	Plasmodium	falciparum	5833	PRJNA1054477
SAMN38936472	kali0286_9_Plate1_A	Kali0286	9	A	kali0286_9_Plate1_A	Plasmodium	falciparum	5833	PRJNA1054477
SAMN38936473	kali0286_9_Plate1_B	Kali0286	9	B	kali0286_9_Plate1_B	Plasmodium	falciparum	5833	PRJNA1054477
SAMN38922263	kali0286_9_Plate5_A	Kali0286	9	A	kali0286_9_Plate5_A	Plasmodium	falciparum	5833	PRJNA1054477
SAMN38922791	kali0286_9_Plate5_B	Kali0286	9	B	kali0286_9_Plate5_B	Plasmodium	falciparum	5833	PRJNA1054477
SAMN38975920	kali0288_9_Plate81_A	Kali0288	9	A	kali0288_9_Plate81_A	Plasmodium	falciparum	5833	PRJNA1054477
SAMN38975921	kali0288_9_Plate98_B	Kali0288	9	B	kali0288_9_Plate98_B	Plasmodium	falciparum	5833	PRJNA1054477
SAMN38936478	kali0288_9_Plate2_A	Kali0288	9	A	kali0288_9_Plate2_A	Plasmodium	falciparum	5833	PRJNA1054477
SAMN38936479	kali0288_9_Plate2_B	Kali0288	9	B	kali0288_9_Plate2_B	Plasmodium	falciparum	5833	PRJNA1054477
SAMN38922801	kali0288_9_Plate9_A	Kali0288	9	A	kali0288_9_Plate9_A	Plasmodium	falciparum	5833	PRJNA1054477
SAMN38922802	kali0288_9_Plate9_B	Kali0288	9	B	kali0288_9_Plate9_B	Plasmodium	falciparum	5833	PRJNA1054477
SAMN38922819	kali0290_9_Plate7_A	Kali0290	9	A	kali0290_9_Plate7_A	Plasmodium	falciparum	5833	PRJNA1054477
SAMN38922820	kali0290_9_Plate7_B	Kali0290	9	B	kali0290_9_Plate7_B	Plasmodium	falciparum	5833	PRJNA1054477
SAMN38975938	kali0291_9_Plate133_B	Kali0291	9	B	kali0291_9_Plate133_B	Plasmodium	falciparum	5833	PRJNA1054477
SAMN38975939	kali0291_9_Plate80_A	Kali0291	9	A	kali0291_9_Plate80_A	Plasmodium	falciparum	5833	PRJNA1054477
SAMN38936490	kali0291_9_Plate2_A	Kali0291	9	A	kali0291_9_Plate2_A	Plasmodium	falciparum	5833	PRJNA1054477
SAMN38936491	kali0291_9_Plate2_B	Kali0291	9	B	kali0291_9_Plate2_B	Plasmodium	falciparum	5833	PRJNA1054477
SAMN38922266	kali0303_9_Plate5_A	Kali0303	9	A	kali0303_9_Plate5_A	Plasmodium	falciparum	5833	PRJNA1054477
SAMN38922832	kali0303_9_Plate5_B	Kali0303	9	B	kali0303_9_Plate5_B	Plasmodium	falciparum	5833	PRJNA1054477
SAMN38922839	kali0304_9_Plate7_A	Kali0304	9	A	kali0304_9_Plate7_A	Plasmodium	falciparum	5833	PRJNA1054477
SAMN38922840	kali0304_9_Plate7_B	Kali0304	9	B	kali0304_9_Plate7_B	Plasmodium	falciparum	5833	PRJNA1054477
SAMN38922851	kali0308_9_Plate7_A	Kali0308	9	A	kali0308_9_Plate7_A	Plasmodium	falciparum	5833	PRJNA1054477
SAMN38922852	kali0308_9_Plate7_B	Kali0308	9	B	kali0308_9_Plate7_B	Plasmodium	falciparum	5833	PRJNA1054477
SAMN38975972	kali0315_9_Plate81_A	Kali0315	9	A	kali0315_9_Plate81_A	Plasmodium	falciparum	5833	PRJNA1054477
SAMN38975973	kali0315_9_Plate98_B	Kali0315	9	B	kali0315_9_Plate98_B	Plasmodium	falciparum	5833	PRJNA1054477
SAMN38975980	kali0316_9_Plate81_A	Kali0316	9	A	kali0316_9_Plate81_A	Plasmodium	falciparum	5833	PRJNA1054477
SAMN38975981	kali0316_9_Plate98_B	Kali0316	9	B	kali0316_9_Plate98_B	Plasmodium	falciparum	5833	PRJNA1054477
SAMN38975992	kali0317_9_Plate81_A	Kali0317	9	A	kali0317_9_Plate81_A	Plasmodium	falciparum	5833	PRJNA1054477
SAMN38975993	kali0317_9_Plate98_B	Kali0317	9	B	kali0317_9_Plate98_B	Plasmodium	falciparum	5833	PRJNA1054477
SAMN38922093	kali0317_9_Plate3_A	Kali0317	9	A	kali0317_9_Plate3_A	Plasmodium	falciparum	5833	PRJNA1054477
SAMN38922094	kali0317_9_Plate3_B	Kali0317	9	B	kali0317_9_Plate3_B	Plasmodium	falciparum	5833	PRJNA1054477
SAMN38922271	kali0317_9_Plate6_A	Kali0317	9	A	kali0317_9_Plate6_A	Plasmodium	falciparum	5833	PRJNA1054477
SAMN38922272	kali0317_9_Plate6_B	Kali0317	9	B	kali0317_9_Plate6_B	Plasmodium	falciparum	5833	PRJNA1054477
SAMN38935893	kali0325_9_Plate5_B	Kali0325	9	B	kali0325_9_Plate5_B	Plasmodium	falciparum	5833	PRJNA1054477
SAMN38936506	kali0325_9_Plate1_A	Kali0325	9	A	kali0325_9_Plate1_A	Plasmodium	falciparum	5833	PRJNA1054477
SAMN38936507	kali0325_9_Plate1_B	Kali0325	9	B	kali0325_9_Plate1_B	Plasmodium	falciparum	5833	PRJNA1054477
SAMN38922275	kali0325_9_Plate5_A	Kali0325	9	A	kali0325_9_Plate5_A	Plasmodium	falciparum	5833	PRJNA1054477
SAMN38976008	kali0332_9_Plate81_A	Kali0332	9	A	kali0332_9_Plate81_A	Plasmodium	falciparum	5833	PRJNA1054477
SAMN38976009	kali0332_9_Plate98_B	Kali0332	9	B	kali0332_9_Plate98_B	Plasmodium	falciparum	5833	PRJNA1054477
SAMN38935902	kali0332_9_Plate10_A	Kali0332	9	A	kali0332_9_Plate10_A	Plasmodium	falciparum	5833	PRJNA1054477
SAMN38935903	kali0332_9_Plate10_B	Kali0332	9	B	kali0332_9_Plate10_B	Plasmodium	falciparum	5833	PRJNA1054477
SAMN38936514	kali0332_9_Plate2_A	Kali0332	9	A	kali0332_9_Plate2_A	Plasmodium	falciparum	5833	PRJNA1054477
SAMN38936515	kali0332_9_Plate2_B	Kali0332	9	B	kali0332_9_Plate2_B	Plasmodium	falciparum	5833	PRJNA1054477
SAMN38935924	kali0333_9_Plate8_A	Kali0333	9	A	kali0333_9_Plate8_A	Plasmodium	falciparum	5833	PRJNA1054477
SAMN38935925	kali0333_9_Plate8_B	Kali0333	9	B	kali0333_9_Plate8_B	Plasmodium	falciparum	5833	PRJNA1054477
SAMN38936528	kali0336_9_Plate2_A	Kali0336	9	A	kali0336_9_Plate2_A	Plasmodium	falciparum	5833	PRJNA1054477
SAMN38936529	kali0336_9_Plate2_B	Kali0336	9	B	kali0336_9_Plate2_B	Plasmodium	falciparum	5833	PRJNA1054477
SAMN38922296	kali0336_9_Plate6_A	Kali0336	9	A	kali0336_9_Plate6_A	Plasmodium	falciparum	5833	PRJNA1054477
SAMN38922297	kali0336_9_Plate6_B	Kali0336	9	B	kali0336_9_Plate6_B	Plasmodium	falciparum	5833	PRJNA1054477
SAMN38922107	kali0338_9_Plate3_A	Kali0338	9	A	kali0338_9_Plate3_A	Plasmodium	falciparum	5833	PRJNA1054477
SAMN38922108	kali0338_9_Plate3_B	Kali0338	9	B	kali0338_9_Plate3_B	Plasmodium	falciparum	5833	PRJNA1054477
SAMN38922306	kali0338_9_Plate6_A	Kali0338	9	A	kali0338_9_Plate6_A	Plasmodium	falciparum	5833	PRJNA1054477
SAMN38922307	kali0338_9_Plate6_B	Kali0338	9	B	kali0338_9_Plate6_B	Plasmodium	falciparum	5833	PRJNA1054477
SAMN38935992	kali0344_9_Plate8_A	Kali0344	9	A	kali0344_9_Plate8_A	Plasmodium	falciparum	5833	PRJNA1054477
SAMN38935993	kali0344_9_Plate8_B	Kali0344	9	B	kali0344_9_Plate8_B	Plasmodium	falciparum	5833	PRJNA1054477
SAMN38936550	kali0344_9_Plate1_A	Kali0344	9	A	kali0344_9_Plate1_A	Plasmodium	falciparum	5833	PRJNA1054477
SAMN38936551	kali0344_9_Plate1_B	Kali0344	9	B	kali0344_9_Plate1_B	Plasmodium	falciparum	5833	PRJNA1054477
SAMN38922111	kali0346_9_Plate3_A	Kali0346	9	A	kali0346_9_Plate3_A	Plasmodium	falciparum	5833	PRJNA1054477
SAMN38922112	kali0346_9_Plate3_B	Kali0346	9	B	kali0346_9_Plate3_B	Plasmodium	falciparum	5833	PRJNA1054477
SAMN38922329	kali0346_9_Plate6_A	Kali0346	9	A	kali0346_9_Plate6_A	Plasmodium	falciparum	5833	PRJNA1054477
SAMN38922330	kali0346_9_Plate6_B	Kali0346	9	B	kali0346_9_Plate6_B	Plasmodium	falciparum	5833	PRJNA1054477
SAMN38936015	kali0347_9_Plate5_B	Kali0347	9	B	kali0347_9_Plate5_B	Plasmodium	falciparum	5833	PRJNA1054477
SAMN38922332	kali0347_9_Plate5_A	Kali0347	9	A	kali0347_9_Plate5_A	Plasmodium	falciparum	5833	PRJNA1054477
SAMN38922341	kali0351_9_Plate6_A	Kali0351	9	A	kali0351_9_Plate6_A	Plasmodium	falciparum	5833	PRJNA1054477
SAMN38922342	kali0351_9_Plate6_B	Kali0351	9	B	kali0351_9_Plate6_B	Plasmodium	falciparum	5833	PRJNA1054477
SAMN38936049	kali0354_9_Plate8_A	Kali0354	9	A	kali0354_9_Plate8_A	Plasmodium	falciparum	5833	PRJNA1054477
SAMN38936050	kali0354_9_Plate8_B	Kali0354	9	B	kali0354_9_Plate8_B	Plasmodium	falciparum	5833	PRJNA1054477
SAMN38922366	kali0355_9_Plate6_A	Kali0355	9	A	kali0355_9_Plate6_A	Plasmodium	falciparum	5833	PRJNA1054477
SAMN38922367	kali0355_9_Plate6_B	Kali0355	9	B	kali0355_9_Plate6_B	Plasmodium	falciparum	5833	PRJNA1054477
SAMN38922127	kali0376_9_Plate3_A	Kali0376	9	A	kali0376_9_Plate3_A	Plasmodium	falciparum	5833	PRJNA1054477
SAMN38922128	kali0376_9_Plate3_B	Kali0376	9	B	kali0376_9_Plate3_B	Plasmodium	falciparum	5833	PRJNA1054477
SAMN38922373	kali0376_9_Plate6_A	Kali0376	9	A	kali0376_9_Plate6_A	Plasmodium	falciparum	5833	PRJNA1054477
SAMN38922374	kali0376_9_Plate6_B	Kali0376	9	B	kali0376_9_Plate6_B	Plasmodium	falciparum	5833	PRJNA1054477
SAMN38936070	kali0394_9_Plate8_A	Kali0394	9	A	kali0394_9_Plate8_A	Plasmodium	falciparum	5833	PRJNA1054477
SAMN38936071	kali0394_9_Plate8_B	Kali0394	9	B	kali0394_9_Plate8_B	Plasmodium	falciparum	5833	PRJNA1054477
SAMN38922139	kali0395_9_Plate3_A	Kali0395	9	A	kali0395_9_Plate3_A	Plasmodium	falciparum	5833	PRJNA1054477
SAMN38922140	kali0395_9_Plate3_B	Kali0395	9	B	kali0395_9_Plate3_B	Plasmodium	falciparum	5833	PRJNA1054477
SAMN38922395	kali0395_9_Plate6_A	Kali0395	9	A	kali0395_9_Plate6_A	Plasmodium	falciparum	5833	PRJNA1054477
SAMN38922396	kali0395_9_Plate6_B	Kali0395	9	B	kali0395_9_Plate6_B	Plasmodium	falciparum	5833	PRJNA1054477
SAMN38922153	kali0406_9_Plate3_A	Kali0406	9	A	kali0406_9_Plate3_A	Plasmodium	falciparum	5833	PRJNA1054477
SAMN38922154	kali0406_9_Plate3_B	Kali0406	9	B	kali0406_9_Plate3_B	Plasmodium	falciparum	5833	PRJNA1054477
SAMN38922417	kali0406_9_Plate6_A	Kali0406	9	A	kali0406_9_Plate6_A	Plasmodium	falciparum	5833	PRJNA1054477
SAMN38922418	kali0406_9_Plate6_B	Kali0406	9	B	kali0406_9_Plate6_B	Plasmodium	falciparum	5833	PRJNA1054477
SAMN38922159	kali0414_9_Plate3_A	Kali0414	9	A	kali0414_9_Plate3_A	Plasmodium	falciparum	5833	PRJNA1054477
SAMN38922160	kali0414_9_Plate3_B	Kali0414	9	B	kali0414_9_Plate3_B	Plasmodium	falciparum	5833	PRJNA1054477
SAMN38922431	kali0414_9_Plate6_A	Kali0414	9	A	kali0414_9_Plate6_A	Plasmodium	falciparum	5833	PRJNA1054477
SAMN38922432	kali0414_9_Plate6_B	Kali0414	9	B	kali0414_9_Plate6_B	Plasmodium	falciparum	5833	PRJNA1054477
SAMN38936116	kali0417_9_Plate10_A	Kali0417	9	A	kali0417_9_Plate10_A	Plasmodium	falciparum	5833	PRJNA1054477
SAMN38936117	kali0417_9_Plate10_B	Kali0417	9	B	kali0417_9_Plate10_B	Plasmodium	falciparum	5833	PRJNA1054477
SAMN38922165	kali0417_9_Plate3_A	Kali0417	9	A	kali0417_9_Plate3_A	Plasmodium	falciparum	5833	PRJNA1054477
SAMN38922166	kali0417_9_Plate3_B	Kali0417	9	B	kali0417_9_Plate3_B	Plasmodium	falciparum	5833	PRJNA1054477
SAMN38936139	kali0438_9_Plate8_B	Kali0438	9	B	kali0438_9_Plate8_B	Plasmodium	falciparum	5833	PRJNA1054477
SAMN38936606	kali0438_9_Plate1_A	Kali0438	9	A	kali0438_9_Plate1_A	Plasmodium	falciparum	5833	PRJNA1054477
SAMN38936607	kali0438_9_Plate1_B	Kali0438	9	B	kali0438_9_Plate1_B	Plasmodium	falciparum	5833	PRJNA1054477
SAMN38936146	kali0440_9_Plate5_B	Kali0440	9	B	kali0440_9_Plate5_B	Plasmodium	falciparum	5833	PRJNA1054477
SAMN38936608	kali0440_9_Plate1_A	Kali0440	9	A	kali0440_9_Plate1_A	Plasmodium	falciparum	5833	PRJNA1054477
SAMN38936609	kali0440_9_Plate1_B	Kali0440	9	B	kali0440_9_Plate1_B	Plasmodium	falciparum	5833	PRJNA1054477
SAMN38922443	kali0440_9_Plate5_A	Kali0440	9	A	kali0440_9_Plate5_A	Plasmodium	falciparum	5833	PRJNA1054477
SAMN38922179	kali0448_9_Plate3_A	Kali0448	9	A	kali0448_9_Plate3_A	Plasmodium	falciparum	5833	PRJNA1054477
SAMN38922180	kali0448_9_Plate3_B	Kali0448	9	B	kali0448_9_Plate3_B	Plasmodium	falciparum	5833	PRJNA1054477
SAMN38922456	kali0448_9_Plate6_A	Kali0448	9	A	kali0448_9_Plate6_A	Plasmodium	falciparum	5833	PRJNA1054477
SAMN38922457	kali0448_9_Plate6_B	Kali0448	9	B	kali0448_9_Plate6_B	Plasmodium	falciparum	5833	PRJNA1054477
SAMN38936189	kali0457_9_Plate10_A	Kali0457	9	A	kali0457_9_Plate10_A	Plasmodium	falciparum	5833	PRJNA1054477
SAMN38936190	kali0457_9_Plate10_B	Kali0457	9	B	kali0457_9_Plate10_B	Plasmodium	falciparum	5833	PRJNA1054477
SAMN38922185	kali0457_9_Plate4_A	Kali0457	9	A	kali0457_9_Plate4_A	Plasmodium	falciparum	5833	PRJNA1054477
SAMN38922186	kali0457_9_Plate4_B	Kali0457	9	B	kali0457_9_Plate4_B	Plasmodium	falciparum	5833	PRJNA1054477
SAMN38936204	kali0473_9_Plate8_A	Kali0473	9	A	kali0473_9_Plate8_A	Plasmodium	falciparum	5833	PRJNA1054477
SAMN38936205	kali0473_9_Plate8_B	Kali0473	9	B	kali0473_9_Plate8_B	Plasmodium	falciparum	5833	PRJNA1054477
SAMN38936206	kali0473_9_Plate9_A	Kali0473	9	A	kali0473_9_Plate9_A	Plasmodium	falciparum	5833	PRJNA1054477
SAMN38936207	kali0473_9_Plate9_B	Kali0473	9	B	kali0473_9_Plate9_B	Plasmodium	falciparum	5833	PRJNA1054477
SAMN38936212	kali0480_9_Plate8_A	Kali0480	9	A	kali0480_9_Plate8_A	Plasmodium	falciparum	5833	PRJNA1054477
SAMN38936213	kali0480_9_Plate8_B	Kali0480	9	B	kali0480_9_Plate8_B	Plasmodium	falciparum	5833	PRJNA1054477
SAMN38936221	kali0481_9_Plate9_A	Kali0481	9	A	kali0481_9_Plate9_A	Plasmodium	falciparum	5833	PRJNA1054477
SAMN38936222	kali0481_9_Plate9_B	Kali0481	9	B	kali0481_9_Plate9_B	Plasmodium	falciparum	5833	PRJNA1054477
SAMN38936644	kali067-9-A_S36	Kali067	9	A	kali067-9-A_S36	Plasmodium	falciparum	5833	PRJNA1054477
SAMN38936645	kali067-9-B_S132	Kali067	9	B	kali067-9-B_S132	Plasmodium	falciparum	5833	PRJNA1054477
SAMN38936670	kali070-9-A_S43	Kali070	9	A	kali070-9-A_S43	Plasmodium	falciparum	5833	PRJNA1054477
SAMN38936671	kali070-9-B_S139	Kali070	9	B	kali070-9-B_S139	Plasmodium	falciparum	5833	PRJNA1054477
SAMN38936680	kali071-9-A_S48	Kali071	9	A	kali071-9-A_S48	Plasmodium	falciparum	5833	PRJNA1054477
SAMN38936681	kali071-9-B_S144	Kali071	9	B	kali071-9-B_S144	Plasmodium	falciparum	5833	PRJNA1054477
SAMN38936706	kali072-9-A_S60	Kali072	9	A	kali072-9-A_S60	Plasmodium	falciparum	5833	PRJNA1054477
SAMN38936707	kali072-9-B_S156	Kali072	9	B	kali072-9-B_S156	Plasmodium	falciparum	5833	PRJNA1054477
SAMN38936734	kali081-9-A_S68	Kali081	9	A	kali081-9-A_S68	Plasmodium	falciparum	5833	PRJNA1054477
SAMN38936735	kali081-9-B_S164	Kali081	9	B	kali081-9-B_S164	Plasmodium	falciparum	5833	PRJNA1054477
SAMN38936752	kali084-9-A_S19	Kali084	9	A	kali084-9-A_S19	Plasmodium	falciparum	5833	PRJNA1054477
SAMN38936753	kali084-9-B_S115	Kali084	9	B	kali084-9-B_S115	Plasmodium	falciparum	5833	PRJNA1054477
SAMN38936770	kali086-9-A_S78	Kali086	9	A	kali086-9-A_S78	Plasmodium	falciparum	5833	PRJNA1054477
SAMN38936771	kali086-9-B_S174	Kali086	9	B	kali086-9-B_S174	Plasmodium	falciparum	5833	PRJNA1054477
SAMN38936796	kali095-9-A_S29	Kali095	9	A	kali095-9-A_S29	Plasmodium	falciparum	5833	PRJNA1054477
SAMN38936797	kali095-9-B_S125	Kali095	9	B	kali095-9-B_S125	Plasmodium	falciparum	5833	PRJNA1054477
SAMN38922013	kali0067_10_Plate3_A	Kali0067	10	A	kali0067_10_Plate3_A	Plasmodium	falciparum	5833	PRJNA1054477
SAMN38922014	kali0067_10_Plate3_B	Kali0067	10	B	kali0067_10_Plate3_B	Plasmodium	falciparum	5833	PRJNA1054477
SAMN38922483	kali0067_10_Plate9_A	Kali0067	10	A	kali0067_10_Plate9_A	Plasmodium	falciparum	5833	PRJNA1054477
SAMN38922484	kali0067_10_Plate9_B	Kali0067	10	B	kali0067_10_Plate9_B	Plasmodium	falciparum	5833	PRJNA1054477
SAMN38936272	kali0071_10_Plate2_A	Kali0071	10	A	kali0071_10_Plate2_A	Plasmodium	falciparum	5833	PRJNA1054477
SAMN38936273	kali0071_10_Plate2_B	Kali0071	10	B	kali0071_10_Plate2_B	Plasmodium	falciparum	5833	PRJNA1054477
SAMN38922489	kali0071_10_Plate9_A	Kali0071	10	A	kali0071_10_Plate9_A	Plasmodium	falciparum	5833	PRJNA1054477
SAMN38922490	kali0071_10_Plate9_B	Kali0071	10	B	kali0071_10_Plate9_B	Plasmodium	falciparum	5833	PRJNA1054477
SAMN38922021	kali0072_10_Plate3_A	Kali0072	10	A	kali0072_10_Plate3_A	Plasmodium	falciparum	5833	PRJNA1054477
SAMN38922022	kali0072_10_Plate3_B	Kali0072	10	B	kali0072_10_Plate3_B	Plasmodium	falciparum	5833	PRJNA1054477
SAMN38936298	kali0107_10_Plate1_A	Kali0107	10	A	kali0107_10_Plate1_A	Plasmodium	falciparum	5833	PRJNA1054477
SAMN38936299	kali0107_10_Plate1_B	Kali0107	10	B	kali0107_10_Plate1_B	Plasmodium	falciparum	5833	PRJNA1054477
SAMN38922510	kali0107_10_Plate5_B	Kali0107	10	B	kali0107_10_Plate5_B	Plasmodium	falciparum	5833	PRJNA1054477
SAMN38936830	kali0112_10_Plate96_A	Kali0112	10	A	kali0112_10_Plate96_A	Plasmodium	falciparum	5833	PRJNA1054477
SAMN38936831	kali0112_10_Plate97_B	Kali0112	10	B	kali0112_10_Plate97_B	Plasmodium	falciparum	5833	PRJNA1054477
SAMN38922041	kali0112_10_Plate3_A	Kali0112	10	A	kali0112_10_Plate3_A	Plasmodium	falciparum	5833	PRJNA1054477
SAMN38922042	kali0112_10_Plate3_B	Kali0112	10	B	kali0112_10_Plate3_B	Plasmodium	falciparum	5833	PRJNA1054477
SAMN38975325	kali0113_10_Plate95_B	Kali0113	10	B	kali0113_10_Plate95_B	Plasmodium	falciparum	5833	PRJNA1054477
SAMN38936844	kali0113_10_Plate93_A	Kali0113	10	A	kali0113_10_Plate93_A	Plasmodium	falciparum	5833	PRJNA1054477
SAMN38975346	kali0115_10_Plate93_A	Kali0115	10	A	kali0115_10_Plate93_A	Plasmodium	falciparum	5833	PRJNA1054477
SAMN38975347	kali0115_10_Plate95_B	Kali0115	10	B	kali0115_10_Plate95_B	Plasmodium	falciparum	5833	PRJNA1054477
SAMN38975370	kali0119_10_Plate96_A	Kali0119	10	A	kali0119_10_Plate96_A	Plasmodium	falciparum	5833	PRJNA1054477
SAMN38975371	kali0119_10_Plate97_B	Kali0119	10	B	kali0119_10_Plate97_B	Plasmodium	falciparum	5833	PRJNA1054477
SAMN38975390	kali0122_10_Plate93_A	Kali0122	10	A	kali0122_10_Plate93_A	Plasmodium	falciparum	5833	PRJNA1054477
SAMN38975391	kali0122_10_Plate95_B	Kali0122	10	B	kali0122_10_Plate95_B	Plasmodium	falciparum	5833	PRJNA1054477
SAMN38975416	kali0126_10_Plate96_A	Kali0126	10	A	kali0126_10_Plate96_A	Plasmodium	falciparum	5833	PRJNA1054477
SAMN38975417	kali0126_10_Plate97_B	Kali0126	10	B	kali0126_10_Plate97_B	Plasmodium	falciparum	5833	PRJNA1054477
SAMN38936330	kali0126_10_Plate2_A	Kali0126	10	A	kali0126_10_Plate2_A	Plasmodium	falciparum	5833	PRJNA1054477
SAMN38936331	kali0126_10_Plate2_B	Kali0126	10	B	kali0126_10_Plate2_B	Plasmodium	falciparum	5833	PRJNA1054477
SAMN38922220	kali0126_10_Plate5_A	Kali0126	10	A	kali0126_10_Plate5_A	Plasmodium	falciparum	5833	PRJNA1054477
SAMN38922547	kali0126_10_Plate5_B	Kali0126	10	B	kali0126_10_Plate5_B	Plasmodium	falciparum	5833	PRJNA1054477
SAMN38975442	kali0137_10_Plate93_A	Kali0137	10	A	kali0137_10_Plate93_A	Plasmodium	falciparum	5833	PRJNA1054477
SAMN38975443	kali0137_10_Plate95_B	Kali0137	10	B	kali0137_10_Plate95_B	Plasmodium	falciparum	5833	PRJNA1054477
SAMN38936340	kali0137_10_Plate1_A	Kali0137	10	A	kali0137_10_Plate1_A	Plasmodium	falciparum	5833	PRJNA1054477
SAMN38936341	kali0137_10_Plate1_B	Kali0137	10	B	kali0137_10_Plate1_B	Plasmodium	falciparum	5833	PRJNA1054477
SAMN38975492	kali0147_10_Plate96_A	Kali0147	10	A	kali0147_10_Plate96_A	Plasmodium	falciparum	5833	PRJNA1054477
SAMN38975493	kali0147_10_Plate97_B	Kali0147	10	B	kali0147_10_Plate97_B	Plasmodium	falciparum	5833	PRJNA1054477
SAMN38975522	kali0162_10_Plate96_A	Kali0162	10	A	kali0162_10_Plate96_A	Plasmodium	falciparum	5833	PRJNA1054477
SAMN38975523	kali0162_10_Plate97_B	Kali0162	10	B	kali0162_10_Plate97_B	Plasmodium	falciparum	5833	PRJNA1054477
SAMN38975548	kali0170_10_Plate96_A	Kali0170	10	A	kali0170_10_Plate96_A	Plasmodium	falciparum	5833	PRJNA1054477
SAMN38975549	kali0170_10_Plate97_B	Kali0170	10	B	kali0170_10_Plate97_B	Plasmodium	falciparum	5833	PRJNA1054477
SAMN38975560	kali0175_10_Plate93_A	Kali0175	10	A	kali0175_10_Plate93_A	Plasmodium	falciparum	5833	PRJNA1054477
SAMN38975561	kali0175_10_Plate95_B	Kali0175	10	B	kali0175_10_Plate95_B	Plasmodium	falciparum	5833	PRJNA1054477
SAMN38975580	kali0183_10_Plate133_B	Kali0183	10	B	kali0183_10_Plate133_B	Plasmodium	falciparum	5833	PRJNA1054477
SAMN38975581	kali0183_10_Plate80_A	Kali0183	10	A	kali0183_10_Plate80_A	Plasmodium	falciparum	5833	PRJNA1054477
SAMN38936380	kali0183_10_Plate1_A	Kali0183	10	A	kali0183_10_Plate1_A	Plasmodium	falciparum	5833	PRJNA1054477
SAMN38936381	kali0183_10_Plate1_B	Kali0183	10	B	kali0183_10_Plate1_B	Plasmodium	falciparum	5833	PRJNA1054477
SAMN38922591	kali0183_10_Plate9_A	Kali0183	10	A	kali0183_10_Plate9_A	Plasmodium	falciparum	5833	PRJNA1054477
SAMN38922592	kali0183_10_Plate9_B	Kali0183	10	B	kali0183_10_Plate9_B	Plasmodium	falciparum	5833	PRJNA1054477
SAMN38975592	kali0184_10_Plate96_A	Kali0184	10	A	kali0184_10_Plate96_A	Plasmodium	falciparum	5833	PRJNA1054477
SAMN38975593	kali0184_10_Plate97_B	Kali0184	10	B	kali0184_10_Plate97_B	Plasmodium	falciparum	5833	PRJNA1054477
SAMN38975618	kali0186_10_Plate133_B	Kali0186	10	B	kali0186_10_Plate133_B	Plasmodium	falciparum	5833	PRJNA1054477
SAMN38975619	kali0186_10_Plate80_A	Kali0186	10	A	kali0186_10_Plate80_A	Plasmodium	falciparum	5833	PRJNA1054477
SAMN38975642	kali0192_10_Plate96_A	Kali0192	10	A	kali0192_10_Plate96_A	Plasmodium	falciparum	5833	PRJNA1054477
SAMN38975643	kali0192_10_Plate97_B	Kali0192	10	B	kali0192_10_Plate97_B	Plasmodium	falciparum	5833	PRJNA1054477
SAMN38936394	kali0192_10_Plate2_A	Kali0192	10	A	kali0192_10_Plate2_A	Plasmodium	falciparum	5833	PRJNA1054477
SAMN38936395	kali0192_10_Plate2_B	Kali0192	10	B	kali0192_10_Plate2_B	Plasmodium	falciparum	5833	PRJNA1054477
SAMN38922233	kali0192_10_Plate5_A	Kali0192	10	A	kali0192_10_Plate5_A	Plasmodium	falciparum	5833	PRJNA1054477
SAMN38922598	kali0192_10_Plate5_B	Kali0192	10	B	kali0192_10_Plate5_B	Plasmodium	falciparum	5833	PRJNA1054477
SAMN38975656	kali0193_10_Plate96_A	Kali0193	10	A	kali0193_10_Plate96_A	Plasmodium	falciparum	5833	PRJNA1054477
SAMN38975657	kali0193_10_Plate97_B	Kali0193	10	B	kali0193_10_Plate97_B	Plasmodium	falciparum	5833	PRJNA1054477
SAMN38936398	kali0193_10_Plate2_A	Kali0193	10	A	kali0193_10_Plate2_A	Plasmodium	falciparum	5833	PRJNA1054477
SAMN38936399	kali0193_10_Plate2_B	Kali0193	10	B	kali0193_10_Plate2_B	Plasmodium	falciparum	5833	PRJNA1054477
SAMN38922235	kali0193_10_Plate5_A	Kali0193	10	A	kali0193_10_Plate5_A	Plasmodium	falciparum	5833	PRJNA1054477
SAMN38922600	kali0193_10_Plate5_B	Kali0193	10	B	kali0193_10_Plate5_B	Plasmodium	falciparum	5833	PRJNA1054477
SAMN38936402	kali0198_10_Plate1_A	Kali0198	10	A	kali0198_10_Plate1_A	Plasmodium	falciparum	5833	PRJNA1054477
SAMN38936403	kali0198_10_Plate1_B	Kali0198	10	B	kali0198_10_Plate1_B	Plasmodium	falciparum	5833	PRJNA1054477
SAMN38922237	kali0198_10_Plate5_A	Kali0198	10	A	kali0198_10_Plate5_A	Plasmodium	falciparum	5833	PRJNA1054477
SAMN38922604	kali0198_10_Plate5_B	Kali0198	10	B	kali0198_10_Plate5_B	Plasmodium	falciparum	5833	PRJNA1054477
SAMN38975684	kali0203_10_Plate133_B	Kali0203	10	B	kali0203_10_Plate133_B	Plasmodium	falciparum	5833	PRJNA1054477
SAMN38975685	kali0203_10_Plate80_A	Kali0203	10	A	kali0203_10_Plate80_A	Plasmodium	falciparum	5833	PRJNA1054477
SAMN38975696	kali0206_10_Plate96_A	Kali0206	10	A	kali0206_10_Plate96_A	Plasmodium	falciparum	5833	PRJNA1054477
SAMN38975697	kali0206_10_Plate97_B	Kali0206	10	B	kali0206_10_Plate97_B	Plasmodium	falciparum	5833	PRJNA1054477
SAMN38922065	kali0206_10_Plate3_A	Kali0206	10	A	kali0206_10_Plate3_A	Plasmodium	falciparum	5833	PRJNA1054477
SAMN38922066	kali0206_10_Plate3_B	Kali0206	10	B	kali0206_10_Plate3_B	Plasmodium	falciparum	5833	PRJNA1054477
SAMN38922622	kali0206_10_Plate9_A	Kali0206	10	A	kali0206_10_Plate9_A	Plasmodium	falciparum	5833	PRJNA1054477
SAMN38922623	kali0206_10_Plate9_B	Kali0206	10	B	kali0206_10_Plate9_B	Plasmodium	falciparum	5833	PRJNA1054477
SAMN38975718	kali0209_10_Plate133_B	Kali0209	10	B	kali0209_10_Plate133_B	Plasmodium	falciparum	5833	PRJNA1054477
SAMN38975719	kali0209_10_Plate80_A	Kali0209	10	A	kali0209_10_Plate80_A	Plasmodium	falciparum	5833	PRJNA1054477
SAMN38922242	kali0211_10_Plate5_A	Kali0211	10	A	kali0211_10_Plate5_A	Plasmodium	falciparum	5833	PRJNA1054477
SAMN38922632	kali0211_10_Plate5_B	Kali0211	10	B	kali0211_10_Plate5_B	Plasmodium	falciparum	5833	PRJNA1054477
SAMN38922244	kali0214_10_Plate5_A	Kali0214	10	A	kali0214_10_Plate5_A	Plasmodium	falciparum	5833	PRJNA1054477
SAMN38922635	kali0214_10_Plate5_B	Kali0214	10	B	kali0214_10_Plate5_B	Plasmodium	falciparum	5833	PRJNA1054477
SAMN38975754	kali0224_10_Plate133_B	Kali0224	10	B	kali0224_10_Plate133_B	Plasmodium	falciparum	5833	PRJNA1054477
SAMN38975755	kali0224_10_Plate80_A	Kali0224	10	A	kali0224_10_Plate80_A	Plasmodium	falciparum	5833	PRJNA1054477
SAMN38975768	kali0249_10_Plate96_A	Kali0249	10	A	kali0249_10_Plate96_A	Plasmodium	falciparum	5833	PRJNA1054477
SAMN38975769	kali0249_10_Plate97_B	Kali0249	10	B	kali0249_10_Plate97_B	Plasmodium	falciparum	5833	PRJNA1054477
SAMN38936418	kali0249_10_Plate2_A	Kali0249	10	A	kali0249_10_Plate2_A	Plasmodium	falciparum	5833	PRJNA1054477
SAMN38936419	kali0249_10_Plate2_B	Kali0249	10	B	kali0249_10_Plate2_B	Plasmodium	falciparum	5833	PRJNA1054477
SAMN38922644	kali0249_10_Plate9_A	Kali0249	10	A	kali0249_10_Plate9_A	Plasmodium	falciparum	5833	PRJNA1054477
SAMN38922645	kali0249_10_Plate9_B	Kali0249	10	B	kali0249_10_Plate9_B	Plasmodium	falciparum	5833	PRJNA1054477
SAMN38922652	kali0250_10_Plate9_A	Kali0250	10	A	kali0250_10_Plate9_A	Plasmodium	falciparum	5833	PRJNA1054477
SAMN38922653	kali0250_10_Plate9_B	Kali0250	10	B	kali0250_10_Plate9_B	Plasmodium	falciparum	5833	PRJNA1054477
SAMN38922658	kali0255_10_Plate7_A	Kali0255	10	A	kali0255_10_Plate7_A	Plasmodium	falciparum	5833	PRJNA1054477
SAMN38922659	kali0255_10_Plate7_B	Kali0255	10	B	kali0255_10_Plate7_B	Plasmodium	falciparum	5833	PRJNA1054477
SAMN38975804	kali0256_10_Plate81_A	Kali0256	10	A	kali0256_10_Plate81_A	Plasmodium	falciparum	5833	PRJNA1054477
SAMN38975805	kali0256_10_Plate98_B	Kali0256	10	B	kali0256_10_Plate98_B	Plasmodium	falciparum	5833	PRJNA1054477
SAMN38936432	kali0256_10_Plate2_A	Kali0256	10	A	kali0256_10_Plate2_A	Plasmodium	falciparum	5833	PRJNA1054477
SAMN38936433	kali0256_10_Plate2_B	Kali0256	10	B	kali0256_10_Plate2_B	Plasmodium	falciparum	5833	PRJNA1054477
SAMN38922682	kali0256_10_Plate9_A	Kali0256	10	A	kali0256_10_Plate9_A	Plasmodium	falciparum	5833	PRJNA1054477
SAMN38922683	kali0256_10_Plate9_B	Kali0256	10	B	kali0256_10_Plate9_B	Plasmodium	falciparum	5833	PRJNA1054477
SAMN38975820	kali0258_10_Plate81_A	Kali0258	10	A	kali0258_10_Plate81_A	Plasmodium	falciparum	5833	PRJNA1054477
SAMN38975821	kali0258_10_Plate98_B	Kali0258	10	B	kali0258_10_Plate98_B	Plasmodium	falciparum	5833	PRJNA1054477
SAMN38975838	kali0259_10_Plate81_A	Kali0259	10	A	kali0259_10_Plate81_A	Plasmodium	falciparum	5833	PRJNA1054477
SAMN38975839	kali0259_10_Plate98_B	Kali0259	10	B	kali0259_10_Plate98_B	Plasmodium	falciparum	5833	PRJNA1054477
SAMN38975852	kali0260_10_Plate133_B	Kali0260	10	B	kali0260_10_Plate133_B	Plasmodium	falciparum	5833	PRJNA1054477
SAMN38975853	kali0260_10_Plate80_A	Kali0260	10	A	kali0260_10_Plate80_A	Plasmodium	falciparum	5833	PRJNA1054477
SAMN38922711	kali0277_10_Plate7_A	Kali0277	10	A	kali0277_10_Plate7_A	Plasmodium	falciparum	5833	PRJNA1054477
SAMN38922712	kali0277_10_Plate7_B	Kali0277	10	B	kali0277_10_Plate7_B	Plasmodium	falciparum	5833	PRJNA1054477
SAMN38936456	kali0280_10_Plate1_A	Kali0280	10	A	kali0280_10_Plate1_A	Plasmodium	falciparum	5833	PRJNA1054477
SAMN38936457	kali0280_10_Plate1_B	Kali0280	10	B	kali0280_10_Plate1_B	Plasmodium	falciparum	5833	PRJNA1054477
SAMN38922253	kali0280_10_Plate5_A	Kali0280	10	A	kali0280_10_Plate5_A	Plasmodium	falciparum	5833	PRJNA1054477
SAMN38922728	kali0280_10_Plate5_B	Kali0280	10	B	kali0280_10_Plate5_B	Plasmodium	falciparum	5833	PRJNA1054477
SAMN38922747	kali0282_10_Plate7_A	Kali0282	10	A	kali0282_10_Plate7_A	Plasmodium	falciparum	5833	PRJNA1054477
SAMN38922748	kali0282_10_Plate7_B	Kali0282	10	B	kali0282_10_Plate7_B	Plasmodium	falciparum	5833	PRJNA1054477
SAMN38975872	kali0284_10_Plate81_A	Kali0284	10	A	kali0284_10_Plate81_A	Plasmodium	falciparum	5833	PRJNA1054477
SAMN38975873	kali0284_10_Plate98_B	Kali0284	10	B	kali0284_10_Plate98_B	Plasmodium	falciparum	5833	PRJNA1054477
SAMN38922768	kali0285_10_Plate7_A	Kali0285	10	A	kali0285_10_Plate7_A	Plasmodium	falciparum	5833	PRJNA1054477
SAMN38922769	kali0285_10_Plate7_B	Kali0285	10	B	kali0285_10_Plate7_B	Plasmodium	falciparum	5833	PRJNA1054477
SAMN38975904	kali0286_10_Plate81_A	Kali0286	10	A	kali0286_10_Plate81_A	Plasmodium	falciparum	5833	PRJNA1054477
SAMN38975905	kali0286_10_Plate98_B	Kali0286	10	B	kali0286_10_Plate98_B	Plasmodium	falciparum	5833	PRJNA1054477
SAMN38922796	kali0288_10_Plate7_A	Kali0288	10	A	kali0288_10_Plate7_A	Plasmodium	falciparum	5833	PRJNA1054477
SAMN38922797	kali0288_10_Plate7_B	Kali0288	10	B	kali0288_10_Plate7_B	Plasmodium	falciparum	5833	PRJNA1054477
SAMN38922803	kali0290_10_Plate7_A	Kali0290	10	A	kali0290_10_Plate7_A	Plasmodium	falciparum	5833	PRJNA1054477
SAMN38922804	kali0290_10_Plate7_B	Kali0290	10	B	kali0290_10_Plate7_B	Plasmodium	falciparum	5833	PRJNA1054477
SAMN38975928	kali0291_10_Plate81_A	Kali0291	10	A	kali0291_10_Plate81_A	Plasmodium	falciparum	5833	PRJNA1054477
SAMN38975929	kali0291_10_Plate98_B	Kali0291	10	B	kali0291_10_Plate98_B	Plasmodium	falciparum	5833	PRJNA1054477
SAMN38975942	kali0303_10_Plate81_A	Kali0303	10	A	kali0303_10_Plate81_A	Plasmodium	falciparum	5833	PRJNA1054477
SAMN38975943	kali0303_10_Plate98_B	Kali0303	10	B	kali0303_10_Plate98_B	Plasmodium	falciparum	5833	PRJNA1054477
SAMN38975944	kali0304_10_Plate81_A	Kali0304	10	A	kali0304_10_Plate81_A	Plasmodium	falciparum	5833	PRJNA1054477
SAMN38975945	kali0304_10_Plate98_B	Kali0304	10	B	kali0304_10_Plate98_B	Plasmodium	falciparum	5833	PRJNA1054477
SAMN38922844	kali0308_10_Plate7_A	Kali0308	10	A	kali0308_10_Plate7_A	Plasmodium	falciparum	5833	PRJNA1054477
SAMN38922845	kali0308_10_Plate7_B	Kali0308	10	B	kali0308_10_Plate7_B	Plasmodium	falciparum	5833	PRJNA1054477
SAMN38936496	kali0315_10_Plate1_A	Kali0315	10	A	kali0315_10_Plate1_A	Plasmodium	falciparum	5833	PRJNA1054477
SAMN38936497	kali0315_10_Plate1_B	Kali0315	10	B	kali0315_10_Plate1_B	Plasmodium	falciparum	5833	PRJNA1054477
SAMN38922853	kali0315_10_Plate7_A	Kali0315	10	A	kali0315_10_Plate7_A	Plasmodium	falciparum	5833	PRJNA1054477
SAMN38922854	kali0315_10_Plate7_B	Kali0315	10	B	kali0315_10_Plate7_B	Plasmodium	falciparum	5833	PRJNA1054477
SAMN38922871	kali0316_10_Plate7_A	Kali0316	10	A	kali0316_10_Plate7_A	Plasmodium	falciparum	5833	PRJNA1054477
SAMN38922872	kali0316_10_Plate7_B	Kali0316	10	B	kali0316_10_Plate7_B	Plasmodium	falciparum	5833	PRJNA1054477
SAMN38935863	kali0317_10_Plate7_A	Kali0317	10	A	kali0317_10_Plate7_A	Plasmodium	falciparum	5833	PRJNA1054477
SAMN38935864	kali0317_10_Plate7_B	Kali0317	10	B	kali0317_10_Plate7_B	Plasmodium	falciparum	5833	PRJNA1054477
SAMN38935877	kali0325_10_Plate7_A	Kali0325	10	A	kali0325_10_Plate7_A	Plasmodium	falciparum	5833	PRJNA1054477
SAMN38935878	kali0325_10_Plate7_B	Kali0325	10	B	kali0325_10_Plate7_B	Plasmodium	falciparum	5833	PRJNA1054477
SAMN38936500	kali0325_10_Plate1_A	Kali0325	10	A	kali0325_10_Plate1_A	Plasmodium	falciparum	5833	PRJNA1054477
SAMN38936501	kali0325_10_Plate1_B	Kali0325	10	B	kali0325_10_Plate1_B	Plasmodium	falciparum	5833	PRJNA1054477
SAMN38976000	kali0332_10_Plate133_B	Kali0332	10	B	kali0332_10_Plate133_B	Plasmodium	falciparum	5833	PRJNA1054477
SAMN38976001	kali0332_10_Plate80_A	Kali0332	10	A	kali0332_10_Plate80_A	Plasmodium	falciparum	5833	PRJNA1054477
SAMN38936510	kali0332_10_Plate2_A	Kali0332	10	A	kali0332_10_Plate2_A	Plasmodium	falciparum	5833	PRJNA1054477
SAMN38936511	kali0332_10_Plate2_B	Kali0332	10	B	kali0332_10_Plate2_B	Plasmodium	falciparum	5833	PRJNA1054477
SAMN38976012	kali0333_10_Plate81_A	Kali0333	10	A	kali0333_10_Plate81_A	Plasmodium	falciparum	5833	PRJNA1054477
SAMN38976013	kali0333_10_Plate98_B	Kali0333	10	B	kali0333_10_Plate98_B	Plasmodium	falciparum	5833	PRJNA1054477
SAMN38935904	kali0333_10_Plate10_A	Kali0333	10	A	kali0333_10_Plate10_A	Plasmodium	falciparum	5833	PRJNA1054477
SAMN38935905	kali0333_10_Plate10_B	Kali0333	10	B	kali0333_10_Plate10_B	Plasmodium	falciparum	5833	PRJNA1054477
SAMN38936516	kali0333_10_Plate2_A	Kali0333	10	A	kali0333_10_Plate2_A	Plasmodium	falciparum	5833	PRJNA1054477
SAMN38936517	kali0333_10_Plate2_B	Kali0333	10	B	kali0333_10_Plate2_B	Plasmodium	falciparum	5833	PRJNA1054477
SAMN38922097	kali0336_10_Plate3_A	Kali0336	10	A	kali0336_10_Plate3_A	Plasmodium	falciparum	5833	PRJNA1054477
SAMN38922098	kali0336_10_Plate3_B	Kali0336	10	B	kali0336_10_Plate3_B	Plasmodium	falciparum	5833	PRJNA1054477
SAMN38922280	kali0336_10_Plate6_A	Kali0336	10	A	kali0336_10_Plate6_A	Plasmodium	falciparum	5833	PRJNA1054477
SAMN38922281	kali0336_10_Plate6_B	Kali0336	10	B	kali0336_10_Plate6_B	Plasmodium	falciparum	5833	PRJNA1054477
SAMN38935936	kali0337_10_Plate8_A	Kali0337	10	A	kali0337_10_Plate8_A	Plasmodium	falciparum	5833	PRJNA1054477
SAMN38935937	kali0337_10_Plate8_B	Kali0337	10	B	kali0337_10_Plate8_B	Plasmodium	falciparum	5833	PRJNA1054477
SAMN38936530	kali0337_10_Plate1_A	Kali0337	10	A	kali0337_10_Plate1_A	Plasmodium	falciparum	5833	PRJNA1054477
SAMN38936531	kali0337_10_Plate1_B	Kali0337	10	B	kali0337_10_Plate1_B	Plasmodium	falciparum	5833	PRJNA1054477
SAMN38936536	kali0338_10_Plate2_A	Kali0338	10	A	kali0338_10_Plate2_A	Plasmodium	falciparum	5833	PRJNA1054477
SAMN38936537	kali0338_10_Plate2_B	Kali0338	10	B	kali0338_10_Plate2_B	Plasmodium	falciparum	5833	PRJNA1054477
SAMN38922300	kali0338_10_Plate6_A	Kali0338	10	A	kali0338_10_Plate6_A	Plasmodium	falciparum	5833	PRJNA1054477
SAMN38922301	kali0338_10_Plate6_B	Kali0338	10	B	kali0338_10_Plate6_B	Plasmodium	falciparum	5833	PRJNA1054477
SAMN38935963	kali0343_10_Plate8_A	Kali0343	10	A	kali0343_10_Plate8_A	Plasmodium	falciparum	5833	PRJNA1054477
SAMN38935964	kali0343_10_Plate8_B	Kali0343	10	B	kali0343_10_Plate8_B	Plasmodium	falciparum	5833	PRJNA1054477
SAMN38935976	kali0344_10_Plate8_A	Kali0344	10	A	kali0344_10_Plate8_A	Plasmodium	falciparum	5833	PRJNA1054477
SAMN38935977	kali0344_10_Plate8_B	Kali0344	10	B	kali0344_10_Plate8_B	Plasmodium	falciparum	5833	PRJNA1054477
SAMN38936548	kali0344_10_Plate1_A	Kali0344	10	A	kali0344_10_Plate1_A	Plasmodium	falciparum	5833	PRJNA1054477
SAMN38936549	kali0344_10_Plate1_B	Kali0344	10	B	kali0344_10_Plate1_B	Plasmodium	falciparum	5833	PRJNA1054477
SAMN38936552	kali0345_10_Plate2_A	Kali0345	10	A	kali0345_10_Plate2_A	Plasmodium	falciparum	5833	PRJNA1054477
SAMN38936553	kali0345_10_Plate2_B	Kali0345	10	B	kali0345_10_Plate2_B	Plasmodium	falciparum	5833	PRJNA1054477
SAMN38922319	kali0345_10_Plate6_A	Kali0345	10	A	kali0345_10_Plate6_A	Plasmodium	falciparum	5833	PRJNA1054477
SAMN38922320	kali0345_10_Plate6_B	Kali0345	10	B	kali0345_10_Plate6_B	Plasmodium	falciparum	5833	PRJNA1054477
SAMN38922321	kali0346_10_Plate6_A	Kali0346	10	A	kali0346_10_Plate6_A	Plasmodium	falciparum	5833	PRJNA1054477
SAMN38922322	kali0346_10_Plate6_B	Kali0346	10	B	kali0346_10_Plate6_B	Plasmodium	falciparum	5833	PRJNA1054477
SAMN38936010	kali0347_10_Plate5_B	Kali0347	10	B	kali0347_10_Plate5_B	Plasmodium	falciparum	5833	PRJNA1054477
SAMN38936558	kali0347_10_Plate1_A	Kali0347	10	A	kali0347_10_Plate1_A	Plasmodium	falciparum	5833	PRJNA1054477
SAMN38936559	kali0347_10_Plate1_B	Kali0347	10	B	kali0347_10_Plate1_B	Plasmodium	falciparum	5833	PRJNA1054477
SAMN38922331	kali0347_10_Plate5_A	Kali0347	10	A	kali0347_10_Plate5_A	Plasmodium	falciparum	5833	PRJNA1054477
SAMN38922334	kali0351_10_Plate6_A	Kali0351	10	A	kali0351_10_Plate6_A	Plasmodium	falciparum	5833	PRJNA1054477
SAMN38922335	kali0351_10_Plate6_B	Kali0351	10	B	kali0351_10_Plate6_B	Plasmodium	falciparum	5833	PRJNA1054477
SAMN38936031	kali0354_10_Plate8_A	Kali0354	10	A	kali0354_10_Plate8_A	Plasmodium	falciparum	5833	PRJNA1054477
SAMN38936032	kali0354_10_Plate8_B	Kali0354	10	B	kali0354_10_Plate8_B	Plasmodium	falciparum	5833	PRJNA1054477
SAMN38936566	kali0354_10_Plate1_A	Kali0354	10	A	kali0354_10_Plate1_A	Plasmodium	falciparum	5833	PRJNA1054477
SAMN38936567	kali0354_10_Plate1_B	Kali0354	10	B	kali0354_10_Plate1_B	Plasmodium	falciparum	5833	PRJNA1054477
SAMN38922117	kali0355_10_Plate3_A	Kali0355	10	A	kali0355_10_Plate3_A	Plasmodium	falciparum	5833	PRJNA1054477
SAMN38922118	kali0355_10_Plate3_B	Kali0355	10	B	kali0355_10_Plate3_B	Plasmodium	falciparum	5833	PRJNA1054477
SAMN38922348	kali0355_10_Plate6_A	Kali0355	10	A	kali0355_10_Plate6_A	Plasmodium	falciparum	5833	PRJNA1054477
SAMN38922349	kali0355_10_Plate6_B	Kali0355	10	B	kali0355_10_Plate6_B	Plasmodium	falciparum	5833	PRJNA1054477
SAMN38936057	kali0376_10_Plate8_A	Kali0376	10	A	kali0376_10_Plate8_A	Plasmodium	falciparum	5833	PRJNA1054477
SAMN38936058	kali0376_10_Plate8_B	Kali0376	10	B	kali0376_10_Plate8_B	Plasmodium	falciparum	5833	PRJNA1054477
SAMN38936584	kali0376_10_Plate1_A	Kali0376	10	A	kali0376_10_Plate1_A	Plasmodium	falciparum	5833	PRJNA1054477
SAMN38936585	kali0376_10_Plate1_B	Kali0376	10	B	kali0376_10_Plate1_B	Plasmodium	falciparum	5833	PRJNA1054477
SAMN38936066	kali0394_10_Plate8_A	Kali0394	10	A	kali0394_10_Plate8_A	Plasmodium	falciparum	5833	PRJNA1054477
SAMN38936067	kali0394_10_Plate8_B	Kali0394	10	B	kali0394_10_Plate8_B	Plasmodium	falciparum	5833	PRJNA1054477
SAMN38922385	kali0395_10_Plate6_A	Kali0395	10	A	kali0395_10_Plate6_A	Plasmodium	falciparum	5833	PRJNA1054477
SAMN38922386	kali0395_10_Plate6_B	Kali0395	10	B	kali0395_10_Plate6_B	Plasmodium	falciparum	5833	PRJNA1054477
SAMN38922401	kali0406_10_Plate6_A	Kali0406	10	A	kali0406_10_Plate6_A	Plasmodium	falciparum	5833	PRJNA1054477
SAMN38922402	kali0406_10_Plate6_B	Kali0406	10	B	kali0406_10_Plate6_B	Plasmodium	falciparum	5833	PRJNA1054477
SAMN38936092	kali0414_10_Plate8_A	Kali0414	10	A	kali0414_10_Plate8_A	Plasmodium	falciparum	5833	PRJNA1054477
SAMN38936093	kali0414_10_Plate8_B	Kali0414	10	B	kali0414_10_Plate8_B	Plasmodium	falciparum	5833	PRJNA1054477
SAMN38936102	kali0417_10_Plate9_A	Kali0417	10	A	kali0417_10_Plate9_A	Plasmodium	falciparum	5833	PRJNA1054477
SAMN38936103	kali0417_10_Plate9_B	Kali0417	10	B	kali0417_10_Plate9_B	Plasmodium	falciparum	5833	PRJNA1054477
SAMN38936122	kali0430_10_Plate8_A	Kali0430	10	A	kali0430_10_Plate8_A	Plasmodium	falciparum	5833	PRJNA1054477
SAMN38936123	kali0430_10_Plate8_B	Kali0430	10	B	kali0430_10_Plate8_B	Plasmodium	falciparum	5833	PRJNA1054477
SAMN38936132	kali0438_10_Plate8_A	Kali0438	10	A	kali0438_10_Plate8_A	Plasmodium	falciparum	5833	PRJNA1054477
SAMN38936133	kali0438_10_Plate8_B	Kali0438	10	B	kali0438_10_Plate8_B	Plasmodium	falciparum	5833	PRJNA1054477
SAMN38922439	kali0440_10_Plate6_A	Kali0440	10	A	kali0440_10_Plate6_A	Plasmodium	falciparum	5833	PRJNA1054477
SAMN38922440	kali0440_10_Plate6_B	Kali0440	10	B	kali0440_10_Plate6_B	Plasmodium	falciparum	5833	PRJNA1054477
SAMN38922171	kali0448_10_Plate3_A	Kali0448	10	A	kali0448_10_Plate3_A	Plasmodium	falciparum	5833	PRJNA1054477
SAMN38922172	kali0448_10_Plate3_B	Kali0448	10	B	kali0448_10_Plate3_B	Plasmodium	falciparum	5833	PRJNA1054477
SAMN38922444	kali0448_10_Plate6_A	Kali0448	10	A	kali0448_10_Plate6_A	Plasmodium	falciparum	5833	PRJNA1054477
SAMN38922445	kali0448_10_Plate6_B	Kali0448	10	B	kali0448_10_Plate6_B	Plasmodium	falciparum	5833	PRJNA1054477
SAMN38936169	kali0457_10_Plate10_A	Kali0457	10	A	kali0457_10_Plate10_A	Plasmodium	falciparum	5833	PRJNA1054477
SAMN38936170	kali0457_10_Plate10_B	Kali0457	10	B	kali0457_10_Plate10_B	Plasmodium	falciparum	5833	PRJNA1054477
SAMN38936616	kali0457_10_Plate2_A	Kali0457	10	A	kali0457_10_Plate2_A	Plasmodium	falciparum	5833	PRJNA1054477
SAMN38936617	kali0457_10_Plate2_B	Kali0457	10	B	kali0457_10_Plate2_B	Plasmodium	falciparum	5833	PRJNA1054477
SAMN38922460	kali0473_10_Plate6_A	Kali0473	10	A	kali0473_10_Plate6_A	Plasmodium	falciparum	5833	PRJNA1054477
SAMN38922461	kali0473_10_Plate6_B	Kali0473	10	B	kali0473_10_Plate6_B	Plasmodium	falciparum	5833	PRJNA1054477
SAMN38936208	kali0480_10_Plate8_A	Kali0480	10	A	kali0480_10_Plate8_A	Plasmodium	falciparum	5833	PRJNA1054477
SAMN38936209	kali0480_10_Plate8_B	Kali0480	10	B	kali0480_10_Plate8_B	Plasmodium	falciparum	5833	PRJNA1054477
SAMN38936216	kali0481_10_Plate9_A	Kali0481	10	A	kali0481_10_Plate9_A	Plasmodium	falciparum	5833	PRJNA1054477
SAMN38936217	kali0481_10_Plate9_B	Kali0481	10	B	kali0481_10_Plate9_B	Plasmodium	falciparum	5833	PRJNA1054477
SAMN38922193	kali0490_10_Plate3_A	Kali0490	10	A	kali0490_10_Plate3_A	Plasmodium	falciparum	5833	PRJNA1054477
SAMN38922194	kali0490_10_Plate3_B	Kali0490	10	B	kali0490_10_Plate3_B	Plasmodium	falciparum	5833	PRJNA1054477
SAMN38922470	kali0490_10_Plate6_A	Kali0490	10	A	kali0490_10_Plate6_A	Plasmodium	falciparum	5833	PRJNA1054477
SAMN38922471	kali0490_10_Plate6_B	Kali0490	10	B	kali0490_10_Plate6_B	Plasmodium	falciparum	5833	PRJNA1054477
SAMN38936628	kali061-10-A_S33	Kali061	10	A	kali061-10-A_S33	Plasmodium	falciparum	5833	PRJNA1054477
SAMN38936629	kali061-10-B_S129	Kali061	10	B	kali061-10-B_S129	Plasmodium	falciparum	5833	PRJNA1054477
SAMN38936637	kali067-10-B_S99	Kali067	10	B	kali067-10-B_S99	Plasmodium	falciparum	5833	PRJNA1054477
SAMN38936636	kali067-10-A_S3	Kali067	10	A	kali067-10-A_S3	Plasmodium	falciparum	5833	PRJNA1054477
SAMN38936650	kali070-10-A_S45	Kali070	10	A	kali070-10-A_S45	Plasmodium	falciparum	5833	PRJNA1054477
SAMN38936651	kali070-10-B_S141	Kali070	10	B	kali070-10-B_S141	Plasmodium	falciparum	5833	PRJNA1054477
SAMN38936674	kali071-10-A_S11	Kali071	10	A	kali071-10-A_S11	Plasmodium	falciparum	5833	PRJNA1054477
SAMN38936675	kali071-10-B_S107	Kali071	10	B	kali071-10-B_S107	Plasmodium	falciparum	5833	PRJNA1054477
SAMN38936686	kali072-10-A_S13	Kali072	10	A	kali072-10-A_S13	Plasmodium	falciparum	5833	PRJNA1054477
SAMN38936687	kali072-10-B_S109	Kali072	10	B	kali072-10-B_S109	Plasmodium	falciparum	5833	PRJNA1054477
SAMN38936714	kali081-10-A_S69	Kali081	10	A	kali081-10-A_S69	Plasmodium	falciparum	5833	PRJNA1054477
SAMN38936715	kali081-10-B_S165	Kali081	10	B	kali081-10-B_S165	Plasmodium	falciparum	5833	PRJNA1054477
SAMN38936738	kali084-10-A_S74	Kali084	10	A	kali084-10-A_S74	Plasmodium	falciparum	5833	PRJNA1054477
SAMN38936739	kali084-10-B_S170	Kali084	10	B	kali084-10-B_S170	Plasmodium	falciparum	5833	PRJNA1054477
SAMN38936756	kali086-10-A_S79	Kali086	10	A	kali086-10-A_S79	Plasmodium	falciparum	5833	PRJNA1054477
SAMN38936757	kali086-10-B_S175	Kali086	10	B	kali086-10-B_S175	Plasmodium	falciparum	5833	PRJNA1054477
SAMN38936776	kali095-10-A_S85	Kali095	10	A	kali095-10-A_S85	Plasmodium	falciparum	5833	PRJNA1054477
SAMN38936777	kali095-10-B_S181	Kali095	10	B	kali095-10-B_S181	Plasmodium	falciparum	5833	PRJNA1054477
SAMN38922011	kali0061_11_Plate3_A	Kali0061	11	A	kali0061_11_Plate3_A	Plasmodium	falciparum	5833	PRJNA1054477
SAMN38922012	kali0061_11_Plate3_B	Kali0061	11	B	kali0061_11_Plate3_B	Plasmodium	falciparum	5833	PRJNA1054477
SAMN38936270	kali0070_11_Plate2_A	Kali0070	11	A	kali0070_11_Plate2_A	Plasmodium	falciparum	5833	PRJNA1054477
SAMN38936271	kali0070_11_Plate2_B	Kali0070	11	B	kali0070_11_Plate2_B	Plasmodium	falciparum	5833	PRJNA1054477
SAMN38922487	kali0070_11_Plate9_A	Kali0070	11	A	kali0070_11_Plate9_A	Plasmodium	falciparum	5833	PRJNA1054477
SAMN38922488	kali0070_11_Plate9_B	Kali0070	11	B	kali0070_11_Plate9_B	Plasmodium	falciparum	5833	PRJNA1054477
SAMN38936278	kali0081_11_Plate2_A	Kali0081	11	A	kali0081_11_Plate2_A	Plasmodium	falciparum	5833	PRJNA1054477
SAMN38936279	kali0081_11_Plate2_B	Kali0081	11	B	kali0081_11_Plate2_B	Plasmodium	falciparum	5833	PRJNA1054477
SAMN38922025	kali0084_11_Plate3_A	Kali0084	11	A	kali0084_11_Plate3_A	Plasmodium	falciparum	5833	PRJNA1054477
SAMN38922026	kali0084_11_Plate3_B	Kali0084	11	B	kali0084_11_Plate3_B	Plasmodium	falciparum	5833	PRJNA1054477
SAMN38922031	kali0086_11_Plate3_A	Kali0086	11	A	kali0086_11_Plate3_A	Plasmodium	falciparum	5833	PRJNA1054477
SAMN38922032	kali0086_11_Plate3_B	Kali0086	11	B	kali0086_11_Plate3_B	Plasmodium	falciparum	5833	PRJNA1054477
SAMN38936296	kali0106_11_Plate1_A	Kali0106	11	A	kali0106_11_Plate1_A	Plasmodium	falciparum	5833	PRJNA1054477
SAMN38936297	kali0106_11_Plate1_B	Kali0106	11	B	kali0106_11_Plate1_B	Plasmodium	falciparum	5833	PRJNA1054477
SAMN38936812	kali0106_11_Plate93_A	Kali0106	11	A	kali0106_11_Plate93_A	Plasmodium	falciparum	5833	PRJNA1054477
SAMN38936813	kali0106_11_Plate95_B	Kali0106	11	B	kali0106_11_Plate95_B	Plasmodium	falciparum	5833	PRJNA1054477
SAMN38922507	kali0106_11_Plate9_A	Kali0106	11	A	kali0106_11_Plate9_A	Plasmodium	falciparum	5833	PRJNA1054477
SAMN38922206	kali0109_11_Plate5_A	Kali0109	11	A	kali0109_11_Plate5_A	Plasmodium	falciparum	5833	PRJNA1054477
SAMN38922524	kali0109_11_Plate5_B	Kali0109	11	B	kali0109_11_Plate5_B	Plasmodium	falciparum	5833	PRJNA1054477
SAMN38936306	kali0110_11_Plate1_A	Kali0110	11	A	kali0110_11_Plate1_A	Plasmodium	falciparum	5833	PRJNA1054477
SAMN38936307	kali0110_11_Plate1_B	Kali0110	11	B	kali0110_11_Plate1_B	Plasmodium	falciparum	5833	PRJNA1054477
SAMN38936826	kali0110_11_Plate93_A	Kali0110	11	A	kali0110_11_Plate93_A	Plasmodium	falciparum	5833	PRJNA1054477
SAMN38936827	kali0110_11_Plate95_B	Kali0110	11	B	kali0110_11_Plate95_B	Plasmodium	falciparum	5833	PRJNA1054477
SAMN38936832	kali0112_11_Plate96_A	Kali0112	11	A	kali0112_11_Plate96_A	Plasmodium	falciparum	5833	PRJNA1054477
SAMN38936833	kali0112_11_Plate97_B	Kali0112	11	B	kali0112_11_Plate97_B	Plasmodium	falciparum	5833	PRJNA1054477
SAMN38922043	kali0112_11_Plate3_A	Kali0112	11	A	kali0112_11_Plate3_A	Plasmodium	falciparum	5833	PRJNA1054477
SAMN38922044	kali0112_11_Plate3_B	Kali0112	11	B	kali0112_11_Plate3_B	Plasmodium	falciparum	5833	PRJNA1054477
SAMN38975326	kali0113_11_Plate93_A	Kali0113	11	A	kali0113_11_Plate93_A	Plasmodium	falciparum	5833	PRJNA1054477
SAMN38975327	kali0113_11_Plate95_B	Kali0113	11	B	kali0113_11_Plate95_B	Plasmodium	falciparum	5833	PRJNA1054477
SAMN38975348	kali0115_11_Plate93_A	Kali0115	11	A	kali0115_11_Plate93_A	Plasmodium	falciparum	5833	PRJNA1054477
SAMN38975349	kali0115_11_Plate95_B	Kali0115	11	B	kali0115_11_Plate95_B	Plasmodium	falciparum	5833	PRJNA1054477
SAMN38975372	kali0119_11_Plate96_A	Kali0119	11	A	kali0119_11_Plate96_A	Plasmodium	falciparum	5833	PRJNA1054477
SAMN38975373	kali0119_11_Plate97_B	Kali0119	11	B	kali0119_11_Plate97_B	Plasmodium	falciparum	5833	PRJNA1054477
SAMN38975392	kali0122_11_Plate96_A	Kali0122	11	A	kali0122_11_Plate96_A	Plasmodium	falciparum	5833	PRJNA1054477
SAMN38975393	kali0122_11_Plate97_B	Kali0122	11	B	kali0122_11_Plate97_B	Plasmodium	falciparum	5833	PRJNA1054477
SAMN38922051	kali0122_11_Plate3_A	Kali0122	11	A	kali0122_11_Plate3_A	Plasmodium	falciparum	5833	PRJNA1054477
SAMN38922052	kali0122_11_Plate3_B	Kali0122	11	B	kali0122_11_Plate3_B	Plasmodium	falciparum	5833	PRJNA1054477
SAMN38922218	kali0122_11_Plate5_A	Kali0122	11	A	kali0122_11_Plate5_A	Plasmodium	falciparum	5833	PRJNA1054477
SAMN38922543	kali0122_11_Plate5_B	Kali0122	11	B	kali0122_11_Plate5_B	Plasmodium	falciparum	5833	PRJNA1054477
SAMN38975418	kali0126_11_Plate93_A	Kali0126	11	A	kali0126_11_Plate93_A	Plasmodium	falciparum	5833	PRJNA1054477
SAMN38975419	kali0126_11_Plate95_B	Kali0126	11	B	kali0126_11_Plate95_B	Plasmodium	falciparum	5833	PRJNA1054477
SAMN38936332	kali0126_11_Plate1_A	Kali0126	11	A	kali0126_11_Plate1_A	Plasmodium	falciparum	5833	PRJNA1054477
SAMN38936333	kali0126_11_Plate1_B	Kali0126	11	B	kali0126_11_Plate1_B	Plasmodium	falciparum	5833	PRJNA1054477
SAMN38975444	kali0137_11_Plate93_A	Kali0137	11	A	kali0137_11_Plate93_A	Plasmodium	falciparum	5833	PRJNA1054477
SAMN38975445	kali0137_11_Plate95_B	Kali0137	11	B	kali0137_11_Plate95_B	Plasmodium	falciparum	5833	PRJNA1054477
SAMN38975464	kali0143_11_Plate93_A	Kali0143	11	A	kali0143_11_Plate93_A	Plasmodium	falciparum	5833	PRJNA1054477
SAMN38975465	kali0143_11_Plate95_B	Kali0143	11	B	kali0143_11_Plate95_B	Plasmodium	falciparum	5833	PRJNA1054477
SAMN38975494	kali0147_11_Plate96_A	Kali0147	11	A	kali0147_11_Plate96_A	Plasmodium	falciparum	5833	PRJNA1054477
SAMN38975495	kali0147_11_Plate97_B	Kali0147	11	B	kali0147_11_Plate97_B	Plasmodium	falciparum	5833	PRJNA1054477
SAMN38936352	kali0148_11_Plate1_A	Kali0148	11	A	kali0148_11_Plate1_A	Plasmodium	falciparum	5833	PRJNA1054477
SAMN38936353	kali0148_11_Plate1_B	Kali0148	11	B	kali0148_11_Plate1_B	Plasmodium	falciparum	5833	PRJNA1054477
SAMN38922227	kali0148_11_Plate5_A	Kali0148	11	A	kali0148_11_Plate5_A	Plasmodium	falciparum	5833	PRJNA1054477
SAMN38922570	kali0148_11_Plate5_B	Kali0148	11	B	kali0148_11_Plate5_B	Plasmodium	falciparum	5833	PRJNA1054477
SAMN38975524	kali0162_11_Plate93_A	Kali0162	11	A	kali0162_11_Plate93_A	Plasmodium	falciparum	5833	PRJNA1054477
SAMN38975525	kali0162_11_Plate95_B	Kali0162	11	B	kali0162_11_Plate95_B	Plasmodium	falciparum	5833	PRJNA1054477
SAMN38936354	kali0162_11_Plate1_A	Kali0162	11	A	kali0162_11_Plate1_A	Plasmodium	falciparum	5833	PRJNA1054477
SAMN38936355	kali0162_11_Plate1_B	Kali0162	11	B	kali0162_11_Plate1_B	Plasmodium	falciparum	5833	PRJNA1054477
SAMN38975550	kali0170_11_Plate93_A	Kali0170	11	A	kali0170_11_Plate93_A	Plasmodium	falciparum	5833	PRJNA1054477
SAMN38975551	kali0170_11_Plate95_B	Kali0170	11	B	kali0170_11_Plate95_B	Plasmodium	falciparum	5833	PRJNA1054477
SAMN38975562	kali0175_11_Plate133_B	Kali0175	11	B	kali0175_11_Plate133_B	Plasmodium	falciparum	5833	PRJNA1054477
SAMN38975563	kali0175_11_Plate80_A	Kali0175	11	A	kali0175_11_Plate80_A	Plasmodium	falciparum	5833	PRJNA1054477
SAMN38936368	kali0175_11_Plate1_A	Kali0175	11	A	kali0175_11_Plate1_A	Plasmodium	falciparum	5833	PRJNA1054477
SAMN38936369	kali0175_11_Plate1_B	Kali0175	11	B	kali0175_11_Plate1_B	Plasmodium	falciparum	5833	PRJNA1054477
SAMN38975582	kali0183_11_Plate133_B	Kali0183	11	B	kali0183_11_Plate133_B	Plasmodium	falciparum	5833	PRJNA1054477
SAMN38975583	kali0183_11_Plate80_A	Kali0183	11	A	kali0183_11_Plate80_A	Plasmodium	falciparum	5833	PRJNA1054477
SAMN38975594	kali0184_11_Plate96_A	Kali0184	11	A	kali0184_11_Plate96_A	Plasmodium	falciparum	5833	PRJNA1054477
SAMN38975595	kali0184_11_Plate97_B	Kali0184	11	B	kali0184_11_Plate97_B	Plasmodium	falciparum	5833	PRJNA1054477
SAMN38975620	kali0186_11_Plate133_B	Kali0186	11	B	kali0186_11_Plate133_B	Plasmodium	falciparum	5833	PRJNA1054477
SAMN38975621	kali0186_11_Plate80_A	Kali0186	11	A	kali0186_11_Plate80_A	Plasmodium	falciparum	5833	PRJNA1054477
SAMN38975644	kali0192_11_Plate96_A	Kali0192	11	A	kali0192_11_Plate96_A	Plasmodium	falciparum	5833	PRJNA1054477
SAMN38975645	kali0192_11_Plate97_B	Kali0192	11	B	kali0192_11_Plate97_B	Plasmodium	falciparum	5833	PRJNA1054477
SAMN38975658	kali0193_11_Plate96_A	Kali0193	11	A	kali0193_11_Plate96_A	Plasmodium	falciparum	5833	PRJNA1054477
SAMN38975659	kali0193_11_Plate97_B	Kali0193	11	B	kali0193_11_Plate97_B	Plasmodium	falciparum	5833	PRJNA1054477
SAMN38936400	kali0193_11_Plate2_A	Kali0193	11	A	kali0193_11_Plate2_A	Plasmodium	falciparum	5833	PRJNA1054477
SAMN38936401	kali0193_11_Plate2_B	Kali0193	11	B	kali0193_11_Plate2_B	Plasmodium	falciparum	5833	PRJNA1054477
SAMN38922236	kali0193_11_Plate5_A	Kali0193	11	A	kali0193_11_Plate5_A	Plasmodium	falciparum	5833	PRJNA1054477
SAMN38922601	kali0193_11_Plate5_B	Kali0193	11	B	kali0193_11_Plate5_B	Plasmodium	falciparum	5833	PRJNA1054477
SAMN38975680	kali0198_11_Plate96_A	Kali0198	11	A	kali0198_11_Plate96_A	Plasmodium	falciparum	5833	PRJNA1054477
SAMN38975681	kali0198_11_Plate97_B	Kali0198	11	B	kali0198_11_Plate97_B	Plasmodium	falciparum	5833	PRJNA1054477
SAMN38975686	kali0203_11_Plate133_B	Kali0203	11	B	kali0203_11_Plate133_B	Plasmodium	falciparum	5833	PRJNA1054477
SAMN38975687	kali0203_11_Plate80_A	Kali0203	11	A	kali0203_11_Plate80_A	Plasmodium	falciparum	5833	PRJNA1054477
SAMN38975698	kali0206_11_Plate133_B	Kali0206	11	B	kali0206_11_Plate133_B	Plasmodium	falciparum	5833	PRJNA1054477
SAMN38975699	kali0206_11_Plate80_A	Kali0206	11	A	kali0206_11_Plate80_A	Plasmodium	falciparum	5833	PRJNA1054477
SAMN38975720	kali0209_11_Plate133_B	Kali0209	11	B	kali0209_11_Plate133_B	Plasmodium	falciparum	5833	PRJNA1054477
SAMN38975721	kali0209_11_Plate80_A	Kali0209	11	A	kali0209_11_Plate80_A	Plasmodium	falciparum	5833	PRJNA1054477
SAMN38975728	kali0211_11_Plate133_B	Kali0211	11	B	kali0211_11_Plate133_B	Plasmodium	falciparum	5833	PRJNA1054477
SAMN38975729	kali0211_11_Plate80_A	Kali0211	11	A	kali0211_11_Plate80_A	Plasmodium	falciparum	5833	PRJNA1054477
SAMN38936412	kali0211_11_Plate1_A	Kali0211	11	A	kali0211_11_Plate1_A	Plasmodium	falciparum	5833	PRJNA1054477
SAMN38936413	kali0211_11_Plate1_B	Kali0211	11	B	kali0211_11_Plate1_B	Plasmodium	falciparum	5833	PRJNA1054477
SAMN38975736	kali0214_11_Plate133_B	Kali0214	11	B	kali0214_11_Plate133_B	Plasmodium	falciparum	5833	PRJNA1054477
SAMN38975737	kali0214_11_Plate80_A	Kali0214	11	A	kali0214_11_Plate80_A	Plasmodium	falciparum	5833	PRJNA1054477
SAMN38975756	kali0224_11_Plate133_B	Kali0224	11	B	kali0224_11_Plate133_B	Plasmodium	falciparum	5833	PRJNA1054477
SAMN38975757	kali0224_11_Plate80_A	Kali0224	11	A	kali0224_11_Plate80_A	Plasmodium	falciparum	5833	PRJNA1054477
SAMN38975762	kali0236_11_Plate133_B	Kali0236	11	B	kali0236_11_Plate133_B	Plasmodium	falciparum	5833	PRJNA1054477
SAMN38975763	kali0236_11_Plate80_A	Kali0236	11	A	kali0236_11_Plate80_A	Plasmodium	falciparum	5833	PRJNA1054477
SAMN38975770	kali0249_11_Plate96_A	Kali0249	11	A	kali0249_11_Plate96_A	Plasmodium	falciparum	5833	PRJNA1054477
SAMN38975771	kali0249_11_Plate97_B	Kali0249	11	B	kali0249_11_Plate97_B	Plasmodium	falciparum	5833	PRJNA1054477
SAMN38922067	kali0249_11_Plate3_A	Kali0249	11	A	kali0249_11_Plate3_A	Plasmodium	falciparum	5833	PRJNA1054477
SAMN38922068	kali0249_11_Plate3_B	Kali0249	11	B	kali0249_11_Plate3_B	Plasmodium	falciparum	5833	PRJNA1054477
SAMN38922646	kali0249_11_Plate9_A	Kali0249	11	A	kali0249_11_Plate9_A	Plasmodium	falciparum	5833	PRJNA1054477
SAMN38922647	kali0249_11_Plate9_B	Kali0249	11	B	kali0249_11_Plate9_B	Plasmodium	falciparum	5833	PRJNA1054477
SAMN38975788	kali0250_11_Plate133_B	Kali0250	11	B	kali0250_11_Plate133_B	Plasmodium	falciparum	5833	PRJNA1054477
SAMN38975789	kali0250_11_Plate80_A	Kali0250	11	A	kali0250_11_Plate80_A	Plasmodium	falciparum	5833	PRJNA1054477
SAMN38975794	kali0255_11_Plate81_A	Kali0255	11	A	kali0255_11_Plate81_A	Plasmodium	falciparum	5833	PRJNA1054477
SAMN38975795	kali0255_11_Plate98_B	Kali0255	11	B	kali0255_11_Plate98_B	Plasmodium	falciparum	5833	PRJNA1054477
SAMN38936434	kali0256_11_Plate1_A	Kali0256	11	A	kali0256_11_Plate1_A	Plasmodium	falciparum	5833	PRJNA1054477
SAMN38936435	kali0256_11_Plate1_B	Kali0256	11	B	kali0256_11_Plate1_B	Plasmodium	falciparum	5833	PRJNA1054477
SAMN38922684	kali0256_11_Plate7_A	Kali0256	11	A	kali0256_11_Plate7_A	Plasmodium	falciparum	5833	PRJNA1054477
SAMN38922685	kali0256_11_Plate7_B	Kali0256	11	B	kali0256_11_Plate7_B	Plasmodium	falciparum	5833	PRJNA1054477
SAMN38975822	kali0258_11_Plate81_A	Kali0258	11	A	kali0258_11_Plate81_A	Plasmodium	falciparum	5833	PRJNA1054477
SAMN38975823	kali0258_11_Plate98_B	Kali0258	11	B	kali0258_11_Plate98_B	Plasmodium	falciparum	5833	PRJNA1054477
SAMN38975840	kali0259_11_Plate81_A	Kali0259	11	A	kali0259_11_Plate81_A	Plasmodium	falciparum	5833	PRJNA1054477
SAMN38975841	kali0259_11_Plate98_B	Kali0259	11	B	kali0259_11_Plate98_B	Plasmodium	falciparum	5833	PRJNA1054477
SAMN38975854	kali0260_11_Plate81_A	Kali0260	11	A	kali0260_11_Plate81_A	Plasmodium	falciparum	5833	PRJNA1054477
SAMN38975855	kali0260_11_Plate98_B	Kali0260	11	B	kali0260_11_Plate98_B	Plasmodium	falciparum	5833	PRJNA1054477
SAMN38922083	kali0260_11_Plate3_A	Kali0260	11	A	kali0260_11_Plate3_A	Plasmodium	falciparum	5833	PRJNA1054477
SAMN38922084	kali0260_11_Plate3_B	Kali0260	11	B	kali0260_11_Plate3_B	Plasmodium	falciparum	5833	PRJNA1054477
SAMN38975870	kali0277_11_Plate81_A	Kali0277	11	A	kali0277_11_Plate81_A	Plasmodium	falciparum	5833	PRJNA1054477
SAMN38975871	kali0277_11_Plate98_B	Kali0277	11	B	kali0277_11_Plate98_B	Plasmodium	falciparum	5833	PRJNA1054477
SAMN38936454	kali0277_11_Plate2_A	Kali0277	11	A	kali0277_11_Plate2_A	Plasmodium	falciparum	5833	PRJNA1054477
SAMN38936455	kali0277_11_Plate2_B	Kali0277	11	B	kali0277_11_Plate2_B	Plasmodium	falciparum	5833	PRJNA1054477
SAMN38922254	kali0280_11_Plate5_A	Kali0280	11	A	kali0280_11_Plate5_A	Plasmodium	falciparum	5833	PRJNA1054477
SAMN38922729	kali0280_11_Plate5_B	Kali0280	11	B	kali0280_11_Plate5_B	Plasmodium	falciparum	5833	PRJNA1054477
SAMN38922749	kali0282_11_Plate7_A	Kali0282	11	A	kali0282_11_Plate7_A	Plasmodium	falciparum	5833	PRJNA1054477
SAMN38922750	kali0282_11_Plate7_B	Kali0282	11	B	kali0282_11_Plate7_B	Plasmodium	falciparum	5833	PRJNA1054477
SAMN38975874	kali0284_11_Plate133_B	Kali0284	11	B	kali0284_11_Plate133_B	Plasmodium	falciparum	5833	PRJNA1054477
SAMN38975875	kali0284_11_Plate80_A	Kali0284	11	A	kali0284_11_Plate80_A	Plasmodium	falciparum	5833	PRJNA1054477
SAMN38922759	kali0284_11_Plate9_A	Kali0284	11	A	kali0284_11_Plate9_A	Plasmodium	falciparum	5833	PRJNA1054477
SAMN38922760	kali0284_11_Plate9_B	Kali0284	11	B	kali0284_11_Plate9_B	Plasmodium	falciparum	5833	PRJNA1054477
SAMN38922770	kali0285_11_Plate7_A	Kali0285	11	A	kali0285_11_Plate7_A	Plasmodium	falciparum	5833	PRJNA1054477
SAMN38922771	kali0285_11_Plate7_B	Kali0285	11	B	kali0285_11_Plate7_B	Plasmodium	falciparum	5833	PRJNA1054477
SAMN38922776	kali0286_11_Plate7_A	Kali0286	11	A	kali0286_11_Plate7_A	Plasmodium	falciparum	5833	PRJNA1054477
SAMN38922777	kali0286_11_Plate7_B	Kali0286	11	B	kali0286_11_Plate7_B	Plasmodium	falciparum	5833	PRJNA1054477
SAMN38975906	kali0288_11_Plate81_A	Kali0288	11	A	kali0288_11_Plate81_A	Plasmodium	falciparum	5833	PRJNA1054477
SAMN38975907	kali0288_11_Plate98_B	Kali0288	11	B	kali0288_11_Plate98_B	Plasmodium	falciparum	5833	PRJNA1054477
SAMN38922805	kali0290_11_Plate7_A	Kali0290	11	A	kali0290_11_Plate7_A	Plasmodium	falciparum	5833	PRJNA1054477
SAMN38922806	kali0290_11_Plate7_B	Kali0290	11	B	kali0290_11_Plate7_B	Plasmodium	falciparum	5833	PRJNA1054477
SAMN38975930	kali0291_11_Plate81_A	Kali0291	11	A	kali0291_11_Plate81_A	Plasmodium	falciparum	5833	PRJNA1054477
SAMN38975931	kali0291_11_Plate98_B	Kali0291	11	B	kali0291_11_Plate98_B	Plasmodium	falciparum	5833	PRJNA1054477
SAMN38922828	kali0303_11_Plate7_A	Kali0303	11	A	kali0303_11_Plate7_A	Plasmodium	falciparum	5833	PRJNA1054477
SAMN38922829	kali0303_11_Plate7_B	Kali0303	11	B	kali0303_11_Plate7_B	Plasmodium	falciparum	5833	PRJNA1054477
SAMN38922837	kali0304_11_Plate7_A	Kali0304	11	A	kali0304_11_Plate7_A	Plasmodium	falciparum	5833	PRJNA1054477
SAMN38922838	kali0304_11_Plate7_B	Kali0304	11	B	kali0304_11_Plate7_B	Plasmodium	falciparum	5833	PRJNA1054477
SAMN38975950	kali0308_11_Plate81_A	Kali0308	11	A	kali0308_11_Plate81_A	Plasmodium	falciparum	5833	PRJNA1054477
SAMN38975951	kali0308_11_Plate98_B	Kali0308	11	B	kali0308_11_Plate98_B	Plasmodium	falciparum	5833	PRJNA1054477
SAMN38922855	kali0315_11_Plate7_A	Kali0315	11	A	kali0315_11_Plate7_A	Plasmodium	falciparum	5833	PRJNA1054477
SAMN38922856	kali0315_11_Plate7_B	Kali0315	11	B	kali0315_11_Plate7_B	Plasmodium	falciparum	5833	PRJNA1054477
SAMN38922873	kali0316_11_Plate7_A	Kali0316	11	A	kali0316_11_Plate7_A	Plasmodium	falciparum	5833	PRJNA1054477
SAMN38922874	kali0316_11_Plate7_B	Kali0316	11	B	kali0316_11_Plate7_B	Plasmodium	falciparum	5833	PRJNA1054477
SAMN38975982	kali0317_11_Plate81_A	Kali0317	11	A	kali0317_11_Plate81_A	Plasmodium	falciparum	5833	PRJNA1054477
SAMN38975983	kali0317_11_Plate98_B	Kali0317	11	B	kali0317_11_Plate98_B	Plasmodium	falciparum	5833	PRJNA1054477
SAMN38935865	kali0317_11_Plate10_A	Kali0317	11	A	kali0317_11_Plate10_A	Plasmodium	falciparum	5833	PRJNA1054477
SAMN38935866	kali0317_11_Plate10_B	Kali0317	11	B	kali0317_11_Plate10_B	Plasmodium	falciparum	5833	PRJNA1054477
SAMN38922087	kali0317_11_Plate3_A	Kali0317	11	A	kali0317_11_Plate3_A	Plasmodium	falciparum	5833	PRJNA1054477
SAMN38922088	kali0317_11_Plate3_B	Kali0317	11	B	kali0317_11_Plate3_B	Plasmodium	falciparum	5833	PRJNA1054477
SAMN38935879	kali0325_11_Plate7_A	Kali0325	11	A	kali0325_11_Plate7_A	Plasmodium	falciparum	5833	PRJNA1054477
SAMN38935880	kali0325_11_Plate7_B	Kali0325	11	B	kali0325_11_Plate7_B	Plasmodium	falciparum	5833	PRJNA1054477
SAMN38976002	kali0332_11_Plate81_A	Kali0332	11	A	kali0332_11_Plate81_A	Plasmodium	falciparum	5833	PRJNA1054477
SAMN38976003	kali0332_11_Plate98_B	Kali0332	11	B	kali0332_11_Plate98_B	Plasmodium	falciparum	5833	PRJNA1054477
SAMN38935900	kali0332_11_Plate10_A	Kali0332	11	A	kali0332_11_Plate10_A	Plasmodium	falciparum	5833	PRJNA1054477
SAMN38935901	kali0332_11_Plate10_B	Kali0332	11	B	kali0332_11_Plate10_B	Plasmodium	falciparum	5833	PRJNA1054477
SAMN38936518	kali0333_11_Plate2_A	Kali0333	11	A	kali0333_11_Plate2_A	Plasmodium	falciparum	5833	PRJNA1054477
SAMN38936519	kali0333_11_Plate2_B	Kali0333	11	B	kali0333_11_Plate2_B	Plasmodium	falciparum	5833	PRJNA1054477
SAMN38922276	kali0333_11_Plate6_A	Kali0333	11	A	kali0333_11_Plate6_A	Plasmodium	falciparum	5833	PRJNA1054477
SAMN38922277	kali0333_11_Plate6_B	Kali0333	11	B	kali0333_11_Plate6_B	Plasmodium	falciparum	5833	PRJNA1054477
SAMN38936526	kali0336_11_Plate2_A	Kali0336	11	A	kali0336_11_Plate2_A	Plasmodium	falciparum	5833	PRJNA1054477
SAMN38936527	kali0336_11_Plate2_B	Kali0336	11	B	kali0336_11_Plate2_B	Plasmodium	falciparum	5833	PRJNA1054477
SAMN38922282	kali0336_11_Plate6_A	Kali0336	11	A	kali0336_11_Plate6_A	Plasmodium	falciparum	5833	PRJNA1054477
SAMN38922283	kali0336_11_Plate6_B	Kali0336	11	B	kali0336_11_Plate6_B	Plasmodium	falciparum	5833	PRJNA1054477
SAMN38935938	kali0337_11_Plate5_B	Kali0337	11	B	kali0337_11_Plate5_B	Plasmodium	falciparum	5833	PRJNA1054477
SAMN38922298	kali0337_11_Plate5_A	Kali0337	11	A	kali0337_11_Plate5_A	Plasmodium	falciparum	5833	PRJNA1054477
SAMN38935944	kali0338_11_Plate8_A	Kali0338	11	A	kali0338_11_Plate8_A	Plasmodium	falciparum	5833	PRJNA1054477
SAMN38935945	kali0338_11_Plate8_B	Kali0338	11	B	kali0338_11_Plate8_B	Plasmodium	falciparum	5833	PRJNA1054477
SAMN38935965	kali0343_11_Plate5_B	Kali0343	11	B	kali0343_11_Plate5_B	Plasmodium	falciparum	5833	PRJNA1054477
SAMN38922308	kali0343_11_Plate5_A	Kali0343	11	A	kali0343_11_Plate5_A	Plasmodium	falciparum	5833	PRJNA1054477
SAMN38935978	kali0344_11_Plate8_A	Kali0344	11	A	kali0344_11_Plate8_A	Plasmodium	falciparum	5833	PRJNA1054477
SAMN38935979	kali0344_11_Plate8_B	Kali0344	11	B	kali0344_11_Plate8_B	Plasmodium	falciparum	5833	PRJNA1054477
SAMN38935996	kali0345_11_Plate8_A	Kali0345	11	A	kali0345_11_Plate8_A	Plasmodium	falciparum	5833	PRJNA1054477
SAMN38935997	kali0345_11_Plate8_B	Kali0345	11	B	kali0345_11_Plate8_B	Plasmodium	falciparum	5833	PRJNA1054477
SAMN38936554	kali0346_11_Plate2_A	Kali0346	11	A	kali0346_11_Plate2_A	Plasmodium	falciparum	5833	PRJNA1054477
SAMN38936555	kali0346_11_Plate2_B	Kali0346	11	B	kali0346_11_Plate2_B	Plasmodium	falciparum	5833	PRJNA1054477
SAMN38922323	kali0346_11_Plate6_A	Kali0346	11	A	kali0346_11_Plate6_A	Plasmodium	falciparum	5833	PRJNA1054477
SAMN38922324	kali0346_11_Plate6_B	Kali0346	11	B	kali0346_11_Plate6_B	Plasmodium	falciparum	5833	PRJNA1054477
SAMN38936011	kali0347_11_Plate8_A	Kali0347	11	A	kali0347_11_Plate8_A	Plasmodium	falciparum	5833	PRJNA1054477
SAMN38936012	kali0347_11_Plate8_B	Kali0347	11	B	kali0347_11_Plate8_B	Plasmodium	falciparum	5833	PRJNA1054477
SAMN38936021	kali0351_11_Plate8_A	Kali0351	11	A	kali0351_11_Plate8_A	Plasmodium	falciparum	5833	PRJNA1054477
SAMN38936022	kali0351_11_Plate8_B	Kali0351	11	B	kali0351_11_Plate8_B	Plasmodium	falciparum	5833	PRJNA1054477
SAMN38936033	kali0354_11_Plate8_A	Kali0354	11	A	kali0354_11_Plate8_A	Plasmodium	falciparum	5833	PRJNA1054477
SAMN38936034	kali0354_11_Plate8_B	Kali0354	11	B	kali0354_11_Plate8_B	Plasmodium	falciparum	5833	PRJNA1054477
SAMN38922350	kali0355_11_Plate6_A	Kali0355	11	A	kali0355_11_Plate6_A	Plasmodium	falciparum	5833	PRJNA1054477
SAMN38922351	kali0355_11_Plate6_B	Kali0355	11	B	kali0355_11_Plate6_B	Plasmodium	falciparum	5833	PRJNA1054477
SAMN38936059	kali0376_11_Plate8_A	Kali0376	11	A	kali0376_11_Plate8_A	Plasmodium	falciparum	5833	PRJNA1054477
SAMN38936060	kali0376_11_Plate8_B	Kali0376	11	B	kali0376_11_Plate8_B	Plasmodium	falciparum	5833	PRJNA1054477
SAMN38936068	kali0394_11_Plate8_A	Kali0394	11	A	kali0394_11_Plate8_A	Plasmodium	falciparum	5833	PRJNA1054477
SAMN38936069	kali0394_11_Plate8_B	Kali0394	11	B	kali0394_11_Plate8_B	Plasmodium	falciparum	5833	PRJNA1054477
SAMN38936590	kali0395_11_Plate2_A	Kali0395	11	A	kali0395_11_Plate2_A	Plasmodium	falciparum	5833	PRJNA1054477
SAMN38936591	kali0395_11_Plate2_B	Kali0395	11	B	kali0395_11_Plate2_B	Plasmodium	falciparum	5833	PRJNA1054477
SAMN38922387	kali0395_11_Plate6_A	Kali0395	11	A	kali0395_11_Plate6_A	Plasmodium	falciparum	5833	PRJNA1054477
SAMN38922388	kali0395_11_Plate6_B	Kali0395	11	B	kali0395_11_Plate6_B	Plasmodium	falciparum	5833	PRJNA1054477
SAMN38922145	kali0406_11_Plate3_A	Kali0406	11	A	kali0406_11_Plate3_A	Plasmodium	falciparum	5833	PRJNA1054477
SAMN38922146	kali0406_11_Plate3_B	Kali0406	11	B	kali0406_11_Plate3_B	Plasmodium	falciparum	5833	PRJNA1054477
SAMN38922403	kali0406_11_Plate6_A	Kali0406	11	A	kali0406_11_Plate6_A	Plasmodium	falciparum	5833	PRJNA1054477
SAMN38922404	kali0406_11_Plate6_B	Kali0406	11	B	kali0406_11_Plate6_B	Plasmodium	falciparum	5833	PRJNA1054477
SAMN38936094	kali0414_11_Plate8_A	Kali0414	11	A	kali0414_11_Plate8_A	Plasmodium	falciparum	5833	PRJNA1054477
SAMN38936095	kali0414_11_Plate8_B	Kali0414	11	B	kali0414_11_Plate8_B	Plasmodium	falciparum	5833	PRJNA1054477
SAMN38936104	kali0417_11_Plate9_A	Kali0417	11	A	kali0417_11_Plate9_A	Plasmodium	falciparum	5833	PRJNA1054477
SAMN38936105	kali0417_11_Plate9_B	Kali0417	11	B	kali0417_11_Plate9_B	Plasmodium	falciparum	5833	PRJNA1054477
SAMN38936124	kali0430_11_Plate8_A	Kali0430	11	A	kali0430_11_Plate8_A	Plasmodium	falciparum	5833	PRJNA1054477
SAMN38936125	kali0430_11_Plate8_B	Kali0430	11	B	kali0430_11_Plate8_B	Plasmodium	falciparum	5833	PRJNA1054477
SAMN38936134	kali0438_11_Plate8_A	Kali0438	11	A	kali0438_11_Plate8_A	Plasmodium	falciparum	5833	PRJNA1054477
SAMN38936135	kali0438_11_Plate8_B	Kali0438	11	B	kali0438_11_Plate8_B	Plasmodium	falciparum	5833	PRJNA1054477
SAMN38922169	kali0440_11_Plate3_A	Kali0440	11	A	kali0440_11_Plate3_A	Plasmodium	falciparum	5833	PRJNA1054477
SAMN38922170	kali0440_11_Plate3_B	Kali0440	11	B	kali0440_11_Plate3_B	Plasmodium	falciparum	5833	PRJNA1054477
SAMN38922441	kali0440_11_Plate6_A	Kali0440	11	A	kali0440_11_Plate6_A	Plasmodium	falciparum	5833	PRJNA1054477
SAMN38922442	kali0440_11_Plate6_B	Kali0440	11	B	kali0440_11_Plate6_B	Plasmodium	falciparum	5833	PRJNA1054477
SAMN38936610	kali0448_11_Plate2_A	Kali0448	11	A	kali0448_11_Plate2_A	Plasmodium	falciparum	5833	PRJNA1054477
SAMN38936611	kali0448_11_Plate2_B	Kali0448	11	B	kali0448_11_Plate2_B	Plasmodium	falciparum	5833	PRJNA1054477
SAMN38922446	kali0448_11_Plate6_A	Kali0448	11	A	kali0448_11_Plate6_A	Plasmodium	falciparum	5833	PRJNA1054477
SAMN38922447	kali0448_11_Plate6_B	Kali0448	11	B	kali0448_11_Plate6_B	Plasmodium	falciparum	5833	PRJNA1054477
SAMN38936171	kali0457_11_Plate9_A	Kali0457	11	A	kali0457_11_Plate9_A	Plasmodium	falciparum	5833	PRJNA1054477
SAMN38936172	kali0457_11_Plate9_B	Kali0457	11	B	kali0457_11_Plate9_B	Plasmodium	falciparum	5833	PRJNA1054477
SAMN38936195	kali0473_11_Plate8_A	Kali0473	11	A	kali0473_11_Plate8_A	Plasmodium	falciparum	5833	PRJNA1054477
SAMN38936196	kali0473_11_Plate8_B	Kali0473	11	B	kali0473_11_Plate8_B	Plasmodium	falciparum	5833	PRJNA1054477
SAMN38936197	kali0473_11_Plate9_A	Kali0473	11	A	kali0473_11_Plate9_A	Plasmodium	falciparum	5833	PRJNA1054477
SAMN38936198	kali0473_11_Plate9_B	Kali0473	11	B	kali0473_11_Plate9_B	Plasmodium	falciparum	5833	PRJNA1054477
SAMN38936210	kali0480_11_Plate9_A	Kali0480	11	A	kali0480_11_Plate9_A	Plasmodium	falciparum	5833	PRJNA1054477
SAMN38936211	kali0480_11_Plate9_B	Kali0480	11	B	kali0480_11_Plate9_B	Plasmodium	falciparum	5833	PRJNA1054477
SAMN38936620	kali0480_11_Plate1_A	Kali0480	11	A	kali0480_11_Plate1_A	Plasmodium	falciparum	5833	PRJNA1054477
SAMN38936621	kali0480_11_Plate1_B	Kali0480	11	B	kali0480_11_Plate1_B	Plasmodium	falciparum	5833	PRJNA1054477
SAMN38936218	kali0481_11_Plate9_A	Kali0481	11	A	kali0481_11_Plate9_A	Plasmodium	falciparum	5833	PRJNA1054477
SAMN38936219	kali0481_11_Plate9_B	Kali0481	11	B	kali0481_11_Plate9_B	Plasmodium	falciparum	5833	PRJNA1054477
SAMN38936227	kali0490_11_Plate9_A	Kali0490	11	A	kali0490_11_Plate9_A	Plasmodium	falciparum	5833	PRJNA1054477
SAMN38936228	kali0490_11_Plate9_B	Kali0490	11	B	kali0490_11_Plate9_B	Plasmodium	falciparum	5833	PRJNA1054477
SAMN38936631	kali061-11-B_S97	Kali061	11	B	kali061-11-B_S97	Plasmodium	falciparum	5833	PRJNA1054477
SAMN38936630	kali061-11-A_S1	Kali061	11	A	kali061-11-A_S1	Plasmodium	falciparum	5833	PRJNA1054477
SAMN38936638	kali067-11-A_S4	Kali067	11	A	kali067-11-A_S4	Plasmodium	falciparum	5833	PRJNA1054477
SAMN38936639	kali067-11-B_S100	Kali067	11	B	kali067-11-B_S100	Plasmodium	falciparum	5833	PRJNA1054477
SAMN38936652	kali070-11-A_S8	Kali070	11	A	kali070-11-A_S8	Plasmodium	falciparum	5833	PRJNA1054477
SAMN38936653	kali070-11-B_S104	Kali070	11	B	kali070-11-B_S104	Plasmodium	falciparum	5833	PRJNA1054477
SAMN38936676	kali071-11-A_S49	Kali071	11	A	kali071-11-A_S49	Plasmodium	falciparum	5833	PRJNA1054477
SAMN38936677	kali071-11-B_S145	Kali071	11	B	kali071-11-B_S145	Plasmodium	falciparum	5833	PRJNA1054477
SAMN38936688	kali072-11-A_S61	Kali072	11	A	kali072-11-A_S61	Plasmodium	falciparum	5833	PRJNA1054477
SAMN38936689	kali072-11-B_S157	Kali072	11	B	kali072-11-B_S157	Plasmodium	falciparum	5833	PRJNA1054477
SAMN38936716	kali081-11-A_S16	Kali081	11	A	kali081-11-A_S16	Plasmodium	falciparum	5833	PRJNA1054477
SAMN38936717	kali081-11-B_S112	Kali081	11	B	kali081-11-B_S112	Plasmodium	falciparum	5833	PRJNA1054477
SAMN38936740	kali084-11-A_S20	Kali084	11	A	kali084-11-A_S20	Plasmodium	falciparum	5833	PRJNA1054477
SAMN38936741	kali084-11-B_S116	Kali084	11	B	kali084-11-B_S116	Plasmodium	falciparum	5833	PRJNA1054477
SAMN38936758	kali086-11-A_S22	Kali086	11	A	kali086-11-A_S22	Plasmodium	falciparum	5833	PRJNA1054477
SAMN38936759	kali086-11-B_S118	Kali086	11	B	kali086-11-B_S118	Plasmodium	falciparum	5833	PRJNA1054477
SAMN38936778	kali095-11-A_S86	Kali095	11	A	kali095-11-A_S86	Plasmodium	falciparum	5833	PRJNA1054477
SAMN38936779	kali095-11-B_S182	Kali095	11	B	kali095-11-B_S182	Plasmodium	falciparum	5833	PRJNA1054477
SAMN38936802	kali096-11-A_S88	Kali096	11	A	kali096-11-A_S88	Plasmodium	falciparum	5833	PRJNA1054477
SAMN38936803	kali096-11-B_S184	Kali096	11	B	kali096-11-B_S184	Plasmodium	falciparum	5833	PRJNA1054477
SAMN38922019	kali0070_12_Plate3_A	Kali0070	12	A	kali0070_12_Plate3_A	Plasmodium	falciparum	5833	PRJNA1054477
SAMN38922020	kali0070_12_Plate3_B	Kali0070	12	B	kali0070_12_Plate3_B	Plasmodium	falciparum	5833	PRJNA1054477
SAMN38936274	kali0072_12_Plate1_A	Kali0072	12	A	kali0072_12_Plate1_A	Plasmodium	falciparum	5833	PRJNA1054477
SAMN38936275	kali0072_12_Plate1_B	Kali0072	12	B	kali0072_12_Plate1_B	Plasmodium	falciparum	5833	PRJNA1054477
SAMN38936280	kali0081_12_Plate2_A	Kali0081	12	A	kali0081_12_Plate2_A	Plasmodium	falciparum	5833	PRJNA1054477
SAMN38936281	kali0081_12_Plate2_B	Kali0081	12	B	kali0081_12_Plate2_B	Plasmodium	falciparum	5833	PRJNA1054477
SAMN38922027	kali0084_12_Plate3_A	Kali0084	12	A	kali0084_12_Plate3_A	Plasmodium	falciparum	5833	PRJNA1054477
SAMN38922028	kali0084_12_Plate3_B	Kali0084	12	B	kali0084_12_Plate3_B	Plasmodium	falciparum	5833	PRJNA1054477
SAMN38936290	kali0095_12_Plate2_A	Kali0095	12	A	kali0095_12_Plate2_A	Plasmodium	falciparum	5833	PRJNA1054477
SAMN38936291	kali0095_12_Plate2_B	Kali0095	12	B	kali0095_12_Plate2_B	Plasmodium	falciparum	5833	PRJNA1054477
SAMN38936814	kali0106_12_Plate93_A	Kali0106	12	A	kali0106_12_Plate93_A	Plasmodium	falciparum	5833	PRJNA1054477
SAMN38936815	kali0106_12_Plate95_B	Kali0106	12	B	kali0106_12_Plate95_B	Plasmodium	falciparum	5833	PRJNA1054477
SAMN38936304	kali0109_12_Plate1_A	Kali0109	12	A	kali0109_12_Plate1_A	Plasmodium	falciparum	5833	PRJNA1054477
SAMN38936305	kali0109_12_Plate1_B	Kali0109	12	B	kali0109_12_Plate1_B	Plasmodium	falciparum	5833	PRJNA1054477
SAMN38936822	kali0109_12_Plate93_A	Kali0109	12	A	kali0109_12_Plate93_A	Plasmodium	falciparum	5833	PRJNA1054477
SAMN38936823	kali0109_12_Plate95_B	Kali0109	12	B	kali0109_12_Plate95_B	Plasmodium	falciparum	5833	PRJNA1054477
SAMN38936308	kali0110_12_Plate1_A	Kali0110	12	A	kali0110_12_Plate1_A	Plasmodium	falciparum	5833	PRJNA1054477
SAMN38936309	kali0110_12_Plate1_B	Kali0110	12	B	kali0110_12_Plate1_B	Plasmodium	falciparum	5833	PRJNA1054477
SAMN38922208	kali0110_12_Plate5_A	Kali0110	12	A	kali0110_12_Plate5_A	Plasmodium	falciparum	5833	PRJNA1054477
SAMN38922528	kali0110_12_Plate5_B	Kali0110	12	B	kali0110_12_Plate5_B	Plasmodium	falciparum	5833	PRJNA1054477
SAMN38936834	kali0112_12_Plate96_A	Kali0112	12	A	kali0112_12_Plate96_A	Plasmodium	falciparum	5833	PRJNA1054477
SAMN38936835	kali0112_12_Plate97_B	Kali0112	12	B	kali0112_12_Plate97_B	Plasmodium	falciparum	5833	PRJNA1054477
SAMN38975328	kali0113_12_Plate93_A	Kali0113	12	A	kali0113_12_Plate93_A	Plasmodium	falciparum	5833	PRJNA1054477
SAMN38975329	kali0113_12_Plate95_B	Kali0113	12	B	kali0113_12_Plate95_B	Plasmodium	falciparum	5833	PRJNA1054477
SAMN38975350	kali0115_12_Plate93_A	Kali0115	12	A	kali0115_12_Plate93_A	Plasmodium	falciparum	5833	PRJNA1054477
SAMN38975351	kali0115_12_Plate95_B	Kali0115	12	B	kali0115_12_Plate95_B	Plasmodium	falciparum	5833	PRJNA1054477
SAMN38975374	kali0119_12_Plate96_A	Kali0119	12	A	kali0119_12_Plate96_A	Plasmodium	falciparum	5833	PRJNA1054477
SAMN38975375	kali0119_12_Plate97_B	Kali0119	12	B	kali0119_12_Plate97_B	Plasmodium	falciparum	5833	PRJNA1054477
SAMN38922047	kali0119_12_Plate3_A	Kali0119	12	A	kali0119_12_Plate3_A	Plasmodium	falciparum	5833	PRJNA1054477
SAMN38922048	kali0119_12_Plate3_B	Kali0119	12	B	kali0119_12_Plate3_B	Plasmodium	falciparum	5833	PRJNA1054477
SAMN38975394	kali0122_12_Plate93_A	Kali0122	12	A	kali0122_12_Plate93_A	Plasmodium	falciparum	5833	PRJNA1054477
SAMN38975395	kali0122_12_Plate95_B	Kali0122	12	B	kali0122_12_Plate95_B	Plasmodium	falciparum	5833	PRJNA1054477
SAMN38975420	kali0126_12_Plate93_A	Kali0126	12	A	kali0126_12_Plate93_A	Plasmodium	falciparum	5833	PRJNA1054477
SAMN38975421	kali0126_12_Plate95_B	Kali0126	12	B	kali0126_12_Plate95_B	Plasmodium	falciparum	5833	PRJNA1054477
SAMN38975446	kali0137_12_Plate93_A	Kali0137	12	A	kali0137_12_Plate93_A	Plasmodium	falciparum	5833	PRJNA1054477
SAMN38975447	kali0137_12_Plate95_B	Kali0137	12	B	kali0137_12_Plate95_B	Plasmodium	falciparum	5833	PRJNA1054477
SAMN38975466	kali0143_12_Plate93_A	Kali0143	12	A	kali0143_12_Plate93_A	Plasmodium	falciparum	5833	PRJNA1054477
SAMN38975467	kali0143_12_Plate95_B	Kali0143	12	B	kali0143_12_Plate95_B	Plasmodium	falciparum	5833	PRJNA1054477
SAMN38975486	kali0144_12_Plate93_A	Kali0144	12	A	kali0144_12_Plate93_A	Plasmodium	falciparum	5833	PRJNA1054477
SAMN38975487	kali0144_12_Plate95_B	Kali0144	12	B	kali0144_12_Plate95_B	Plasmodium	falciparum	5833	PRJNA1054477
SAMN38975496	kali0147_12_Plate93_A	Kali0147	12	A	kali0147_12_Plate93_A	Plasmodium	falciparum	5833	PRJNA1054477
SAMN38975497	kali0147_12_Plate95_B	Kali0147	12	B	kali0147_12_Plate95_B	Plasmodium	falciparum	5833	PRJNA1054477
SAMN38936348	kali0147_12_Plate1_A	Kali0147	12	A	kali0147_12_Plate1_A	Plasmodium	falciparum	5833	PRJNA1054477
SAMN38936349	kali0147_12_Plate1_B	Kali0147	12	B	kali0147_12_Plate1_B	Plasmodium	falciparum	5833	PRJNA1054477
SAMN38922564	kali0147_12_Plate9_A	Kali0147	12	A	kali0147_12_Plate9_A	Plasmodium	falciparum	5833	PRJNA1054477
SAMN38922565	kali0147_12_Plate9_B	Kali0147	12	B	kali0147_12_Plate9_B	Plasmodium	falciparum	5833	PRJNA1054477
SAMN38975516	kali0148_12_Plate93_A	Kali0148	12	A	kali0148_12_Plate93_A	Plasmodium	falciparum	5833	PRJNA1054477
SAMN38975517	kali0148_12_Plate95_B	Kali0148	12	B	kali0148_12_Plate95_B	Plasmodium	falciparum	5833	PRJNA1054477
SAMN38975526	kali0162_12_Plate96_A	Kali0162	12	A	kali0162_12_Plate96_A	Plasmodium	falciparum	5833	PRJNA1054477
SAMN38975527	kali0162_12_Plate97_B	Kali0162	12	B	kali0162_12_Plate97_B	Plasmodium	falciparum	5833	PRJNA1054477
SAMN38936356	kali0162_12_Plate2_A	Kali0162	12	A	kali0162_12_Plate2_A	Plasmodium	falciparum	5833	PRJNA1054477
SAMN38936357	kali0162_12_Plate2_B	Kali0162	12	B	kali0162_12_Plate2_B	Plasmodium	falciparum	5833	PRJNA1054477
SAMN38975564	kali0175_12_Plate133_B	Kali0175	12	B	kali0175_12_Plate133_B	Plasmodium	falciparum	5833	PRJNA1054477
SAMN38975565	kali0175_12_Plate80_A	Kali0175	12	A	kali0175_12_Plate80_A	Plasmodium	falciparum	5833	PRJNA1054477
SAMN38975584	kali0183_12_Plate96_A	Kali0183	12	A	kali0183_12_Plate96_A	Plasmodium	falciparum	5833	PRJNA1054477
SAMN38975585	kali0183_12_Plate97_B	Kali0183	12	B	kali0183_12_Plate97_B	Plasmodium	falciparum	5833	PRJNA1054477
SAMN38975596	kali0184_12_Plate96_A	Kali0184	12	A	kali0184_12_Plate96_A	Plasmodium	falciparum	5833	PRJNA1054477
SAMN38975597	kali0184_12_Plate97_B	Kali0184	12	B	kali0184_12_Plate97_B	Plasmodium	falciparum	5833	PRJNA1054477
SAMN38975622	kali0186_12_Plate96_A	Kali0186	12	A	kali0186_12_Plate96_A	Plasmodium	falciparum	5833	PRJNA1054477
SAMN38975623	kali0186_12_Plate97_B	Kali0186	12	B	kali0186_12_Plate97_B	Plasmodium	falciparum	5833	PRJNA1054477
SAMN38975646	kali0192_12_Plate96_A	Kali0192	12	A	kali0192_12_Plate96_A	Plasmodium	falciparum	5833	PRJNA1054477
SAMN38975647	kali0192_12_Plate97_B	Kali0192	12	B	kali0192_12_Plate97_B	Plasmodium	falciparum	5833	PRJNA1054477
SAMN38936396	kali0192_12_Plate2_A	Kali0192	12	A	kali0192_12_Plate2_A	Plasmodium	falciparum	5833	PRJNA1054477
SAMN38936397	kali0192_12_Plate2_B	Kali0192	12	B	kali0192_12_Plate2_B	Plasmodium	falciparum	5833	PRJNA1054477
SAMN38975660	kali0193_12_Plate96_A	Kali0193	12	A	kali0193_12_Plate96_A	Plasmodium	falciparum	5833	PRJNA1054477
SAMN38975661	kali0193_12_Plate97_B	Kali0193	12	B	kali0193_12_Plate97_B	Plasmodium	falciparum	5833	PRJNA1054477
SAMN38936404	kali0198_12_Plate1_A	Kali0198	12	A	kali0198_12_Plate1_A	Plasmodium	falciparum	5833	PRJNA1054477
SAMN38936405	kali0198_12_Plate1_B	Kali0198	12	B	kali0198_12_Plate1_B	Plasmodium	falciparum	5833	PRJNA1054477
SAMN38922238	kali0198_12_Plate5_A	Kali0198	12	A	kali0198_12_Plate5_A	Plasmodium	falciparum	5833	PRJNA1054477
SAMN38922605	kali0198_12_Plate5_B	Kali0198	12	B	kali0198_12_Plate5_B	Plasmodium	falciparum	5833	PRJNA1054477
SAMN38975688	kali0203_12_Plate133_B	Kali0203	12	B	kali0203_12_Plate133_B	Plasmodium	falciparum	5833	PRJNA1054477
SAMN38975689	kali0203_12_Plate80_A	Kali0203	12	A	kali0203_12_Plate80_A	Plasmodium	falciparum	5833	PRJNA1054477
SAMN38975700	kali0206_12_Plate133_B	Kali0206	12	B	kali0206_12_Plate133_B	Plasmodium	falciparum	5833	PRJNA1054477
SAMN38975701	kali0206_12_Plate80_A	Kali0206	12	A	kali0206_12_Plate80_A	Plasmodium	falciparum	5833	PRJNA1054477
SAMN38975722	kali0209_12_Plate133_B	Kali0209	12	B	kali0209_12_Plate133_B	Plasmodium	falciparum	5833	PRJNA1054477
SAMN38975723	kali0209_12_Plate80_A	Kali0209	12	A	kali0209_12_Plate80_A	Plasmodium	falciparum	5833	PRJNA1054477
SAMN38975730	kali0211_12_Plate133_B	Kali0211	12	B	kali0211_12_Plate133_B	Plasmodium	falciparum	5833	PRJNA1054477
SAMN38975731	kali0211_12_Plate80_A	Kali0211	12	A	kali0211_12_Plate80_A	Plasmodium	falciparum	5833	PRJNA1054477
SAMN38975738	kali0214_12_Plate133_B	Kali0214	12	B	kali0214_12_Plate133_B	Plasmodium	falciparum	5833	PRJNA1054477
SAMN38975739	kali0214_12_Plate80_A	Kali0214	12	A	kali0214_12_Plate80_A	Plasmodium	falciparum	5833	PRJNA1054477
SAMN38975758	kali0224_12_Plate96_A	Kali0224	12	A	kali0224_12_Plate96_A	Plasmodium	falciparum	5833	PRJNA1054477
SAMN38975759	kali0224_12_Plate97_B	Kali0224	12	B	kali0224_12_Plate97_B	Plasmodium	falciparum	5833	PRJNA1054477
SAMN38975764	kali0236_12_Plate133_B	Kali0236	12	B	kali0236_12_Plate133_B	Plasmodium	falciparum	5833	PRJNA1054477
SAMN38975765	kali0236_12_Plate80_A	Kali0236	12	A	kali0236_12_Plate80_A	Plasmodium	falciparum	5833	PRJNA1054477
SAMN38975772	kali0249_12_Plate96_A	Kali0249	12	A	kali0249_12_Plate96_A	Plasmodium	falciparum	5833	PRJNA1054477
SAMN38975773	kali0249_12_Plate97_B	Kali0249	12	B	kali0249_12_Plate97_B	Plasmodium	falciparum	5833	PRJNA1054477
SAMN38922069	kali0249_12_Plate3_A	Kali0249	12	A	kali0249_12_Plate3_A	Plasmodium	falciparum	5833	PRJNA1054477
SAMN38922070	kali0249_12_Plate3_B	Kali0249	12	B	kali0249_12_Plate3_B	Plasmodium	falciparum	5833	PRJNA1054477
SAMN38975790	kali0250_12_Plate96_A	Kali0250	12	A	kali0250_12_Plate96_A	Plasmodium	falciparum	5833	PRJNA1054477
SAMN38975791	kali0250_12_Plate97_B	Kali0250	12	B	kali0250_12_Plate97_B	Plasmodium	falciparum	5833	PRJNA1054477
SAMN38922077	kali0250_12_Plate3_A	Kali0250	12	A	kali0250_12_Plate3_A	Plasmodium	falciparum	5833	PRJNA1054477
SAMN38922078	kali0250_12_Plate3_B	Kali0250	12	B	kali0250_12_Plate3_B	Plasmodium	falciparum	5833	PRJNA1054477
SAMN38922654	kali0250_12_Plate9_A	Kali0250	12	A	kali0250_12_Plate9_A	Plasmodium	falciparum	5833	PRJNA1054477
SAMN38922655	kali0250_12_Plate9_B	Kali0250	12	B	kali0250_12_Plate9_B	Plasmodium	falciparum	5833	PRJNA1054477
SAMN38922660	kali0255_12_Plate7_A	Kali0255	12	A	kali0255_12_Plate7_A	Plasmodium	falciparum	5833	PRJNA1054477
SAMN38922661	kali0255_12_Plate7_B	Kali0255	12	B	kali0255_12_Plate7_B	Plasmodium	falciparum	5833	PRJNA1054477
SAMN38975824	kali0258_12_Plate81_A	Kali0258	12	A	kali0258_12_Plate81_A	Plasmodium	falciparum	5833	PRJNA1054477
SAMN38975825	kali0258_12_Plate98_B	Kali0258	12	B	kali0258_12_Plate98_B	Plasmodium	falciparum	5833	PRJNA1054477
SAMN38936442	kali0258_12_Plate2_A	Kali0258	12	A	kali0258_12_Plate2_A	Plasmodium	falciparum	5833	PRJNA1054477
SAMN38936443	kali0258_12_Plate2_B	Kali0258	12	B	kali0258_12_Plate2_B	Plasmodium	falciparum	5833	PRJNA1054477
SAMN38975842	kali0259_12_Plate81_A	Kali0259	12	A	kali0259_12_Plate81_A	Plasmodium	falciparum	5833	PRJNA1054477
SAMN38975843	kali0259_12_Plate98_B	Kali0259	12	B	kali0259_12_Plate98_B	Plasmodium	falciparum	5833	PRJNA1054477
SAMN38975856	kali0260_12_Plate133_B	Kali0260	12	B	kali0260_12_Plate133_B	Plasmodium	falciparum	5833	PRJNA1054477
SAMN38975857	kali0260_12_Plate80_A	Kali0260	12	A	kali0260_12_Plate80_A	Plasmodium	falciparum	5833	PRJNA1054477
SAMN38922713	kali0277_12_Plate7_A	Kali0277	12	A	kali0277_12_Plate7_A	Plasmodium	falciparum	5833	PRJNA1054477
SAMN38922714	kali0277_12_Plate7_B	Kali0277	12	B	kali0277_12_Plate7_B	Plasmodium	falciparum	5833	PRJNA1054477
SAMN38922255	kali0280_12_Plate5_A	Kali0280	12	A	kali0280_12_Plate5_A	Plasmodium	falciparum	5833	PRJNA1054477
SAMN38922751	kali0282_12_Plate7_A	Kali0282	12	A	kali0282_12_Plate7_A	Plasmodium	falciparum	5833	PRJNA1054477
SAMN38922752	kali0282_12_Plate7_B	Kali0282	12	B	kali0282_12_Plate7_B	Plasmodium	falciparum	5833	PRJNA1054477
SAMN38975876	kali0284_12_Plate133_B	Kali0284	12	B	kali0284_12_Plate133_B	Plasmodium	falciparum	5833	PRJNA1054477
SAMN38975877	kali0284_12_Plate80_A	Kali0284	12	A	kali0284_12_Plate80_A	Plasmodium	falciparum	5833	PRJNA1054477
SAMN38936460	kali0284_12_Plate2_A	Kali0284	12	A	kali0284_12_Plate2_A	Plasmodium	falciparum	5833	PRJNA1054477
SAMN38936461	kali0284_12_Plate2_B	Kali0284	12	B	kali0284_12_Plate2_B	Plasmodium	falciparum	5833	PRJNA1054477
SAMN38922772	kali0285_12_Plate7_A	Kali0285	12	A	kali0285_12_Plate7_A	Plasmodium	falciparum	5833	PRJNA1054477
SAMN38922773	kali0285_12_Plate7_B	Kali0285	12	B	kali0285_12_Plate7_B	Plasmodium	falciparum	5833	PRJNA1054477
SAMN38922778	kali0286_12_Plate7_A	Kali0286	12	A	kali0286_12_Plate7_A	Plasmodium	falciparum	5833	PRJNA1054477
SAMN38922779	kali0286_12_Plate7_B	Kali0286	12	B	kali0286_12_Plate7_B	Plasmodium	falciparum	5833	PRJNA1054477
SAMN38975908	kali0288_12_Plate81_A	Kali0288	12	A	kali0288_12_Plate81_A	Plasmodium	falciparum	5833	PRJNA1054477
SAMN38975909	kali0288_12_Plate98_B	Kali0288	12	B	kali0288_12_Plate98_B	Plasmodium	falciparum	5833	PRJNA1054477
SAMN38975924	kali0290_12_Plate81_A	Kali0290	12	A	kali0290_12_Plate81_A	Plasmodium	falciparum	5833	PRJNA1054477
SAMN38975925	kali0290_12_Plate98_B	Kali0290	12	B	kali0290_12_Plate98_B	Plasmodium	falciparum	5833	PRJNA1054477
SAMN38975932	kali0291_12_Plate81_A	Kali0291	12	A	kali0291_12_Plate81_A	Plasmodium	falciparum	5833	PRJNA1054477
SAMN38975933	kali0291_12_Plate98_B	Kali0291	12	B	kali0291_12_Plate98_B	Plasmodium	falciparum	5833	PRJNA1054477
SAMN38922830	kali0303_12_Plate7_A	Kali0303	12	A	kali0303_12_Plate7_A	Plasmodium	falciparum	5833	PRJNA1054477
SAMN38922831	kali0303_12_Plate7_B	Kali0303	12	B	kali0303_12_Plate7_B	Plasmodium	falciparum	5833	PRJNA1054477
SAMN38975946	kali0304_12_Plate81_A	Kali0304	12	A	kali0304_12_Plate81_A	Plasmodium	falciparum	5833	PRJNA1054477
SAMN38975947	kali0304_12_Plate98_B	Kali0304	12	B	kali0304_12_Plate98_B	Plasmodium	falciparum	5833	PRJNA1054477
SAMN38975952	kali0308_12_Plate81_A	Kali0308	12	A	kali0308_12_Plate81_A	Plasmodium	falciparum	5833	PRJNA1054477
SAMN38975953	kali0308_12_Plate98_B	Kali0308	12	B	kali0308_12_Plate98_B	Plasmodium	falciparum	5833	PRJNA1054477
SAMN38922857	kali0315_12_Plate7_A	Kali0315	12	A	kali0315_12_Plate7_A	Plasmodium	falciparum	5833	PRJNA1054477
SAMN38922858	kali0315_12_Plate7_B	Kali0315	12	B	kali0315_12_Plate7_B	Plasmodium	falciparum	5833	PRJNA1054477
SAMN38935845	kali0316_12_Plate7_A	Kali0316	12	A	kali0316_12_Plate7_A	Plasmodium	falciparum	5833	PRJNA1054477
SAMN38935846	kali0316_12_Plate7_B	Kali0316	12	B	kali0316_12_Plate7_B	Plasmodium	falciparum	5833	PRJNA1054477
SAMN38935867	kali0317_12_Plate7_A	Kali0317	12	A	kali0317_12_Plate7_A	Plasmodium	falciparum	5833	PRJNA1054477
SAMN38935868	kali0317_12_Plate7_B	Kali0317	12	B	kali0317_12_Plate7_B	Plasmodium	falciparum	5833	PRJNA1054477
SAMN38935881	kali0325_12_Plate7_A	Kali0325	12	A	kali0325_12_Plate7_A	Plasmodium	falciparum	5833	PRJNA1054477
SAMN38935882	kali0325_12_Plate7_B	Kali0325	12	B	kali0325_12_Plate7_B	Plasmodium	falciparum	5833	PRJNA1054477
SAMN38976004	kali0332_12_Plate133_B	Kali0332	12	B	kali0332_12_Plate133_B	Plasmodium	falciparum	5833	PRJNA1054477
SAMN38976005	kali0332_12_Plate80_A	Kali0332	12	A	kali0332_12_Plate80_A	Plasmodium	falciparum	5833	PRJNA1054477
SAMN38936512	kali0332_12_Plate2_A	Kali0332	12	A	kali0332_12_Plate2_A	Plasmodium	falciparum	5833	PRJNA1054477
SAMN38936513	kali0332_12_Plate2_B	Kali0332	12	B	kali0332_12_Plate2_B	Plasmodium	falciparum	5833	PRJNA1054477
SAMN38935906	kali0333_12_Plate8_A	Kali0333	12	A	kali0333_12_Plate8_A	Plasmodium	falciparum	5833	PRJNA1054477
SAMN38935907	kali0333_12_Plate8_B	Kali0333	12	B	kali0333_12_Plate8_B	Plasmodium	falciparum	5833	PRJNA1054477
SAMN38935930	kali0336_12_Plate8_A	Kali0336	12	A	kali0336_12_Plate8_A	Plasmodium	falciparum	5833	PRJNA1054477
SAMN38935931	kali0336_12_Plate8_B	Kali0336	12	B	kali0336_12_Plate8_B	Plasmodium	falciparum	5833	PRJNA1054477
SAMN38935939	kali0337_12_Plate5_B	Kali0337	12	B	kali0337_12_Plate5_B	Plasmodium	falciparum	5833	PRJNA1054477
SAMN38936532	kali0337_12_Plate1_A	Kali0337	12	A	kali0337_12_Plate1_A	Plasmodium	falciparum	5833	PRJNA1054477
SAMN38936533	kali0337_12_Plate1_B	Kali0337	12	B	kali0337_12_Plate1_B	Plasmodium	falciparum	5833	PRJNA1054477
SAMN38922299	kali0337_12_Plate5_A	Kali0337	12	A	kali0337_12_Plate5_A	Plasmodium	falciparum	5833	PRJNA1054477
SAMN38935946	kali0338_12_Plate8_A	Kali0338	12	A	kali0338_12_Plate8_A	Plasmodium	falciparum	5833	PRJNA1054477
SAMN38935947	kali0338_12_Plate8_B	Kali0338	12	B	kali0338_12_Plate8_B	Plasmodium	falciparum	5833	PRJNA1054477
SAMN38935966	kali0343_12_Plate8_A	Kali0343	12	A	kali0343_12_Plate8_A	Plasmodium	falciparum	5833	PRJNA1054477
SAMN38935967	kali0343_12_Plate8_B	Kali0343	12	B	kali0343_12_Plate8_B	Plasmodium	falciparum	5833	PRJNA1054477
SAMN38936542	kali0343_12_Plate1_A	Kali0343	12	A	kali0343_12_Plate1_A	Plasmodium	falciparum	5833	PRJNA1054477
SAMN38936543	kali0343_12_Plate1_B	Kali0343	12	B	kali0343_12_Plate1_B	Plasmodium	falciparum	5833	PRJNA1054477
[truncated: 668 more rows]

## Sheet: legend
Dataset EV8: Raw sequencing accession numbers for amplicon sequencing data
