# Supplementary material for: Infection length and host environment influence on Plasmodium falciparum dry season reservoir
Source: EMBO Mol Med. 2024 Sep 16;16(10):2349–75. doi: 10.1038/s44321-024-00127-w (PMC11473648; doi:10.1038/s44321-024-00127-w)
Supplement: Supplementary file 11 — Source data Fig. 1 [file 44321_2024_127_MOESM11_ESM.zip]

Archive with 4 entries (3 files):
- Figure 1/
- __MACOSX/._Figure 1
- Figure 1/SourceData_1.csv
- __MACOSX/Figure 1/._SourceData_1.csv
