# Supplementary material for: Infection length and host environment influence on Plasmodium falciparum dry season reservoir
Source: EMBO Mol Med. 2024 Sep 16;16(10):2349–75. doi: 10.1038/s44321-024-00127-w (PMC11473648; doi:10.1038/s44321-024-00127-w)
Supplement: Supplementary file 11 — Source data Fig. 1 [file 44321_2024_127_MOESM11_ESM.zip › Figure 1/SourceData_1.csv]

year	month	day	malaria_cases	date
2012	1	1	1	01/01/2012
2012	1	3	0	03/01/2012
2012	1	5	0	05/01/2012
2012	1	7	0	07/01/2012
2012	1	9	0	09/01/2012
2012	1	11	0	11/01/2012
2012	1	13	1	13/01/2012
2012	1	15	0	15/01/2012
2012	1	17	2	17/01/2012
2012	1	19	0	19/01/2012
2012	1	21	0	21/01/2012
2012	1	23	0	23/01/2012
2012	1	25	0	25/01/2012
2012	1	27	0	27/01/2012
2012	1	29	0	29/01/2012
2012	1	31	0	31/01/2012
2012	2	2	0	02/02/2012
2012	2	4	0	04/02/2012
2012	2	6	0	06/02/2012
2012	2	8	0	08/02/2012
2012	2	10	0	10/02/2012
2012	2	12	0	12/02/2012
2012	2	14	0	14/02/2012
2012	2	16	0	16/02/2012
2012	2	18	0	18/02/2012
2012	2	20	0	20/02/2012
2012	2	22	1	22/02/2012
2012	2	24	0	24/02/2012
2012	2	26	0	26/02/2012
2012	2	28	1	28/02/2012
2012	3	1	0	01/03/2012
2012	3	3	0	03/03/2012
2012	3	5	0	05/03/2012
2012	3	7	0	07/03/2012
2012	3	9	0	09/03/2012
2012	3	11	0	11/03/2012
2012	3	13	0	13/03/2012
2012	3	15	0	15/03/2012
2012	3	17	0	17/03/2012
2012	3	19	0	19/03/2012
2012	3	21	0	21/03/2012
2012	3	23	0	23/03/2012
2012	3	25	0	25/03/2012
2012	3	27	0	27/03/2012
2012	3	29	0	29/03/2012
2012	3	31	0	31/03/2012
2012	4	2	0	02/04/2012
2012	4	4	0	04/04/2012
2012	4	6	0	06/04/2012
2012	4	8	0	08/04/2012
2012	4	10	0	10/04/2012
2012	4	12	0	12/04/2012
2012	4	14	0	14/04/2012
2012	4	16	0	16/04/2012
2012	4	18	0	18/04/2012
2012	4	20	0	20/04/2012
2012	4	22	0	22/04/2012
2012	4	24	0	24/04/2012
2012	4	26	0	26/04/2012
2012	4	28	0	28/04/2012
2012	4	30	0	30/04/2012
2012	5	2	0	02/05/2012
2012	5	4	0	04/05/2012
2012	5	6	0	06/05/2012
2012	5	8	0	08/05/2012
2012	5	10	0	10/05/2012
2012	5	12	0	12/05/2012
2012	5	14	0	14/05/2012
2012	5	16	0	16/05/2012
2012	5	18	0	18/05/2012
2012	5	20	0	20/05/2012
2012	5	22	0	22/05/2012
2012	5	24	0	24/05/2012
2012	5	26	0	26/05/2012
2012	5	28	0	28/05/2012
2012	5	30	0	30/05/2012
2012	6	1	0	01/06/2012
2012	6	3	0	03/06/2012
2012	6	5	0	05/06/2012
2012	6	7	2	07/06/2012
2012	6	9	0	09/06/2012
2012	6	11	1	11/06/2012
2012	6	13	4	13/06/2012
2012	6	15	1	15/06/2012
2012	6	17	1	17/06/2012
2012	6	19	5	19/06/2012
2012	6	21	0	21/06/2012
2012	6	23	0	23/06/2012
2012	6	25	1	25/06/2012
2012	6	27	1	27/06/2012
2012	6	29	0	29/06/2012
2012	7	1	0	01/07/2012
2012	7	3	1	03/07/2012
2012	7	5	1	05/07/2012
2012	7	7	2	07/07/2012
2012	7	9	5	09/07/2012
2012	7	11	7	11/07/2012
2012	7	13	8	13/07/2012
2012	7	15	4	15/07/2012
2012	7	17	5	17/07/2012
2012	7	19	6	19/07/2012
2012	7	21	4	21/07/2012
2012	7	23	9	23/07/2012
2012	7	25	4	25/07/2012
2012	7	27	4	27/07/2012
2012	7	29	2	29/07/2012
2012	7	31	3	31/07/2012
2012	8	2	1	02/08/2012
2012	8	4	2	04/08/2012
2012	8	6	3	06/08/2012
2012	8	8	4	08/08/2012
2012	8	10	0	10/08/2012
2012	8	12	6	12/08/2012
2012	8	14	4	14/08/2012
2012	8	16	1	16/08/2012
2012	8	18	1	18/08/2012
2012	8	20	5	20/08/2012
2012	8	22	0	22/08/2012
2012	8	24	2	24/08/2012
2012	8	26	5	26/08/2012
2012	8	28	2	28/08/2012
2012	8	30	0	30/08/2012
2012	9	1	2	01/09/2012
2012	9	3	1	03/09/2012
2012	9	5	5	05/09/2012
2012	9	7	4	07/09/2012
2012	9	9	5	09/09/2012
2012	9	11	2	11/09/2012
2012	9	13	3	13/09/2012
2012	9	15	8	15/09/2012
2012	9	17	4	17/09/2012
2012	9	19	7	19/09/2012
2012	9	21	10	21/09/2012
2012	9	23	2	23/09/2012
2012	9	25	3	25/09/2012
2012	9	27	3	27/09/2012
2012	9	29	2	29/09/2012
2012	10	1	7	01/10/2012
2012	10	3	1	03/10/2012
2012	10	5	3	05/10/2012
2012	10	7	6	07/10/2012
2012	10	9	5	09/10/2012
2012	10	11	4	11/10/2012
2012	10	13	6	13/10/2012
2012	10	15	4	15/10/2012
2012	10	17	8	17/10/2012
2012	10	19	5	19/10/2012
2012	10	21	8	21/10/2012
2012	10	23	12	23/10/2012
2012	10	25	8	25/10/2012
2012	10	27	9	27/10/2012
2012	10	29	3	29/10/2012
2012	10	31	8	31/10/2012
2012	11	2	2	02/11/2012
2012	11	4	5	04/11/2012
2012	11	6	9	06/11/2012
2012	11	8	11	08/11/2012
2012	11	10	8	10/11/2012
2012	11	12	4	12/11/2012
2012	11	14	13	14/11/2012
2012	11	16	8	16/11/2012
2012	11	18	8	18/11/2012
2012	11	20	6	20/11/2012
2012	11	22	4	22/11/2012
2012	11	24	2	24/11/2012
2012	11	26	1	26/11/2012
2012	11	28	5	28/11/2012
2012	11	30	4	30/11/2012
2012	12	2	3	02/12/2012
2012	12	4	4	04/12/2012
2012	12	6	4	06/12/2012
2012	12	8	4	08/12/2012
2012	12	10	6	10/12/2012
2012	12	12	4	12/12/2012
2012	12	14	1	14/12/2012
2012	12	16	2	16/12/2012
2012	12	18	2	18/12/2012
2012	12	20	1	20/12/2012
2012	12	22	1	22/12/2012
2012	12	24	3	24/12/2012
2012	12	26	1	26/12/2012
2012	12	28	1	28/12/2012
2012	12	30	0	30/12/2012
2013	1	1	0	01/01/2013
2013	1	3	0	03/01/2013
2013	1	5	1	05/01/2013
2013	1	7	0	07/01/2013
2013	1	9	1	09/01/2013
2013	1	11	0	11/01/2013
2013	1	13	0	13/01/2013
2013	1	15	0	15/01/2013
2013	1	17	1	17/01/2013
2013	1	19	0	19/01/2013
2013	1	21	0	21/01/2013
2013	1	23	0	23/01/2013
2013	1	25	0	25/01/2013
2013	1	27	0	27/01/2013
2013	1	29	0	29/01/2013
2013	1	31	0	31/01/2013
2013	2	2	1	02/02/2013
2013	2	4	1	04/02/2013
2013	2	6	0	06/02/2013
2013	2	8	2	08/02/2013
2013	2	10	0	10/02/2013
2013	2	12	0	12/02/2013
2013	2	14	0	14/02/2013
2013	2	16	0	16/02/2013
2013	2	18	0	18/02/2013
2013	2	20	0	20/02/2013
2013	2	22	0	22/02/2013
2013	2	24	0	24/02/2013
2013	2	26	0	26/02/2013
2013	2	28	0	28/02/2013
2013	3	2	0	02/03/2013
2013	3	4	0	04/03/2013
2013	3	6	0	06/03/2013
2013	3	8	0	08/03/2013
2013	3	10	0	10/03/2013
2013	3	12	0	12/03/2013
2013	3	14	0	14/03/2013
2013	3	16	0	16/03/2013
2013	3	18	0	18/03/2013
2013	3	20	0	20/03/2013
2013	3	22	0	22/03/2013
2013	3	24	0	24/03/2013
2013	3	26	0	26/03/2013
2013	3	28	0	28/03/2013
2013	3	30	0	30/03/2013
2013	4	1	0	01/04/2013
2013	4	3	0	03/04/2013
2013	4	5	0	05/04/2013
2013	4	7	0	07/04/2013
2013	4	9	0	09/04/2013
2013	4	11	0	11/04/2013
2013	4	13	0	13/04/2013
2013	4	15	0	15/04/2013
2013	4	17	0	17/04/2013
2013	4	19	0	19/04/2013
2013	4	21	0	21/04/2013
2013	4	23	0	23/04/2013
2013	4	25	0	25/04/2013
2013	4	27	0	27/04/2013
2013	4	29	0	29/04/2013
2013	5	1	0	01/05/2013
2013	5	3	0	03/05/2013
2013	5	5	0	05/05/2013
2013	5	7	0	07/05/2013
2013	5	9	0	09/05/2013
2013	5	11	0	11/05/2013
2013	5	13	0	13/05/2013
2013	5	15	0	15/05/2013
2013	5	17	0	17/05/2013
2013	5	19	1	19/05/2013
2013	5	21	0	21/05/2013
2013	5	23	0	23/05/2013
2013	5	25	0	25/05/2013
2013	5	27	0	27/05/2013
2013	5	29	0	29/05/2013
2013	5	31	0	31/05/2013
2013	6	2	0	02/06/2013
2013	6	4	0	04/06/2013
2013	6	6	0	06/06/2013
2013	6	8	0	08/06/2013
2013	6	10	0	10/06/2013
2013	6	12	0	12/06/2013
2013	6	14	0	14/06/2013
2013	6	16	0	16/06/2013
2013	6	18	0	18/06/2013
2013	6	20	0	20/06/2013
2013	6	22	0	22/06/2013
2013	6	24	0	24/06/2013
2013	6	26	0	26/06/2013
2013	6	28	0	28/06/2013
2013	6	30	0	30/06/2013
2013	7	2	0	02/07/2013
2013	7	4	1	04/07/2013
2013	7	6	2	06/07/2013
2013	7	8	1	08/07/2013
2013	7	10	2	10/07/2013
2013	7	12	0	12/07/2013
2013	7	14	1	14/07/2013
2013	7	16	4	16/07/2013
2013	7	18	2	18/07/2013
2013	7	20	2	20/07/2013
2013	7	22	4	22/07/2013
2013	7	24	3	24/07/2013
2013	7	26	2	26/07/2013
2013	7	28	6	28/07/2013
2013	7	30	5	30/07/2013
2013	8	1	6	01/08/2013
2013	8	3	1	03/08/2013
2013	8	5	4	05/08/2013
2013	8	7	4	07/08/2013
2013	8	9	4	09/08/2013
2013	8	11	6	11/08/2013
2013	8	13	5	13/08/2013
2013	8	15	4	15/08/2013
2013	8	17	2	17/08/2013
2013	8	19	2	19/08/2013
2013	8	21	9	21/08/2013
2013	8	23	1	23/08/2013
2013	8	25	3	25/08/2013
2013	8	27	3	27/08/2013
2013	8	29	4	29/08/2013
2013	8	31	8	31/08/2013
2013	9	2	0	02/09/2013
2013	9	4	3	04/09/2013
2013	9	6	5	06/09/2013
2013	9	8	2	08/09/2013
2013	9	10	1	10/09/2013
2013	9	12	1	12/09/2013
2013	9	14	1	14/09/2013
2013	9	16	4	16/09/2013
2013	9	18	5	18/09/2013
2013	9	20	3	20/09/2013
2013	9	22	0	22/09/2013
2013	9	24	5	24/09/2013
2013	9	26	3	26/09/2013
2013	9	28	6	28/09/2013
2013	9	30	6	30/09/2013
2013	10	2	3	02/10/2013
2013	10	4	4	04/10/2013
2013	10	6	5	06/10/2013
2013	10	8	6	08/10/2013
2013	10	10	10	10/10/2013
2013	10	12	10	12/10/2013
2013	10	14	6	14/10/2013
2013	10	16	13	16/10/2013
2013	10	18	12	18/10/2013
2013	10	20	8	20/10/2013
2013	10	22	4	22/10/2013
2013	10	24	2	24/10/2013
2013	10	26	4	26/10/2013
2013	10	28	10	28/10/2013
2013	10	30	7	30/10/2013
2013	11	1	8	01/11/2013
2013	11	3	15	03/11/2013
2013	11	5	6	05/11/2013
2013	11	7	9	07/11/2013
2013	11	9	4	09/11/2013
2013	11	11	6	11/11/2013
2013	11	13	4	13/11/2013
2013	11	15	4	15/11/2013
2013	11	17	4	17/11/2013
2013	11	19	3	19/11/2013
2013	11	21	7	21/11/2013
2013	11	23	6	23/11/2013
2013	11	25	3	25/11/2013
2013	11	27	1	27/11/2013
2013	11	29	2	29/11/2013
2013	12	1	3	01/12/2013
2013	12	3	3	03/12/2013
2013	12	5	2	05/12/2013
2013	12	7	0	07/12/2013
2013	12	9	1	09/12/2013
2013	12	11	2	11/12/2013
2013	12	13	2	13/12/2013
2013	12	15	1	15/12/2013
2013	12	17	1	17/12/2013
2013	12	19	2	19/12/2013
2013	12	21	0	21/12/2013
2013	12	23	1	23/12/2013
2013	12	25	2	25/12/2013
2013	12	27	1	27/12/2013
2013	12	29	1	29/12/2013
2013	12	31	0	31/12/2013
