# Supplementary material for: Infection length and host environment influence on Plasmodium falciparum dry season reservoir
Source: EMBO Mol Med. 2024 Sep 16;16(10):2349–75. doi: 10.1038/s44321-024-00127-w (PMC11473648; doi:10.1038/s44321-024-00127-w)
Supplement: Supplementary file 12 — Source data Fig. 3 [file 44321_2024_127_MOESM12_ESM.zip]

Archive with 38 entries (31 files):
- Figure 3/
- __MACOSX/._Figure 3
- Figure 3/3C-D/
- __MACOSX/Figure 3/._3C-D
- Figure 3/3E/
- __MACOSX/Figure 3/._3E
- Figure 3/3B/
- __MACOSX/Figure 3/._3B
- Figure 3/.DS_Store
- __MACOSX/Figure 3/._.DS_Store
- Figure 3/3A/
- __MACOSX/Figure 3/._3A
- Figure 3/3F/
- __MACOSX/Figure 3/._3F
- Figure 3/3G/
- __MACOSX/Figure 3/._3G
- Figure 3/3C-D/SourceData_3C.xlsx
- __MACOSX/Figure 3/3C-D/._SourceData_3C.xlsx
- Figure 3/3C-D/readme_3C-D.rtf
- __MACOSX/Figure 3/3C-D/._readme_3C-D.rtf
- Figure 3/3E/SourceData_3E_TEM.xlsx
- __MACOSX/Figure 3/3E/._SourceData_3E_TEM.xlsx
- Figure 3/3E/Readme3E.txt
- __MACOSX/Figure 3/3E/._Readme3E.txt
- Figure 3/3B/SourceData_3B.xlsx.xlsx
- __MACOSX/Figure 3/3B/._SourceData_3B.xlsx.xlsx
- Figure 3/3A/SourceData_3A.xlsx
- __MACOSX/Figure 3/3A/._SourceData_3A.xlsx
- Figure 3/3F/Readme3F.txt
- __MACOSX/Figure 3/3F/._Readme3F.txt
- Figure 3/3F/SourceData_3F_SEM.xlsx
- __MACOSX/Figure 3/3F/._SourceData_3F_SEM.xlsx
- Figure 3/3G/MAY_009.tif
- __MACOSX/Figure 3/3G/._MAY_009.tif
- Figure 3/3G/MAY_012_uninfected.tif
- __MACOSX/Figure 3/3G/._MAY_012_uninfected.tif
- Figure 3/3G/OCT_033.tif
- __MACOSX/Figure 3/3G/._OCT_033.tif
