# Supplementary material for: Infection length and host environment influence on Plasmodium falciparum dry season reservoir
Source: EMBO Mol Med. 2024 Sep 16;16(10):2349–75. doi: 10.1038/s44321-024-00127-w (PMC11473648; doi:10.1038/s44321-024-00127-w)
Supplement: Supplementary file 12 — Source data Fig. 3 [file 44321_2024_127_MOESM12_ESM.zip › Figure 3/3C-D/SourceData_3C.xlsx]

## Sheet: Sheet 1
Sample_ID	Hours_in_Culture	Percentage_iRBCs	Supplementation_type	Fold_change	confirmed	Collection_Year	Collection_Month
Kali0181	0	0.00336	N/A	N/A		19	May
Kali0181	16	0.00336	May	1	1	19	May
Kali0181	25	0.00558	May	1.66	1.66071	19	May
Kali0181	36	0.00316	May	0.566	0.566308	19	May
Kali0181	42	0.00447	May	1.41	1.41456	19	May
Kali0181	16	0.0035	Oct	1.04	1.04167	19	May
Kali0181	25	0.00483	Oct	1.38	1.38	19	May
Kali0181	36	0.00478	Oct	0.99	0.856631	19	May
Kali0181	42	0.00438	Oct	0.916	0.916318	19	May
Kali0181	16	0.00326	RPMIc	0.97	0.970238	19	May
Kali0181	25	0.00532	RPMIc	1.63	1.6319	19	May
Kali0181	36	0.00902	RPMIc	1.7	1.86749	19	May
Kali0181	42	0.00364	RPMIc	0.404	0.403548	19	May
Kali0226	0	0.00863	N/A	N/A		19	Jan
Kali0226	18	0.015	May	1.74	1.73812	19	Jan
Kali0226	25	0.011	May	0.733	0.733333	19	Jan
Kali0226	42	0.0065	May	0.591	0.590909	19	Jan
Kali0226	50	0.00897	May	1.38	1.38	19	Jan
Kali0226	18	0.012	Oct	1.39	1.3905	19	Jan
Kali0226	25	0.013	Oct	1.08	1.08333	19	Jan
Kali0226	42	0.00628	Oct	0.483	0.483077	19	Jan
Kali0226	50	0.00879	Oct	1.4	1.39968	19	Jan
Kali0226	18	0.011	RPMIc	1.27	1.27462	19	Jan
Kali0226	25	0.00869	RPMIc	0.79	0.79	19	Jan
Kali0226	42	0.00406	RPMIc	0.467	0.467204	19	Jan
Kali0226	50	0.01	RPMIc	2.46	2.46305	19	Jan
Kali0226	0	0.012	N/A	N/A	N/A	19	May
Kali0226	16	0.00774	May	0.645	0.645	19	May
Kali0226	25	0.00895	May	1.16	1.15633	19	May
Kali0226	36	0.011	May	1.23	1.22905	19	May
Kali0226	42	0.014	May	1.27	1.27273	19	May
Kali0226	16	0.00705	Oct	0.588	0.5875	19	May
Kali0226	25	0.00767	Oct	1.09	1.08794	19	May
Kali0226	36	0.01	Oct	1.3	1.30378	19	May
Kali0226	42	0.012	Oct	1.2	1.2	19	May
Kali0226	16	0.00728	RPMIc	0.607	0.606667	19	May
Kali0226	25	0.0088	RPMIc	1.21	1.20879	19	May
Kali0226	36	0.013	RPMIc	1.48	1.47727	19	May
Kali0226	42	0.018	RPMIc	1.38	1.38462	19	May
Kali0271	0	0.019	N/A	N/A		19	Jan
Kali0271	18	0.00494	May	0.26	0.26	19	Jan
Kali0271	25	0.00838	May	1.7	1.69636	19	Jan
Kali0271	42	0.019	May	2.27	2.2673	19	Jan
Kali0271	50	0.011	May	0.579	0.578947	19	Jan
Kali0271	18	0.00604	Oct	0.318	0.317895	19	Jan
Kali0271	25	0.013	Oct	2.15	2.15232	19	Jan
Kali0271	42	0.00879	Oct	0.676	0.676154	19	Jan
Kali0271	50	0.025	Oct	2.84	2.84414	19	Jan
Kali0271	18	0.00645	RPMIc	0.339	0.339474	19	Jan
Kali0271	25	0.01	RPMIc	1.55	1.55039	19	Jan
Kali0271	42	0.027	RPMIc	2.7	2.7	19	Jan
Kali0271	50	0.017	RPMIc	0.63	0.62963	19	Jan
Kali0274	0	0.019	N/A	N/A		19	Jan
Kali0274	18	0.042	May	2.21	2.21053	19	Jan
Kali0274	25	0.014	May	0.333	0.333333	19	Jan
Kali0274	42	0.011	May	0.786	0.785714	19	Jan
Kali0274	50	0.022	May	2	2	19	Jan
Kali0274	18	0.02	Oct	1.05	1.05263	19	Jan
Kali0274	25	0.022	Oct	1.1	1.1	19	Jan
Kali0274	42	0.015	Oct	0.682	0.681818	19	Jan
Kali0274	50	0.033	Oct	2.2	2.2	19	Jan
Kali0274	18	0.012	RPMIc	0.632	0.631579	19	Jan
Kali0274	25	0.025	RPMIc	2.08	2.08333	19	Jan
Kali0274	42	0.025	RPMIc	1	1	19	Jan
Kali0274	50	0.053	RPMIc	2.12	2.12	19	Jan
Kali0274	0	0.00604	N/A	N/A		19	May
Kali0274	16	0.00931	May	1.54	1.54139	19	May
Kali0274	25	0.017	May	1.83	1.82599	19	May
Kali0274	36	0.00597	May	0.351	0.351176	19	May
Kali0274	42	0.013	May	2.18	2.17755	19	May
Kali0274	16	0.011	Oct	1.82	1.82119	19	May
Kali0274	25	0.021	Oct	1.91	1.90909	19	May
Kali0274	36	0.00843	Oct	0.401	0.401429	19	May
Kali0274	42	0.013	Oct	1.54	1.54211	19	May
Kali0274	16	0.00929	RPMIc	1.54	1.53808	19	May
Kali0274	25	0.00801	RPMIc	0.862	0.862217	19	May
Kali0274	36	0.00599	RPMIc	0.748	0.747815	19	May
Kali0274	42	0.013	RPMIc	2.17	2.17028	19	May
Kali0276	0	0.00643	N/A	N/A		19	Jan
Kali0276	18	0.00686	May	1.07	1.06687	19	Jan
Kali0276	25	0.00612	May	0.892	0.892128	19	Jan
Kali0276	42	0.017	May	2.78	2.77778	19	Jan
Kali0276	50	0.035	May	2.06	2.05882	19	Jan
Kali0276	18	0.00658	Oct	1.02	1.02333	19	Jan
Kali0276	25	0.00674	Oct	1.02	1.02432	19	Jan
Kali0276	42	0.019	Oct	2.82	2.81899	19	Jan
Kali0276	50	0.03	Oct	1.58	1.57895	19	Jan
Kali0276	18	0.00685	RPMIc	1.07	1.06532	19	Jan
Kali0276	25	0.0094	RPMIc	1.37	1.37226	19	Jan
Kali0276	42	0.019	RPMIc	2.02	2.02128	19	Jan
Kali0276	50	0.033	RPMIc	1.74	1.73684	19	Jan
Kali0276	0	0.00237	N/A	N/A		19	May
Kali0276	16	0.00594	May	2.51	2.50633	19	May
Kali0276	25	0.00475	May	0.8	0.799663	19	May
Kali0276	36	0.013	May	2.74	2.73684	19	May
Kali0276	42	0.00551	May	0.424	0.423846	19	May
Kali0276	16	0.00471	Oct	1.99	1.98734	19	May
Kali0276	25	0.00492	Oct	1.04	1.04459	19	May
Kali0276	36	0.00666	Oct	1.35	1.35366	19	May
Kali0276	42	0.00845	Oct	1.27	1.26877	19	May
Kali0276	16	0.00373	RPMIc	1.57	1.57384	19	May
Kali0276	25	0.00538	RPMIc	1.44	1.44236	19	May
Kali0276	36	0.015	RPMIc	2.79	2.7881	19	May
Kali0276	42	0.014	RPMIc	0.933	0.933333	19	May
Kali0304	0	0.029	N/A	N/A		19	Jan
Kali0304	18	0.019	May	0.655	0.655172	19	Jan
Kali0304	25	0.031	May	1.63	1.63158	19	Jan
Kali0304	42	0.078	May	2.52	2.51613	19	Jan
Kali0304	50	0.023	May	0.295	0.294872	19	Jan
Kali0304	18	0.024	Oct	0.828	0.827586	19	Jan
Kali0304	25	0.037	Oct	1.54	1.54167	19	Jan
Kali0304	42	0.083	Oct	2.24	2.24324	19	Jan
Kali0304	50	0.04	Oct	0.482	0.481928	19	Jan
Kali0304	18	0.019	RPMIc	0.655	0.655172	19	Jan
Kali0304	25	0.038	RPMIc	2	2	19	Jan
Kali0304	42	0.15	RPMIc	3.95	3.94737	19	Jan
Kali0304	50	0.035	RPMIc	0.233	0.233333	19	Jan
Kali0304	0	0.00667	N/A	N/A		19	May
Kali0304	16	0.00251	May	0.376	0.376312	19	May
Kali0304	25	0.00386	May	1.54	1.53785	19	May
Kali0304	36	0.013	May	3.37	3.36788	19	May
Kali0304	42	0.013	May	1	1	19	May
Kali0304	16	0.00203	Oct	0.304	0.304348	19	May
Kali0304	25	0.00479	Oct	2.36	2.35961	19	May
Kali0304	36	0.012	Oct	2.51	2.50522	19	May
Kali0304	42	0.023	Oct	1.92	1.91667	19	May
Kali0304	16	0.0061	RPMIc	0.915	0.914543	19	May
Kali0304	25	0.00763	RPMIc	1.25	1.25082	19	May
Kali0304	36	0.011	RPMIc	1.44	1.44168	19	May
Kali0304	42	0.012	RPMIc	1.09	1.09091	19	May
Kali0335	0	0.00727	N/A	N/A		19	Jan
Kali0335	18	0.0031	May	0.426	0.42641	19	Jan
Kali0335	25	0.00442	May	1.43	1.42581	19	Jan
Kali0335	42	0.00672	May	1.52	1.52036	19	Jan
Kali0335	50	0.011	May	1.64	1.6369	19	Jan
Kali0335	18	0.00205	Oct	0.282	0.281981	19	Jan
Kali0335	25	0.00481	Oct	2.35	2.34634	19	Jan
Kali0335	42	0.00914	Oct	1.9	1.90021	19	Jan
Kali0335	50	0.012	Oct	1.31	1.31291	19	Jan
Kali0335	18	0.00343	RPMIc	0.472	0.471802	19	Jan
Kali0335	25	0.00487	RPMIc	1.42	1.41983	19	Jan
Kali0335	42	0.014	RPMIc	2.87	2.87474	19	Jan
Kali0335	50	0.013	RPMIc	0.929	0.928571	19	Jan
Kali0336	0	0.00227	N/A	N/A		19	Jan
Kali0336	18	0.00226	May	0.996	0.995595	19	Jan
Kali0336	25	0.00264	May	1.17	1.16814	19	Jan
Kali0336	42	0.0032	May	1.21	1.21212	19	Jan
Kali0336	50	0.00696	May	2.18	2.175	19	Jan
Kali0336	18	0.00223	Oct	0.982	0.982379	19	Jan
Kali0336	25	0.00222	Oct	0.996	0.995516	19	Jan
Kali0336	42	0.00368	Oct	1.66	1.65766	19	Jan
Kali0336	50	0.00474	Oct	1.29	1.28804	19	Jan
Kali0336	18	0.00129	RPMIc	0.568	0.568282	19	Jan
Kali0336	25	0.006	RPMIc	4.65	4.65116	19	Jan
Kali0336	42	0.00778	RPMIc	1.3	1.29667	19	Jan
Kali0336	50	0.012	RPMIc	1.54	1.54242	19	Jan
Kali0336	0	0.00598	N/A	N/A		19	May
Kali0336	16	0.00561	May	0.938	0.938127	19	May
Kali0336	25	0.00421	May	0.75	0.750446	19	May
Kali0336	36	0.0078	May	1.85	1.85273	19	May
Kali0336	42	0.01	May	1.28	1.28205	19	May
Kali0336	16	0.00377	Oct	0.63	0.630435	19	May
Kali0336	25	0.0032	Oct	0.849	0.848806	19	May
Kali0336	36	0.00419	Oct	1.31	1.30937	19	May
Kali0336	42	0.00734	Oct	1.75	1.75179	19	May
Kali0336	16	0.00489	RPMIc	0.818	0.817726	19	May
Kali0336	25	0.00461	RPMIc	0.943	0.94274	19	May
Kali0336	36	0.00696	RPMIc	1.51	1.50976	19	May
Kali0336	42	0.013	RPMIc	1.87	1.86782	19	May
Kali0348	0	0.00694	N/A	N/A		19	Jan
Kali0348	18	0.00611	May	0.88	0.880403	19	Jan
Kali0348	25	0.012	May	1.96	1.96399	19	Jan
Kali0348	42	0.0052	May	0.433	0.433333	19	Jan
Kali0348	50	0.00474	May	0.912	0.911538	19	Jan
Kali0348	18	0.00871	Oct	1.26	1.25504	19	Jan
Kali0348	25	0.012	Oct	1.38	1.37773	19	Jan
Kali0348	42	0.0078	Oct	0.65	0.65	19	Jan
Kali0348	50	0.00612	Oct	0.785	0.784615	19	Jan
Kali0348	18	0.00733	RPMIc	1.06	1.0562	19	Jan
Kali0348	25	0.00929	RPMIc	1.27	1.26739	19	Jan
Kali0348	42	0.00983	RPMIc	1.06	1.05813	19	Jan
Kali0348	50	0.011	RPMIc	1.12	1.11902	19	Jan
Kali0348	0	0.0092	N/A	N/A		19	May
Kali0348	16	0.00296	May	0.322	0.321739	19	May
Kali0348	25	0.00581	May	1.96	1.96284	19	May
Kali0348	36	0.00664	May	1.14	1.14286	19	May
Kali0348	42	0.00933	May	1.41	1.40512	19	May
Kali0348	16	0.00301	Oct	0.327	0.327174	19	May
Kali0348	25	0.00395	Oct	1.31	1.31229	19	May
Kali0348	36	0.00269	Oct	0.681	0.681013	19	May
Kali0348	42	0.00904	Oct	3.36	3.36059	19	May
Kali0348	16	0.00218	RPMIc	0.237	0.236957	19	May
Kali0348	25	0.00769	RPMIc	3.53	3.52752	19	May
Kali0348	36	0.00811	RPMIc	1.05	1.05462	19	May
Kali0348	42	0.014	RPMIc	1.73	1.72626	19	May
Kali0349	0	0.033	N/A	N/A		19	May
Kali0349	16	0.026	May	0.788	0.787879	19	May
Kali0349	25	0.024	May	0.923	0.923077	19	May
Kali0349	36	0.024	May	1	1	19	May
Kali0349	42	0.033	May	1.38	1.375	19	May
Kali0349	16	0.026	Oct	0.788	0.787879	19	May
Kali0349	25	0.024	Oct	0.923	0.923077	19	May
Kali0349	36	0.019	Oct	0.792	0.791667	19	May
Kali0349	42	0.034	Oct	1.79	1.78947	19	May
Kali0349	16	0.023	RPMIc	0.697	0.69697	19	May
Kali0349	25	0.026	RPMIc	1.13	1.13043	19	May
Kali0349	36	0.038	RPMIc	1.46	1.46154	19	May
Kali0349	42	0.061	RPMIc	1.61	1.60526	19	May
Kali0350	0	0.016	N/A	N/A		19	May
Kali0350	16	0.01	May	0.625	0.625	19	May
Kali0350	25	0.01	May	1	1	19	May
Kali0350	36	0.00695	May	0.695	0.695	19	May
Kali0350	42	0.017	May	2.45	2.44604	19	May
Kali0350	16	0.00824	Oct	0.515	0.515	19	May
Kali0350	25	0.00817	Oct	0.992	0.991505	19	May
Kali0350	36	0.011	Oct	1.35	1.34639	19	May
Kali0350	42	0.019	Oct	1.73	1.72727	19	May
Kali0350	16	0.00819	RPMIc	0.512	0.511875	19	May
Kali0350	25	0.00918	RPMIc	1.12	1.12088	19	May
Kali0350	36	0.00975	RPMIc	1.06	1.06209	19	May
Kali0350	42	0.012	RPMIc	1.23	1.23077	19	May
Kali0378	0	0.00121	N/A	N/A		19	May
Kali0378	16	0.00339	May	2.8	2.80165	19	May
Kali0378	25	0.00218	May	0.643	0.643068	19	May
Kali0378	36	0.00405	May	1.86	1.8578	19	May
Kali0378	42	0.01	May	2.47	2.46914	19	May
Kali0378	16	0.00234	Oct	1.93	1.93388	19	May
Kali0378	25	0.00325	Oct	1.39	1.38889	19	May
Kali0378	36	0.00314	Oct	0.966	0.966154	19	May
Kali0378	42	0.00583	Oct	1.86	1.85669	19	May
Kali0378	16	0.00137	RPMIc	1.13	1.13223	19	May
Kali0378	25	0.00295	RPMIc	2.15	2.15328	19	May
Kali0378	36	0.00387	RPMIc	1.31	1.31186	19	May
Kali0378	42	0.00469	RPMIc	1.21	1.21189	19	May
Kali0405	N/A	0.00787	N/A	N/A		19	Jan
Kali0405	18	0.00644	May	0.818	0.818297	19	Jan
Kali0405	25	0.013	May	2.02	2.01863	19	Jan
Kali0405	42	0.015	May	1.15	1.15385	19	Jan
Kali0405	50	0.026	May	1.73	1.73333	19	Jan
Kali0405	18	0.00806	Oct	1.02	1.02414	19	Jan
Kali0405	25	0.014	Oct	1.74	1.73697	19	Jan
Kali0405	42	0.016	Oct	1.14	1.14286	19	Jan
Kali0405	50	0.024	Oct	1.5	1.5	19	Jan
Kali0405	18	0.01	RPMIc	1.27	1.27065	19	Jan
Kali0405	25	0.022	RPMIc	2.2	2.2	19	Jan
Kali0405	42	0.019	RPMIc	0.864	0.863636	19	Jan
Kali0405	50	0.037	RPMIc	1.95	1.94737	19	Jan
Kali0405	0	0.00445	N/A	N/A		19	May
Kali0405	16	0.00314	May	0.706	0.705618	19	May
Kali0405	25	0.00496	May	1.58	1.57962	19	May
Kali0405	36	0.0043	May	0.867	0.866935	19	May
Kali0405	42	0.00913	May	2.12	2.12326	19	May
Kali0405	16	0.00361	Oct	0.811	0.811236	19	May
Kali0405	25	0.00429	Oct	1.19	1.18837	19	May
Kali0405	36	0.00717	Oct	1.67	1.67133	19	May
Kali0405	42	0.00693	Oct	0.967	0.966527	19	May
Kali0405	16	0.00394	RPMIc	0.885	0.885393	19	May
Kali0405	25	0.00739	RPMIc	1.88	1.87563	19	May
Kali0405	36	0.019	RPMIc	2.57	2.57104	19	May
Kali0405	42	0.015	RPMIc	0.789	0.789474	19	May
Kali0415	0	0.00854	N/A	N/A		19	Jan
Kali0415	18	0.00851	May	0.996	0.996487	19	Jan
Kali0415	25	0.019	May	2.23	2.23267	19	Jan
Kali0415	42	0.03	May	1.58	1.57895	19	Jan
Kali0415	50	0.046	May	1.53	1.53333	19	Jan
Kali0415	18	0.012	Oct	1.41	1.40515	19	Jan
Kali0415	25	0.02	Oct	1.67	1.66667	19	Jan
Kali0415	42	0.059	Oct	2.95	2.95	19	Jan
Kali0415	50	0.044	Oct	0.746	0.745763	19	Jan
Kali0415	18	0.011	RPMIc	1.29	1.28806	19	Jan
Kali0415	25	0.046	RPMIc	4.18	4.18182	19	Jan
Kali0415	42	0.074	RPMIc	1.61	1.6087	19	Jan
Kali0415	50	0.057	RPMIc	0.77	0.77027	19	Jan
Kali0418	0	0.011	N/A	N/A		19	Jan
Kali0418	18	0.00655	May	0.595	0.595455	19	Jan
Kali0418	25	0.015	May	2.29	2.29008	19	Jan
Kali0418	42	0.014	May	0.933	0.933333	19	Jan
Kali0418	50	0.00799	May	0.571	0.570714	19	Jan
Kali0418	18	0.01	Oct	0.909	0.909091	19	Jan
Kali0418	25	0.013	Oct	1.3	1.3	19	Jan
Kali0418	42	0.02	Oct	1.54	1.53846	19	Jan
Kali0418	50	0.012	Oct	0.6	0.6	19	Jan
Kali0418	18	0.00761	RPMIc	0.692	0.691818	19	Jan
Kali0418	25	0.011	RPMIc	1.45	1.44547	19	Jan
Kali0418	42	0.035	RPMIc	3.18	3.18182	19	Jan
Kali0418	50	0.014	RPMIc	0.4	0.4	19	Jan
Kali0445	N/A	0.02	N/A	N/A		19	Jan
Kali0445	18	0.006	May	0.3	0.3	19	Jan
Kali0445	25	0.013	May	2.17	2.16667	19	Jan
Kali0445	42	0.024	May	1.85	1.84615	19	Jan
Kali0445	50	0.03	May	1.25	1.25	19	Jan
Kali0445	18	0.012	Oct	0.6	0.6	19	Jan
Kali0445	25	0.011	Oct	0.917	0.916667	19	Jan
Kali0445	42	0.029	Oct	2.64	2.63636	19	Jan
Kali0445	50	0.036	Oct	1.24	1.24138	19	Jan
Kali0445	18	0.00836	RPMIc	0.418	0.418	19	Jan
Kali0445	25	0.023	RPMIc	2.75	2.7512	19	Jan
Kali0445	42	0.031	RPMIc	1.35	1.34783	19	Jan
Kali0445	50	0.033	RPMIc	1.06	1.06452	19	Jan
Kali0445	N/A	0.00265	N/A	N/A		19	May
Kali0445	16	0.00495	May	1.87	1.86792	19	May
Kali0445	25	0.02	May	4.04	4.0404	19	May
Kali0445	36	0.00468	May	0.234	0.234	19	May
Kali0445	42	0.01	May	2.14	2.13675	19	May
Kali0445	16	0.00411	Oct	1.55	1.55094	19	May
Kali0445	25	0.021	Oct	5.11	5.10949	19	May
Kali0445	36	0.00561	Oct	0.267	0.267143	19	May
Kali0445	42	0.00782	Oct	1.39	1.39394	19	May
Kali0445	16	0.00343	RPMIc	1.29	1.29434	19	May
Kali0445	25	0.00604	RPMIc	1.76	1.76093	19	May
Kali0445	36	0.011	RPMIc	1.82	1.82119	19	May
Kali0445	42	0.00448	RPMIc	0.407	0.407273	19	May
Kali0495	0	0.00406	N/A	N/A		19	May
Kali0495	16	0.00286	May	0.704	0.704433	19	May
Kali0495	25	0.00641	May	2.24	2.24126	19	May
Kali0495	36	0.00282	May	0.44	0.439938	19	May
Kali0495	42	0.01	May	3.55	3.5461	19	May
Kali0495	16	0.00263	Oct	0.648	0.647783	19	May
Kali0495	25	0.00342	Oct	1.3	1.30038	19	May
Kali0495	36	0.00348	Oct	1.02	1.01754	19	May
Kali0495	42	0.01	Oct	2.87	2.87356	19	May
Kali0495	16	0.00377	RPMIc	0.929	0.928571	19	May
Kali0495	25	0.00769	RPMIc	2.04	2.03979	19	May
Kali0495	36	0.00741	RPMIc	0.964	0.963589	19	May
Kali0495	42	0.011	RPMIc	1.48	1.48448	19	May
Kali0538	0	0.094	N/A	N/A		19	MAL
Kali0538	18	0.019	May	0.202128	0.202128	19	MAL
Kali0538	24	0.042	May	2.21053	2.21053	19	MAL
Kali0538	38	0.023	May	0.547619	0.547619	19	MAL
Kali0538	48	0.07	May	3.04348	3.04348	19	MAL
Kali0538	18	0.026	Oct	0.276596	0.276596	19	MAL
Kali0538	24	0.038	Oct	1.46154	1.46154	19	MAL
Kali0538	38	0.018	Oct	0.473684	0.473684	19	MAL
Kali0538	48	0.079	Oct	4.38889	4.38889	19	MAL
Kali0538	18	0.08	RPMIc	0.851064	0.851064	19	MAL
Kali0538	24	0.061	RPMIc	0.7625	0.7625	19	MAL
Kali0538	38	0.07	RPMIc	1.14754	1.14754	19	MAL
Kali0538	48	0.24	RPMIc	3.42857	3.42857	19	MAL
Kali0623	0	0.078	N/A	N/A		19	MAL
Kali0623	18	0.023	May	0.294872	0.294872	19	MAL
Kali0623	24	0.03	May	1.30435	1.30435	19	MAL
Kali0623	38	0.028	May	0.933333	0.933333	19	MAL
Kali0623	48	0.019	May	0.678571	0.678571	19	MAL
Kali0623	18	0.03	Oct	0.384615	0.384615	19	MAL
Kali0623	24	0.036	Oct	1.2	1.2	19	MAL
Kali0623	38	0.026	Oct	0.722222	0.722222	19	MAL
Kali0623	48	0.018	Oct	0.692308	0.692308	19	MAL
Kali0623	18	0.057	RPMIc	0.730769	0.730769	19	MAL
Kali0623	24	0.06	RPMIc	1.05263	1.05263	19	MAL
Kali0623	38	0.048	RPMIc	0.8	0.8	19	MAL
Kali0623	48	0.06	RPMIc	1.25	1.25	19	MAL
Kali0624	0	0.014	N/A	N/A		19	Jan
Kali0624	18	0.014	May	1	1	19	Jan
Kali0624	25	0.016	May	1.14	1.14286	19	Jan
Kali0624	42	0.016	May	1	1	19	Jan
Kali0624	50	0.017	May	1.06	1.0625	19	Jan
Kali0624	18	0.014	Oct	1	1	19	Jan
Kali0624	25	0.014	Oct	1	1	19	Jan
Kali0624	42	0.017	Oct	1.21	1.21429	19	Jan
Kali0624	50	0.018	Oct	1.06	1.05882	19	Jan
Kali0624	18	0.018	RPMIc	1.29	1.28571	19	Jan
Kali0624	25	0.02	RPMIc	1.11	1.11111	19	Jan
Kali0624	42	0.016	RPMIc	0.8	0.8	19	Jan
Kali0624	50	0.028	RPMIc	1.75	1.75	19	Jan
Kali0624	0	0.00245	N/A	N/A		19	May
Kali0624	16	0.0025	May	1.02	1.02041	19	May
Kali0624	25	0.00435	May	1.74	1.74	19	May
Kali0624	36	0.00253	May	0.582	0.581609	19	May
Kali0624	42	0.014	May	5.53	5.5336	19	May
Kali0624	16	0.00288	Oct	1.18	1.17551	19	May
Kali0624	25	0.00297	Oct	1.03	1.03125	19	May
Kali0624	36	0.00165	Oct	0.556	0.555556	19	May
Kali0624	42	0.00977	Oct	5.92	5.92121	19	May
Kali0624	16	0.00283	RPMIc	1.16	1.1551	19	May
Kali0624	25	0.00259	RPMIc	0.915	0.915194	19	May
Kali0624	36	0.0036	RPMIc	1.39	1.38996	19	May
Kali0624	42	0.00799	RPMIc	2.22	2.21944	19	May
Kali0628	0	0.00709	N/A	N/A		19	Jan
Kali0628	18	0.00102	May	0.144	0.143865	19	Jan
Kali0628	25	0.00332	May	3.25	3.2549	19	Jan
Kali0628	42	0.00242	May	0.729	0.728916	19	Jan
Kali0628	50	0.00758	May	3.13	3.13223	19	Jan
Kali0628	18	0.00205	Oct	0.289	0.28914	19	Jan
Kali0628	25	0.0023	Oct	1.12	1.12195	19	Jan
Kali0628	42	0.00251	Oct	1.09	1.0913	19	Jan
Kali0628	50	0.00955	Oct	3.8	3.80478	19	Jan
Kali0628	18	0.00149	RPMIc	0.21	0.210155	19	Jan
Kali0628	25	0.00517	RPMIc	3.47	3.4698	19	Jan
Kali0628	42	0.00355	RPMIc	0.687	0.686654	19	Jan
Kali0628	50	0.00536	RPMIc	1.51	1.50986	19	Jan
Kali0670	0	0.04	N/A	N/A		19	MAL
Kali0670	18	0.00825	May	0.20625	0.20625	19	MAL
Kali0670	24	0.00854	May	1.03515	1.03515	19	MAL
Kali0670	38	0.00796	May	0.932084	0.932084	19	MAL
Kali0670	48	0.00633	May	0.795226	0.795226	19	MAL
Kali0670	18	0.015	Oct	0.375	0.375	19	MAL
Kali0670	24	0.015	Oct	1	1	19	MAL
Kali0670	38	0.00978	Oct	0.652	0.652	19	MAL
Kali0670	48	0.019	Oct	1.94274	1.94274	19	MAL
Kali0670	18	0.047	RPMIc	1.175	1.175	19	MAL
Kali0670	24	0.027	RPMIc	0.574468	0.574468	19	MAL
Kali0670	38	0.032	RPMIc	1.18519	1.18519	19	MAL
Kali0670	48	0.06	RPMIc	1.875	1.875	19	MAL
Kali0708	0	0.00289	N/A	N/A		19	Jan
Kali0708	18	0.00307	May	1.06	1.06228	19	Jan
Kali0708	25	0.00882	May	2.87	2.87296	19	Jan
Kali0708	42	0.00551	May	0.625	0.624717	19	Jan
Kali0708	50	0.00413	May	0.75	0.749546	19	Jan
Kali0708	18	0.00509	Oct	1.76	1.76125	19	Jan
Kali0708	25	0.00855	Oct	1.68	1.67976	19	Jan
Kali0708	42	0.0048	Oct	0.561	0.561404	19	Jan
Kali0708	50	0.00447	Oct	0.931	0.93125	19	Jan
Kali0708	18	0.00321	RPMIc	1.11	1.11073	19	Jan
Kali0708	25	0.00385	RPMIc	1.2	1.19938	19	Jan
Kali0708	42	0.00568	RPMIc	1.48	1.47532	19	Jan
Kali0708	50	0.00265	RPMIc	0.467	0.466549	19	Jan
Kali0856	0	0.00115	N/A	N/A		19	Jan
Kali0856	18	0.00105	May	0.913	0.913043	19	Jan
Kali0856	25	0.00294	May	2.8	2.8	19	Jan
Kali0856	42	0.00081	May	0.276	0.27551	19	Jan
Kali0856	50	0.00164	May	2.02	2.02469	19	Jan
Kali0856	18	0.000952	Oct	0.828	0.827826	19	Jan
Kali0856	25	0.0025	Oct	2.63	2.62605	19	Jan
Kali0856	42	0.00277	Oct	1.11	1.108	19	Jan
Kali0856	50	0.00161	Oct	0.581	0.581227	19	Jan
Kali0856	18	N/A	RPMIc	N/A		19	Jan
Kali0856	25	0.00429	RPMIc	N/A		19	Jan
Kali0856	42	0.00533	RPMIc	1.24	1.24242	19	Jan
Kali0856	50	0.00615	RPMIc	1.15	1.15385	19	Jan
Kali0885	0	0.02	N/A	N/A		19	May
Kali0885	16	0.016	May	0.8	0.8	19	May
Kali0885	25	0.015	May	0.938	0.9375	19	May
Kali0885	36	0.025	May	1.67	1.66667	19	May
Kali0885	42	0.047	May	1.88	1.88	19	May
Kali0885	16	0.02	Oct	1	1	19	May
Kali0885	25	0.014	Oct	0.7	0.7	19	May
Kali0885	36	0.025	Oct	1.79	1.78571	19	May
Kali0885	42	0.089	Oct	3.56	3.56	19	May
Kali0885	16	0.014	RPMIc	0.7	0.7	19	May
Kali0885	25	0.02	RPMIc	1.43	1.42857	19	May
Kali0885	36	0.029	RPMIc	1.45	1.45	19	May
Kali0885	42	0.031	RPMIc	1.07	1.06897	19	May
Kali0887	0	0.054	N/A	N/A		19	MAL
Kali0887	18	0.069	May	1.27778	1.27778	19	MAL
Kali0887	24	0.057	May	0.826087	0.826087	19	MAL
Kali0887	38	0.046	May	0.807018	0.807018	19	MAL
Kali0887	48	0.048	May	1.04348	1.04348	19	MAL
Kali0887	18	0.072	Oct	1.33333	1.33333	19	MAL
Kali0887	24	0.058	Oct	0.805556	0.805556	19	MAL
Kali0887	38	0.048	Oct	0.827586	0.827586	19	MAL
Kali0887	48	0.059	Oct	1.22917	1.22917	19	MAL
Kali0887	18	0.059	RPMIc	1.09259	1.09259	19	MAL
Kali0887	24	0.055	RPMIc	0.932203	0.932203	19	MAL
Kali0887	38	0.045	RPMIc	0.818182	0.818182	19	MAL
Kali0887	48	0.14	RPMIc	3.11111	3.11111	19	MAL
Kali0889	0	0.027	N/A	N/A		19	MAL
Kali0889	18	0.026	May	0.962963	0.962963	19	MAL
Kali0889	24	0.013	May	0.5	0.5	19	MAL
Kali0889	38	0.011	May	0.846154	0.846154	19	MAL
Kali0889	48	0.0093	May	0.845455	0.845455	19	MAL
Kali0889	18	0.024	Oct	0.888889	0.888889	19	MAL
Kali0889	24	0.021	Oct	0.875	0.875	19	MAL
Kali0889	38	0.015	Oct	0.714286	0.714286	19	MAL
Kali0889	48	0.015	Oct	1	1	19	MAL
Kali0889	18	0.043	RPMIc	1.59259	1.59259	19	MAL
Kali0889	24	0.044	RPMIc	1.02326	1.02326	19	MAL
Kali0889	38	0.031	RPMIc	0.704545	0.704545	19	MAL
Kali0889	48	0.05	RPMIc	1.6129	1.6129	19	MAL
Kali0891	0	0.00351	N/A	N/A		19	Jan
Kali0891	18	0.00344	May	0.98	0.980057	19	Jan
Kali0891	25	0.00232	May	0.674	0.674419	19	Jan
Kali0891	42	0.00591	May	2.55	2.54741	19	Jan
Kali0891	50	0.00486	May	0.822	0.822335	19	Jan
Kali0891	18	0.00239	Oct	0.681	0.680912	19	Jan
Kali0891	25	0.00176	Oct	0.736	0.736402	19	Jan
Kali0891	42	0.00708	Oct	4.02	4.02273	19	Jan
Kali0891	50	0.00663	Oct	0.936	0.936441	19	Jan
Kali0891	18	0.00159	RPMIc	0.453	0.452991	19	Jan
Kali0891	25	0.00165	RPMIc	1.04	1.03774	19	Jan
Kali0891	42	0.00313	RPMIc	N/A	1.89697	19	Jan
Kali0891	50	N/A	RPMIc		#VALUE!	19	Jan
Kali0892	0	0.3	N/A	N/A		19	MAL
Kali0892	18	0.17	May	0.566667	0.566667	19	MAL
Kali0892	24	0.13	May	0.8125	0.764706	19	MAL
Kali0892	38	0.082	May	0.630769	0.630769	19	MAL
Kali0892	48	0.17	May	2.07317	2.07317	19	MAL
Kali0892	18	0.2	Oct	0.666667	0.666667	19	MAL
Kali0892	24	0.14	Oct	0.7	0.7	19	MAL
Kali0892	38	0.087	Oct	0.790909	0.621429	19	MAL
Kali0892	48	0.19	Oct	2.08791	2.18391	19	MAL
Kali0892	18	0.22	RPMIc	0.733333	0.733333	19	MAL
Kali0892	24	0.19	RPMIc	0.863636	0.863636	19	MAL
Kali0892	38	0.14	RPMIc	0.736842	0.736842	19	MAL
Kali0892	48	0.74	RPMIc	5.28571	5.28571	19	MAL
Kali0893	0	0.00895	N/A	N/A		19	MAL
Kali0893	18	0.00225	May	0.251397	0.251397	19	MAL
Kali0893	24	0.00449	May	1.99556	1.99556	19	MAL
Kali0893	38	0.00198	May	0.44098	0.44098	19	MAL
Kali0893	48	0.0024	May	1.21212	1.21212	19	MAL
Kali0893	18	0.00221	Oct	0.246927	0.246927	19	MAL
Kali0893	24	0.00439	Oct	1.98643	1.98643	19	MAL
Kali0893	38	0.00194	Oct	0.441913	0.441913	19	MAL
Kali0893	48	0.00259	Oct	1.33505	1.33505	19	MAL
Kali0893	18	0.00456	RPMIc	0.509497	0.509497	19	MAL
Kali0893	24	0.00612	RPMIc	1.34211	1.34211	19	MAL
Kali0893	38	0.00379	RPMIc	0.619281	0.619281	19	MAL
Kali0893	48	0.00535	RPMIc	1.41161	1.41161	19	MAL
Kali0900	0	0.0013	N/A	N/A		19	Jan
Kali0900	18	0.00339	May	2.61	2.60769	19	Jan
Kali0900	25	0.00492	May	1.45	1.45133	19	Jan
Kali0900	42	0.00535	May	1.09	1.0874	19	Jan
Kali0900	50	0.00663	May	1.24	1.23925	19	Jan
Kali0900	18	0.00101	Oct	0.777	0.776923	19	Jan
Kali0900	25	0.00315	Oct	3.12	3.11881	19	Jan
Kali0900	42	0.00427	Oct	1.36	1.35556	19	Jan
Kali0900	50	0.0075	Oct	1.76	1.75644	19	Jan
Kali0900	18	0.00357	RPMIc	2.75	2.74615	19	Jan
Kali0900	25	0.019	RPMIc	5.32	5.32213	19	Jan
Kali0900	42	0.012	RPMIc	0.632	0.631579	19	Jan
Kali0900	50	0.015	RPMIc	1.25	1.25	19	Jan
Kali0902	0	0.14	N/A	N/A		19	MAL
Kali0902	18	0.14	May	1	1	19	MAL
Kali0902	24	0.1	May	0.714286	0.714286	19	MAL
Kali0902	38	0.13	May	1.3	1.3	19	MAL
Kali0902	48	0.14	May	1.07692	1.07692	19	MAL
Kali0902	18	0.17	Oct	1.21429	1.21429	19	MAL
Kali0902	24	0.11	Oct	0.647059	0.647059	19	MAL
Kali0902	38	0.12	Oct	1.09091	1.09091	19	MAL
Kali0902	48	0.18	Oct	1.5	1.5	19	MAL
Kali0902	18	0.14	RPMIc	1	1	19	MAL
Kali0902	24	0.18	RPMIc	1.28571	1.28571	19	MAL
Kali0902	38	0.14	RPMIc	0.777778	0.777778	19	MAL
Kali0902	48	0.46	RPMIc	3.28571	3.28571	19	MAL
Kali0903	0	0.00199	N/A	N/A		19	May
Kali0903	16	0.000875	May	0.44	0.439698	19	May
Kali0903	25	0.00509	May	5.82	5.81714	19	May
Kali0903	36	0.011	May	2.16	2.1611	19	May
Kali0903	42	0.00989	May	0.899	0.899091	19	May
Kali0903	16	0.00188	Oct	0.945	0.944724	19	May
Kali0903	25	0.00452	Oct	2.4	2.40426	19	May
Kali0903	36	0.00734	Oct	1.62	1.62389	19	May
Kali0903	42	0.011	Oct	1.5	1.49864	19	May
Kali0903	16	0.00232	RPMIc	1.17	1.16583	19	May
Kali0903	25	0.00742	RPMIc	3.2	3.19828	19	May
Kali0903	36	0.012	RPMIc	1.62	1.61725	19	May
Kali0903	42	0.00871	RPMIc	0.726	0.725833	19	May
Kali0907	0	0.00183	N/A	N/A		19	Jan
Kali0907	18	0.0008	May	0.437	0.437158	19	Jan
Kali0907	25	0.000838	May	1.05	1.0475	19	Jan
Kali0907	42	0.00153	May	1.83	1.82578	19	Jan
Kali0907	50	0.00268	May	1.75	1.75163	19	Jan
Kali0907	18	N/A	Oct	N/A	#VALUE!	19	Jan
Kali0907	25	0.000574	Oct	N/A	#VALUE!	19	Jan
Kali0907	42	0.0015	Oct	2.61	2.61324	19	Jan
Kali0907	50	0.00121	Oct	0.807	0.806667	19	Jan
Kali0907	18	0.00109	RPMIc	0.596	0.595628	19	Jan
Kali0907	25	0.000515	RPMIc	0.472	0.472477	19	Jan
Kali0907	42	0.000695	RPMIc	1.35	1.34951	19	Jan
Kali0907	50	0.0059	RPMIc	8.49	8.48921	19	Jan
Kali0913	0	0.071	N/A	N/A		19	MAL
Kali0913	18	0.099	May	1.39437	1.39437	19	MAL
Kali0913	24	0.053	May	0.535354	0.535354	19	MAL
Kali0913	38	0.063	May	1.18868	1.18868	19	MAL
Kali0913	48	0.037	May	0.587302	0.587302	19	MAL
Kali0913	18	0.085	Oct	1.19718	1.19718	19	MAL
Kali0913	24	0.075	Oct	0.882353	0.882353	19	MAL
Kali0913	38	0.051	Oct	0.68	0.68	19	MAL
Kali0913	48	0.051	Oct	1	1	19	MAL
Kali0913	18	0.068	RPMIc	0.957746	0.957746	19	MAL
Kali0913	24	0.085	RPMIc	1.25	1.25	19	MAL
Kali0913	38	0.05	RPMIc	0.588235	0.588235	19	MAL
Kali0913	48	0.13	RPMIc	2.6	2.6	19	MAL
Kali0953	0	0.00316	N/A	N/A		19	Jan
Kali0953	18	0.000593	May	0.188	0.187658	19	Jan
Kali0953	25	0.00129	May	2.18	2.17538	19	Jan
Kali0953	42	0.00261	May	2.02	2.02326	19	Jan
Kali0953	50	0.00385	May	1.48	1.4751	19	Jan
Kali0953	18	0.000402	Oct	0.127	0.127215	19	Jan
Kali0953	25	0.00183	Oct	4.55	4.55224	19	Jan
Kali0953	42	0.00383	Oct	2.09	2.0929	19	Jan
Kali0953	50	0.00139	Oct	0.363	0.362924	19	Jan
Kali0953	18	0.000814	RPMIc	0.258	0.257595	19	Jan
Kali0953	25	0.000838	RPMIc	1.03	1.02948	19	Jan
Kali0953	42	0.00252	RPMIc	3.01	3.00716	19	Jan
Kali0953	50	0.00342	RPMIc	1.36	1.35714	19	Jan
Kali1082	0	0.00604	N/A	N/A		19	Jan
Kali1082	18	0.00067	May	0.111	0.110927	19	Jan
Kali1082	25	0.00221	May	3.3	3.29851	19	Jan
Kali1082	42	0.00407	May	1.84	1.84163	19	Jan
Kali1082	50	0.00389	May	0.956	0.955774	19	Jan
Kali1082	18	0.00106	Oct	0.175	0.175497	19	Jan
Kali1082	25	0.00186	Oct	1.75	1.75472	19	Jan
Kali1082	42	0.00506	Oct	2.72	2.72043	19	Jan
Kali1082	50	0.00384	Oct	0.759	0.758893	19	Jan
Kali1082	18	0.00108	RPMIc	0.179	0.178808	19	Jan
Kali1082	25	0.00142	RPMIc	1.31	1.31481	19	Jan
Kali1082	42	0.00469	RPMIc	3.3	3.30282	19	Jan
Kali1082	50	0.0042	RPMIc	0.896	0.895522	19	Jan
