# Supplementary material for: Infection length and host environment influence on Plasmodium falciparum dry season reservoir
Source: EMBO Mol Med. 2024 Sep 16;16(10):2349–75. doi: 10.1038/s44321-024-00127-w (PMC11473648; doi:10.1038/s44321-024-00127-w)
Supplement: Supplementary file 12 — Source data Fig. 3 [file 44321_2024_127_MOESM12_ESM.zip › Figure 3/3E/SourceData_3E_TEM.xlsx]

## Sheet: exp1
Original Name	Plasma	1	2	3	4	5	6	7	8	9	10	11	12	13	14	15	16	17	18	19	20	Avg	St.Dev.	Count
DE_grid2_stitched_15.tif	DE	55	51	52	49	64	57	66	46	61	63	48	50	57	56	78	56	50	39	60	53	56	8.6	20
DE_grid2_stitched_17.tif	DE	67	82	38	55	62	66	49	57	65	68	59	54	51	56	47	55	--	--	--	--	58	10.2	16
DE_grid2_stitched_19.tif	DE	56	56	56	49	57	52	59	60	58	70	55	60	52	56	57	65	62	61	63	67	58	5.2	20
DE_grid2_stitched_29.tif	DE	62	66	61	64	57	52	54	62	55	70	61	58	67	64	62	69	47	61	48	56	60	6.4	20
DE_grid2_stitched_31.tif	DE	76	56	52	53	63	--	--	--	--	--	--	--	--	--	--	--	--	--	--	--	60	10	5
DE_grid2_stitched_30.tif	DE	63	56	43	58	59	70	64	68	--	--	--	--	--	--	--	--	--	--	--	--	60	8.5	8
DE_grid2_stitched_23.tif	DE	81	65	70	48	49	73	64	62	77	62	53	47	45	42	64	--	--	--	--	--	60	12.2	15
DE_grid2_stitched_13.tif	DE	80	70	53	62	46	55	43	80	64	53	--	--	--	--	--	--	--	--	--	--	61	13	10
DE_grid2_stitched_22.tif	DE	70	79	64	57	60	58	60	61	62	68	68	56	57	56	46	48	62	62	70	65	61	7.6	20
DE_grid2_stitched_04.tif	DE	75	67	56	54	58	57	63	--	--	--	--	--	--	--	--	--	--	--	--	--	61	7.3	7
DE_grid2_stitched_26.tif	DE	67	59	74	79	58	56	51	56	64	53	--	--	--	--	--	--	--	--	--	--	62	9	10
DE_grid2_stitched_09.tif	DE	58	73	63	58	73	45	81	68	64	46	49	57	72	--	--	--	--	--	--	--	62	11.2	13
DE_grid2_stitched_16.tif	DE	51	67	59	69	49	69	73	62	64	70	67	70	--	--	--	--	--	--	--	--	64	7.5	12
DE_grid2_stitched_03.tif	DE	57	78	67	64	72	63	54	--	--	--	--	--	--	--	--	--	--	--	--	--	65	8.4	7
DE_grid2_stitched_34.tif	DE	68	65	56	69	70	53	50	52	55	83	62	83	79	--	--	--	--	--	--	--	65	11.7	13
DE_grid2_stitched_02.tif	DE	63	68	63	67	70	64	68	63	67	64	72	63	55	58	70	52	65	64	79	--	65	6	19
DE_grid2_stitched_06.tif	DE	89	66	68	54	41	60	50	68	74	95	69	51	66	73	62	62	56	78	71	52	65	13.2	20
DE_grid2_stitched_28.tif	DE	79	49	72	73	62	58	73	66	53	67	--	--	--	--	--	--	--	--	--	--	65	9.7	10
DE_grid2_stitched_05.tif	DE	73	68	63	65	64	72	52	69	58	68	--	--	--	--	--	--	--	--	--	--	65	6.4	10
DE_grid2_stitched_21.tif	DE	80	73	65	38	84	62	70	61	67	51	57	62	61	78	80	64	64	71	60	72	66	10.8	20
DE_grid2_stitched_07.tif	DE	63	76	59	68	72	71	64	71	72	54	64	66	--	--	--	--	--	--	--	--	67	6.3	12
DE_grid2_stitched_11.tif	DE	55	58	78	67	66	61	65	59	65	71	69	78	63	64	65	59	64	67	71	87	67	7.6	20
DE_grid2_stitched_25.tif	DE	64	57	59	73	68	69	65	78	80	57	78	70	70	68	66	65	57	61	--	--	67	7.3	18
DE_grid2_stitched_33.tif	DE	62	65	46	52	88	91	63	68	68	81	70	63	57	59	80	--	--	--	--	--	68	12.9	15
DE_grid2_stitched_27.tif	DE	87	60	56	54	85	64	52	85	--	--	--	--	--	--	--	--	--	--	--	--	68	15.3	8
DE_grid2_stitched_14.tif	DE	82	67	61	--	--	--	--	--	--	--	--	--	--	--	--	--	--	--	--	--	70	10.8	3
DE_grid2_stitched_18.tif	DE	71	86	60	70	110	70	65	63	76	66	84	--	--	--	--	--	--	--	--	--	75	14.3	11
DE_grid2_stitched_35.tif	DE	85	96	68	67	76	78	--	--	--	--	--	--	--	--	--	--	--	--	--	--	79	10.8	6
DE_grid2_stitched_20.tif	DE	80	85	68	87	84	82	170	73	80	79	57	48	64	83	68	51	--	--	--	--	79	27.3	16
DE_grid2_stitched_32.tif	DE	84	79	91	80	61	90	84	120	131	--	--	--	--	--	--	--	--	--	--	--	91	21.3	9
DE_grid1_stitched_01.tif	DE	59	65	64	41	60	67	49	62	64	77	47	71	--	--	--	--	--	--	--	--	61	10.3	12
DE_grid1_stitched_02.tif	DE	70	66	64	60	58	45	61	56	53	44	63	70	53	53	48	42	51	--	--	--	56	8.8	17
DE_grid1_stitched_03.tif	DE	61	79	73	68	77	66	62	85	66	70	89	72	63	68	63	--	--	--	--	--	71	8.5	15
DE_grid1_stitched_04.tif	DE	54	59	44	68	--	--	--	--	--	--	--	--	--	--	--	--	--	--	--	--	56	9.9	4
DE_grid1_stitched_05.tif	DE	67	60	56	69	61	65	78	72	65	64	64	60	53	48	57	67	54	49	69	65	62	7.7	20
DE_grid1_stitched_06.tif	DE	65	59	54	54	59	65	63	70	68	66	79	75	63	65	--	--	--	--	--	--	64	7	14
DE_grid1_stitched_07.tif	DE	56	79	82	77	64	79	56	36	--	--	--	--	--	--	--	--	--	--	--	--	66	16	8
DE_grid1_stitched_08.tif	DE	46	58	57	58	59	83	57	--	--	--	--	--	--	--	--	--	--	--	--	--	60	11.3	7
DE_grid1_stitched_09.tif	DE	70	64	55	57	49	62	50	57	69	50	59	64	75	81	86	54	68	49	62	70	63	10.6	20
DE_grid1_stitched_10.tif	DE	84	69	56	59	57	55	67	105	60	68	93	65	68	57	58	58	--	--	--	--	67	14.5	16
DE_grid1_stitched_12.tif	DE	53	71	68	69	69	57	69	60	79	73	60	77	68	64	77	--	--	--	--	--	68	7.6	15
DE_grid1_stitched_13.tif	DE	60	51	54	50	60	54	42	--	--	--	--	--	--	--	--	--	--	--	--	--	53	6.2	7
DE_grid1_stitched_14.tif	DE	65	59	54	64	58	71	55	43	59	55	69	66	32	59	52	77	59	--	--	--	59	10.5	17
DE_grid1_stitched_16.tif	DE	56	61	72	60	78	73	68	73	61	60	57	69	68	74	64	58	67	59	58	75	66	7	20
DE_grid1_stitched_17.tif	DE	61	44	54	44	65	64	68	58	64	60	51	43	50	60	69	70	67	45	--	--	57	9.4	18
DE_grid1_stitched_18.tif	DE	25	26	21	21	19	15	21	22	27	27	36	28	24	27	31	39	31	37	32	29	27	6.3	20
DE_grid1_stitched_19.tif	DE	67	55	56	49	58	67	64	65	56	62	68	--	--	--	--	--	--	--	--	--	61	6.2	11
DE_grid1_stitched_20.tif	DE	59	63	56	41	37	38	50	42	24	27	47	55	23	26	65	58	56	55	53	57	47	13.5	20
DE_grid1_stitched_21.tif	DE	81	77	66	49	61	67	70	71	67	64	76	56	68	59	54	81	46	67	99	57	67	12.4	20
DE_grid1_stitched_22.tif	DE	78	83	58	63	60	61	54	82	73	69	47	55	63	56	84	78	83	80	54	72	68	11.9	20
MAY-2_grid1_stitched_05.tif	MAY	39	60	64	47	63	--	--	--	--	--	--	--	--	--	--	--	--	--	--	--	55	10.9	5
MAY-2_grid2_stitched_06.tif	MAY	76	57	49	--	--	--	--	--	--	--	--	--	--	--	--	--	--	--	--	--	61	14.1	3
MAY-2_grid2_stitched_07.tif	MAY	67	53	65	65	55	71	59	63	67	57	57	52	70	58	57	54	60	66	72	53	61	6.5	20
MAY-2_grid2_stitched_02.tif	MAY	66	--	--	--	--	--	--	--	--	--	--	--	--	--	--	--	--	--	--	--	66		1
MAY_grid1_stitched_02.tif	MAY	42	41	59	50	57	70	69	54	35	37	--	--	--	--	--	--	--	--	--	--	51	12.7	10
MAY_grid1_stitched_03.tif	MAY	83	80	70	70	60	66	56	62	61	53	61	67	45	57	68	55	54	43	56	69	62	10.2	20
MAY_grid1_stitched_04.tif	MAY	51	51	64	74	51	66	75	64	57	56	41	61	54	54	52	51	45	52	62	56	57	8.7	20
MAY_grid1_stitched_05.tif	MAY	54	88	82	67	57	44	59	68	--	--	--	--	--	--	--	--	--	--	--	--	65	14.6	8
MAY_grid1_stitched_06.tif	MAY	83	84	90	--	--	--	--	--	--	--	--	--	--	--	--	--	--	--	--	--	85	3.7	3
MAY_grid1_stitched_08.tif	MAY	40	47	56	59	69	45	44	48	52	49	60	62	58	55	66	70	61	70	71	53	57	9.4	20
MAY_grid1_stitched_09.tif	MAY	45	39	50	66	79	84	66	60	46	45	39	34	83	--	--	--	--	--	--	--	57	17.5	13
MAY_grid1_stitched_10.tif	MAY	48	62	54	60	69	53	49	41	54	49	76	60	78	62	71	--	--	--	--	--	59	10.7	15
MAY_grid1_stitched_11.tif	MAY	63	63	63	70	71	60	60	58	60	60	61	71	61	49	63	60	60	62	65	69	63	5.2	20
MAY_grid1_stitched_12.tif	MAY	64	64	63	55	57	58	68	55	53	53	57	55	55	65	70	70	58	57	67	62	60	5.6	20
MAY_grid1_stitched_13.tif	MAY	50	38	54	64	69	79	42	67	--	--	--	--	--	--	--	--	--	--	--	--	58	13.9	8
MAY_grid1_stitched_14.tif	MAY	50	40	62	85	75	63	57	--	--	--	--	--	--	--	--	--	--	--	--	--	62	15	7
MAY_grid1_stitched_15.tif	MAY	62	50	70	48	63	51	67	49	48	53	37	39	60	--	--	--	--	--	--	--	54	10.1	13
MAY_grid1_stitched_16.tif	MAY	48	30	60	56	48	54	40	45	53	51	47	47	59	45	52	51	43	46	45	56	49	6.9	20
MAY_grid1_stitched_17.tif	MAY	63	62	62	57	61	68	63	67	74	71	65	97	73	57	49	66	61	61	61	70	66	9.6	20
MAY_grid1_stitched_18.tif	MAY	77	64	77	63	60	65	72	73	71	75	54	58	57	73	68	65	63	80	72	78	68	7.6	20
MAY_grid1_stitched_19.tif	MAY	62	55	55	74	67	98	63	70	51	48	82	74	63	--	--	--	--	--	--	--	66	13.7	13
MAY_grid2_stitched_01.tif	MAY	78	63	62	72	69	70	55	60	67	66	63	77	38	40	69	68	76	62	44	39	62	12.6	20
MAY_grid2_stitched_02.tif	MAY	103	92	64	78	59	73	59	80	69	68	71	77	69	73	81	103	61	--	--	--	75	13.5	17
MAY_grid2_stitched_04.tif	MAY	61	46	53	42	74	60	67	65	61	44	45	44	57	53	66	62	60	55	72	54	57	9.5	20
MAY_grid2_stitched_05.tif	MAY	75	59	57	70	66	64	61	71	54	62	63	60	59	65	66	60	62	69	65	60	63	5	20
MAY_grid2_stitched_06.tif	MAY	51	80	79	--	--	--	--	--	--	--	--	--	--	--	--	--	--	--	--	--	70	16.4	3
MAY_grid2_stitched_07.tif	MAY	84	67	63	62	62	45	66	39	46	--	--	--	--	--	--	--	--	--	--	--	59	13.9	9
MAY_grid2_stitched_08.tif	MAY	77	72	81	69	56	70	73	70	62	73	62	62	87	64	--	--	--	--	--	--	70	8.3	14
MAY_grid2_stitched_10.tif	MAY	50	59	40	74	70	59	57	61	63	58	56	--	--	--	--	--	--	--	--	--	59	9.2	11
MAY_grid2_stitched_11.tif	MAY	75	66	59	65	60	61	92	71	67	76	69	65	50	41	37	48	60	70	47	69	62	12.9	20
OCT_grid1_stitched_04.tif	OCT	54	64	48	46	52	51	57	61	52	57	55	53	56	53	47	51	53	53	60	50	54	4.6	20
OCT_grid2_stitched_03.tif	OCT	61	--	--	--	--	--	--	--	--	--	--	--	--	--	--	--	--	--	--	--	61		1
OCT_grid2_stitched_07.tif	OCT	70	55	78	63	56	56	51	--	--	--	--	--	--	--	--	--	--	--	--	--	61	9.5	7
OCT_grid1_stitched_01.tif	OCT	66	65	67	68	63	67	68	57	52	64	69	51	66	59	47	70	80	67	70	64	64	7.7	20
OCT_grid2_stitched_10.tif	OCT	68	61	62	68	66	61	--	--	--	--	--	--	--	--	--	--	--	--	--	--	65	3.2	6
OCT_grid2_stitched_05.tif	OCT	77	62	70	52	--	--	--	--	--	--	--	--	--	--	--	--	--	--	--	--	65	10.6	4
OCT_grid1_stitched_01.tif	OCT	63	38	25	65	35	--	--	--	--	--	--	--	--	--	--	--	--	--	--	--	45	17.6	5
OCT_grid1_stitched_02.tif	OCT	58	58	47	49	45	42	38	36	60	45	41	29	28	43	40	53	--	--	--	--	44	9.7	16
OCT_grid1_stitched_03.tif	OCT	56	75	58	43	54	51	54	56	57	53	54	52	49	46	70	78	51	--	--	--	56	9.6	17
OCT_grid1_stitched_04.tif	OCT	119	53	69	77	67	64	60	71	55	69	--	--	--	--	--	--	--	--	--	--	70	18.5	10
OCT_grid1_stitched_06.tif	OCT	58	56	72	68	64	68	78	49	70	37	64	47	60	--	--	--	--	--	--	--	61	11.4	13
OCT_grid1_stitched_07.tif	OCT	41	52	48	53	61	62	59	--	--	--	--	--	--	--	--	--	--	--	--	--	54	7.4	7
OCT_grid2_stitched_01.tif	OCT	52	71	46	66	66	75	59	68	62	74	68	47	50	84	--	--	--	--	--	--	63	11.5	14
OCT_grid2_stitched_02.tif	OCT	60	42	47	47	46	38	37	61	75	45	--	--	--	--	--	--	--	--	--	--	50	11.9	10
OCT_grid2_stitched_03.tif	OCT	65	56	65	71	62	50	52	76	70	72	58	68	65	72	67	63	65	81	77	46	65	9.1	20
OCT_grid2_stitched_04.tif	OCT	67	72	58	43	65	59	49	--	--	--	--	--	--	--	--	--	--	--	--	--	59	10.1	7
OCT_grid2_stitched_07.tif	OCT	62	65	61	69	60	62	41	41	60	39	49	51	53	45	--	--	--	--	--	--	54	9.8	14
OCT_grid2_stitched_08.tif	OCT	71	66	66	52	69	63	52	57	45	47	57	55	42	64	63	--	--	--	--	--	58	8.9	15
OCT_grid2_stitched_09.tif	OCT	76	73	76	75	44	62	54	63	52	68	53	75	58	51	56	--	--	--	--	--	62	10.6	15
OCT_grid2_stitched_11.tif	OCT	58	56	55	58	48	59	61	58	57	57	68	55	65	67	64	67	70	62	66	56	60	5.6	20
OCT_grid2_stitched_12.tif	OCT	70	60	72	73	76	71	69	60	88	51	47	55	46	--	--	--	--	--	--	--	65	12.4	13
OCT_grid2_stitched_13.tif	OCT	67	65	57	65	63	53	76	57	63	61	65	62	--	--	--	--	--	--	--	--	63	5.9	12
OCT_grid2_stitched_15.tif	OCT	68	50	64	61	40	45	65	49	38	51	41	42	62	41	47	--	--	--	--	--	51	10.3	15
OCT_grid2_stitched_16.tif	OCT	64	68	61	64	50	63	47	63	67	68	69	66	56	72	78	55	62	76	--	--	64	8.2	18
