# Supplementary material for: Infection length and host environment influence on Plasmodium falciparum dry season reservoir
Source: EMBO Mol Med. 2024 Sep 16;16(10):2349–75. doi: 10.1038/s44321-024-00127-w (PMC11473648; doi:10.1038/s44321-024-00127-w)
Supplement: Supplementary file 12 — Source data Fig. 3 [file 44321_2024_127_MOESM12_ESM.zip › Figure 3/3E/Readme3E.txt]

Source data 3E

Plasma supplementation:
DE: German
May: May
Oct: October

Knobs diameter represented average per cell measured
