# Supplementary material for: Infection length and host environment influence on Plasmodium falciparum dry season reservoir
Source: EMBO Mol Med. 2024 Sep 16;16(10):2349–75. doi: 10.1038/s44321-024-00127-w (PMC11473648; doi:10.1038/s44321-024-00127-w)
Supplement: Supplementary file 12 — Source data Fig. 3 [file 44321_2024_127_MOESM12_ESM.zip › Figure 3/3B/SourceData_3B.xlsx.xlsx]

## Sheet: Sheet 1
Strain	Hours in Culture	Sample_type	Sample_name	Status	%iRBCs	Fold_change (60h/52h over 36h/30h)
3D7	36h	DE	DE9	Neg	0.54
3D7	36h	DE	DE10	Neg	0.59
3D7	36h	DE	DE11	Neg	0.62
3D7	36h	DE	DE12	Neg	0.59
3D7	60h	DE	DE9	Neg	1.49	2.75926
3D7	60h	DE	DE10	Neg	1.93	3.27119
3D7	60h	DE	DE11	Neg	1.57	2.53226
3D7	60h	DE	DE12	Neg	1.65	2.79661
Dd2	30h	DE	DE15	Neg	0.54
Dd2	30h	DE	DE16	Neg	0.48
Dd2	30h	DE	DE17	Neg	0.53
Dd2	30h	DE	DE18	Neg	0.51
Dd2	52h	DE	DE15	Neg	1.81	3.35185
Dd2	52h	DE	DE16	Neg	1.56	3.25
Dd2	52h	DE	DE17	Neg	2.3	4.33962
Dd2	52h	DE	DE18	Neg	1.44	2.82353
HB3	30h	DE	DE15	Neg	0.17
HB3	30h	DE	DE16	Neg	0.19
HB3	30h	DE	DE17	Neg	0.19
HB3	30h	DE	DE18	Neg	0.18
HB3	52h	DE	DE15	Neg	0.6	3.52941
HB3	52h	DE	DE16	Neg	0.5	2.63158
HB3	52h	DE	DE17	Neg	0.63	3.31579
HB3	52h	DE	DE18	Neg	0.52	2.88889
3D7	36h	Dec	Kali0282	Pos	0.32
3D7	36h	Dec	Kali0286	Pos	0.29
3D7	36h	Dec	Kali0289	Neg	0.3
3D7	36h	Dec	Kali0300	Neg	0.4
3D7	36h	Dec	Kali0304	Neg	0.32
3D7	36h	Dec	Kali0306	Neg	0.36
3D7	36h	Dec	Kali0314	Neg	0.35
3D7	36h	Dec	Kali0318	Pos	0.36
3D7	36h	Dec	Kali0325	Pos	0.39
3D7	36h	Dec	Kali0332	Neg	0.36
3D7	36h	Dec	Kali0333	Pos	0.35
3D7	36h	Dec	Kali0344	Pos	0.27
3D7	60h	Dec	Kali0282	Pos	0.48	1.5
3D7	60h	Dec	Kali0286	Pos	0.85	2.93103
3D7	60h	Dec	Kali0289	Neg	0.57	1.9
3D7	60h	Dec	Kali0300	Neg	0.57	1.425
3D7	60h	Dec	Kali0304	Neg	0.68	2.125
3D7	60h	Dec	Kali0306	Neg	1.12	3.11111
3D7	60h	Dec	Kali0314	Neg	1.02	2.91429
3D7	60h	Dec	Kali0318	Pos	1.11	3.08333
3D7	60h	Dec	Kali0325	Pos	1.14	2.92308
3D7	60h	Dec	Kali0332	Neg	1.01	2.80556
3D7	60h	Dec	Kali0333	Pos	0.31	0.885714
3D7	60h	Dec	Kali0344	Pos	0.15	0.555556
Dd2	30h	Dec	Kali0351	Pos	0.31
Dd2	30h	Dec	Kali0353	Neg	0.26
Dd2	30h	Dec	Kali0354	Pos	0.26
Dd2	30h	Dec	Kali0355	Pos	0.26
Dd2	30h	Dec	Kali0357	Pos	0.35
Dd2	30h	Dec	Kali0369	Neg	0.21
Dd2	30h	Dec	Kali0372	Neg	0.3
Dd2	30h	Dec	Kali0373	Pos	0.28
Dd2	30h	Dec	Kali0374	Neg	0.29
Dd2	30h	Dec	Kali0375	Neg	0.32
Dd2	30h	Dec	Kali0377	Neg	0.32
Dd2	30h	Dec	Kali0395	Pos	0.28
Dd2	52h	Dec	Kali0351	Pos	1.02	3.29032
Dd2	52h	Dec	Kali0353	Neg	0.37	1.42308
Dd2	52h	Dec	Kali0354	Pos	0.26	1
Dd2	52h	Dec	Kali0355	Pos	0.77	2.96154
Dd2	52h	Dec	Kali0357	Pos	0.9	2.57143
Dd2	52h	Dec	Kali0369	Neg	0.33	1.57143
Dd2	52h	Dec	Kali0372	Neg	0.67	2.23333
Dd2	52h	Dec	Kali0373	Pos	0.35	1.25
Dd2	52h	Dec	Kali0374	Neg	0.67	2.31034
Dd2	52h	Dec	Kali0375	Neg	0.72	2.25
Dd2	52h	Dec	Kali0377	Neg	0.77	2.40625
Dd2	52h	Dec	Kali0395	Pos	0.56	2
HB3	30h	Dec	Kali0351	Pos	0.15
HB3	30h	Dec	Kali0353	Neg	0.14
HB3	30h	Dec	Kali0354	Pos	0.16
HB3	30h	Dec	Kali0355	Pos	0.17
HB3	30h	Dec	Kali0357	Pos	0.16
HB3	30h	Dec	Kali0369	Neg	0.16
HB3	30h	Dec	Kali0372	Neg	0.16
HB3	30h	Dec	Kali0373	Pos	0.16
HB3	30h	Dec	Kali0374	Neg	0.16
HB3	30h	Dec	Kali0375	Neg	0.14
HB3	30h	Dec	Kali0377	Neg	0.17
HB3	30h	Dec	Kali0395	Pos	0.15
HB3	52h	Dec	Kali0351	Pos	0.4	2.66667
HB3	52h	Dec	Kali0353	Neg	0.4	2.85714
HB3	52h	Dec	Kali0354	Pos	0.26	1.625
HB3	52h	Dec	Kali0355	Pos	0.38	2.23529
HB3	52h	Dec	Kali0357	Pos	0.39	2.4375
HB3	52h	Dec	Kali0369	Neg	0.28	1.75
HB3	52h	Dec	Kali0372	Neg	0.38	2.375
HB3	52h	Dec	Kali0373	Pos	0.35	2.1875
HB3	52h	Dec	Kali0374	Neg	0.47	2.9375
HB3	52h	Dec	Kali0375	Neg	0.28	2
HB3	52h	Dec	Kali0377	Neg	0.35	2.05882
HB3	52h	Dec	Kali0395	Pos	0.28	1.86667
3D7	36h	May	Kali0282	Pos	0.26
3D7	36h	May	Kali0286	Pos	0.29
3D7	36h	May	Kali0289	Neg	0.3
3D7	36h	May	Kali0300	Neg	0.37
3D7	36h	May	Kali0304	Neg	0.3
3D7	36h	May	Kali0306	Neg	0.37
3D7	36h	May	Kali0314	Neg	0.33
3D7	36h	May	Kali0318	Pos	0.34
3D7	36h	May	Kali0325	Pos	0.37
3D7	36h	May	Kali0332	Neg	0.33
3D7	36h	May	Kali0333	Pos	0.3
3D7	36h	May	Kali0344	Pos	0.25
3D7	60h	May	Kali0282	Pos	0.4	1.53846
3D7	60h	May	Kali0286	Pos	0.89	3.06897
3D7	60h	May	Kali0289	Neg	0.63	2.1
3D7	60h	May	Kali0300	Neg	0.84	2.27027
3D7	60h	May	Kali0304	Neg	0.58	1.93333
3D7	60h	May	Kali0306	Neg	1.07	2.89189
3D7	60h	May	Kali0314	Neg	0.74	2.24242
3D7	60h	May	Kali0318	Pos	1.08	3.17647
3D7	60h	May	Kali0325	Pos	1.22	3.2973
3D7	60h	May	Kali0332	Neg	0.69	2.09091
3D7	60h	May	Kali0333	Pos	0.44	1.46667
3D7	60h	May	Kali0344	Pos	0.12	0.48
Dd2	30h	May	Kali0351	Pos	0.28
Dd2	30h	May	Kali0353	Neg	0.26
Dd2	30h	May	Kali0354	Pos	0.23
Dd2	30h	May	Kali0355	Pos	0.29
Dd2	30h	May	Kali0357	Pos	0.33
Dd2	30h	May	Kali0369	Neg	0.32
Dd2	30h	May	Kali0372	Neg	0.26
Dd2	30h	May	Kali0373	Pos	0.25
Dd2	30h	May	Kali0374	Neg	0.25
Dd2	30h	May	Kali0375	Neg	0.29
Dd2	30h	May	Kali0377	Neg	0.33
Dd2	30h	May	Kali0395	Pos	0.29
Dd2	52h	May	Kali0351	Pos	1.07	3.82143
Dd2	52h	May	Kali0353	Neg	0.55	2.11538
Dd2	52h	May	Kali0354	Pos	0.25	1.08696
Dd2	52h	May	Kali0355	Pos	0.71	2.44828
Dd2	52h	May	Kali0357	Pos	1.05	3.18182
Dd2	52h	May	Kali0369	Neg	0.54	1.6875
Dd2	52h	May	Kali0372	Neg	0.47	1.80769
Dd2	52h	May	Kali0373	Pos	0.22	0.88
Dd2	52h	May	Kali0374	Neg	0.43	1.72
Dd2	52h	May	Kali0375	Neg	0.61	2.10345
Dd2	52h	May	Kali0377	Neg	1.23	3.72727
Dd2	52h	May	Kali0395	Pos	0.75	2.58621
HB3	30h	May	Kali0351	Pos	0.12
HB3	30h	May	Kali0353	Neg	0.14
HB3	30h	May	Kali0354	Pos	0.15
HB3	30h	May	Kali0355	Pos	0.15
HB3	30h	May	Kali0357	Pos	0.15
HB3	30h	May	Kali0369	Neg	0.17
HB3	30h	May	Kali0372	Neg	0.15
HB3	30h	May	Kali0373	Pos	0.15
HB3	30h	May	Kali0374	Neg	0.14
HB3	30h	May	Kali0375	Neg	0.14
HB3	30h	May	Kali0377	Neg	0.14
HB3	30h	May	Kali0395	Pos	0.16
HB3	52h	May	Kali0351	Pos	0.41	3.41667
HB3	52h	May	Kali0353	Neg	0.37	2.64286
HB3	52h	May	Kali0354	Pos	0.26	1.73333
HB3	52h	May	Kali0355	Pos	0.4	2.66667
HB3	52h	May	Kali0357	Pos	0.41	2.73333
HB3	52h	May	Kali0369	Neg	0.3	1.76471
HB3	52h	May	Kali0372	Neg	0.36	2.4
HB3	52h	May	Kali0373	Pos	0.31	2.06667
HB3	52h	May	Kali0374	Neg	0.38	2.71429
HB3	52h	May	Kali0375	Neg	0.28	2
HB3	52h	May	Kali0377	Neg	0.45	3.21429
HB3	52h	May	Kali0395	Pos	0.36	2.25
