# Supplementary material for: Infection length and host environment influence on Plasmodium falciparum dry season reservoir
Source: EMBO Mol Med. 2024 Sep 16;16(10):2349–75. doi: 10.1038/s44321-024-00127-w (PMC11473648; doi:10.1038/s44321-024-00127-w)
Supplement: Supplementary file 12 — Source data Fig. 3 [file 44321_2024_127_MOESM12_ESM.zip › Figure 3/3A/SourceData_3A.xlsx]

## Sheet: Sheet1
Hours_in_Culture	Sample_ID	Percentage_Plasma	Percentage_ iRBCs	Fold change over 0h	Plasma_Perc	Plasma_type	#Experiment
0h	0h_average	-	0.66625	-	-	-	2
55h	DE9	20	3.99	5.98874	20-30%	DE	2
55h	DE10	20	3.47	5.20826	20-30%	DE	2
55h	DE11	20	5.88	8.82552	20-30%	DE	2
55h	DE12	20	3.66	5.49343	20-30%	DE	2
55h	kam096p7	20	2.17	3.25704	20-30%	Mali	2
55h	kam107p7	20	2.89	4.33771	20-30%	Mali	2
55h	DE9	30	3.22	4.83302	20-30%	DE	2
55h	DE10	30	3.06	4.59287	20-30%	DE	2
55h	DE11	30	3.79	5.68856	20-30%	DE	2
55h	DE12	30	4.1	6.15385	20-30%	DE	2
55h	kam096p7	30	1.91	2.86679	20-30%	Mali	2
55h	kam107p7	30	2.35	3.5272	20-30%	Mali	2
55h	DE9	40	1.68	2.52158	40-50%	DE	2
55h	DE10	40	2.17	3.25704	40-50%	DE	2
55h	DE11	40	2.44	3.66229	40-50%	DE	2
55h	DE12	40	2.49	3.73734	40-50%	DE	2
55h	kam096p7	40	1.86	2.79174	40-50%	Mali	2
55h	kam107p7	40	1.75	2.62664	40-50%	Mali	2
55h	DE9	50	1.62	2.43152	40-50%	DE	2
55h	DE10	50	1.96	2.94184	40-50%	DE	2
55h	DE11	50	2.44	3.66229	40-50%	DE	2
55h	DE12	50	2.51	3.76735	40-50%	DE	2
55h	kam096p7	50	1.26	1.89118	40-50%	Mali	2
55h	kam107p7	50	1.3	1.95122	40-50%	Mali	2
0h	0h_average	-	0.36				1
56h	kam097	20	2.605	7.23611	20-30%	Mali	1
56h	kam099	20	1.205	3.34722	20-30%	Mali	1
56h	kam102	20	1.475	4.09722	20-30%	Mali	1
56h	kam097	50	2.015	5.59722	40-50%	Mali	1
56h	kam099	50	0.545	1.51389	40-50%	Mali	1
56h	kam102	50	1.23	3.41667	40-50%	Mali	1
56h	DE3	70	1.15	3.19444	70-98%	DE	1
56h	DE4	70	1.24	3.44444	70-98%	DE	1
56h	DE5	70	1.05	2.91667	70-98%	DE	1
56h	kam097	70	1.16	3.22222	70-98%	Mali	1
56h	kam099	70	0.3	0.833333	70-98%	Mali	1
56h	kam102	70	0.67	1.86111	70-98%	Mali	1
56h	DE3	98	0.82	2.27778	70-98%	DE	1
56h	DE4	98	0.83	2.30556	70-98%	DE	1
56h	DE5	98	0.675	1.875	70-98%	DE	1
56h	kam097	98	0.995	2.76389	70-98%	Mali	1
56h	kam099	98	0.25	0.694444	70-98%	Mali	1
56h	kam102	98	0.31	0.861111	70-98%	Mali	1
