# Supplementary material for: Infection length and host environment influence on Plasmodium falciparum dry season reservoir
Source: EMBO Mol Med. 2024 Sep 16;16(10):2349–75. doi: 10.1038/s44321-024-00127-w (PMC11473648; doi:10.1038/s44321-024-00127-w)
Supplement: Supplementary file 12 — Source data Fig. 3 [file 44321_2024_127_MOESM12_ESM.zip › Figure 3/3F/SourceData_3F_SEM.xlsx]

## Sheet: SEM
Original Name	Obfuscated Name	Plasma	Area [µm2]	Knob Count	Knobs/µm2		Date Acquired
Bfr_Invsn_smpl2_DE_006.tif	00000053_5.tif	DE	1.594	71	45		17.8.2020
Bfr_Invsn_smpl2_DE_030.tif	0000010_20.tif	DE	2.415	101	42		19.8.2020
Bfr_Invsn_smpl2_DE_019.tif	0000005_10.tif	DE	2.448	95	39		19.8.2020
Bfr_Invsn_smpl2_DE_021.tif	0000017_12.tif	DE	2.567	65	25		19.8.2020
Bfr_Invsn_smpl2_DE_022.tif	0000003_13.tif	DE	3.065	113	37		19.8.2020
Bfr_Invsn_smpl2_DE_015.tif	00000001_7.tif	DE	3.09	84	27		19.8.2020
Bfr_Invsn_smpl2_DE_025.tif	0000020_15.tif	DE	3.315	82	25		19.8.2020
Bfr_Invsn_smpl2_DE_003.tif	00000043_2.tif	DE	3.656	62	17		17.8.2020
Bfr_Invsn_smpl2_DE_010.tif	00000016_2.tif	DE	3.817	84	22		19.8.2020
Bfr_Invsn_smpl2_DE_020.tif	0000003_11.tif	DE	3.819	123	32		19.8.2020
Bfr_Invsn_smpl2_DE_018.tif	00000002_9.tif	DE	4.132	85	21		19.8.2020
Bfr_Invsn_smpl2_DE_028.tif	0000010_18.tif	DE	4.416	49	11		19.8.2020
Bfr_Invsn_smpl2_DE_024.tif	0000006_14.tif	DE	4.419	77	17		19.8.2020
Bfr_Invsn_smpl2_DE_009.tif	00000012_1.tif	DE	4.514	52	12		19.8.2020
Bfr_Invsn_smpl2_DE_026.tif	0000000_16.tif	DE	4.641	79	17		19.8.2020
Bfr_Invsn_smpl2_DE_011.tif	00000008_3.tif	DE	4.985	53	11		19.8.2020
Bfr_Invsn_smpl2_DE_002.tif	00000060_1.tif	DE	5.046	85	17		17.8.2020
Bfr_Invsn_smpl2_DE_027.tif	0000002_17.tif	DE	5.141	49	10		19.8.2020
Bfr_Invsn_smpl2_DE_004.tif	00000018_3.tif	DE	5.221	113	22		17.8.2020
Bfr_Invsn_smpl2_DE_014.tif	00000014_6.tif	DE	5.432	50	9		19.8.2020
Bfr_Invsn_smpl2_DE_012.tif	00000002_4.tif	DE	5.56	62	11		19.8.2020
Bfr_Invsn_smpl2_DE_005.tif	00000046_4.tif	DE	5.603	81	14		17.8.2020
Bfr_Invsn_smpl2_DE_016.tif	00000016_8.tif	DE	5.98	73	12		19.8.2020
Bfr_Invsn_smpl2_DE_013.tif	00000011_5.tif	DE	6.908	50	7		19.8.2020
DE_001.tif	00000101_1.tif	DE	2.689	48	18		12.11.2020
DE_002.tif	00000096_2.tif	DE	1.711	95	56		12.11.2020
DE_003.tif	00000054_3.tif	DE	2.158	103	48		12.11.2020
DE_004.tif	00000017_4.tif	DE	2.468	24	10		12.11.2020
DE_007.tif	00000016_6.tif	DE	3.228	22	7		12.11.2020
DE_008.tif	00000102_7.tif	DE	3.014	91	30		12.11.2020
DE_010.tif	00000098_8.tif	DE	3.137	62	20		12.11.2020
DE_011.tif	00000020_9.tif	DE	2.137	146	68		12.11.2020
DE_012.tif	0000050_10.tif	DE	2.804	69	25		12.11.2020
DE_015.tif	0000071_12.tif	DE	2.427	80	33		12.11.2020
DE_019.tif	0000096_14.tif	DE	3.573	70	20		12.11.2020
DE_021.tif	0000082_16.tif	DE	2.057	113	55		12.11.2020
DE_022.tif	0000093_17.tif	DE	4.742	90	19		12.11.2020
DE_023.tif	0000100_18.tif	DE	1.857	98	53		12.11.2020
DE_024.tif	0000098_19.tif	DE	2.313	95	41		12.11.2020
DE_025.tif	0000004_20.tif	DE	5.499	61	11		12.11.2020
DE_026.tif	0000034_21.tif	DE	1.692	115	68		12.11.2020
DE_028.tif	0000075_22.tif	DE	2.026	83	41		12.11.2020
DE_030.tif	0000077_23.tif	DE	1.771	81	46		12.11.2020
DE_032.tif	0000040_24.tif	DE	1.872	160	85		12.11.2020
DE_033.tif	0000090_25.tif	DE	3.473	62	18		12.11.2020
Bfr_Invsn_smpl2_MAY_020.tif	0000032_39.tif	MAY	1.685	97	58		17.8.2020
Bfr_Invsn_smpl2_MAY_017.tif	0000009_36.tif	MAY	2.147	129	60		17.8.2020
Bfr_Invsn_smpl2_MAY_023.tif	0000046_42.tif	MAY	2.695	102	38		17.8.2020
Bfr_Invsn_smpl2_MAY_018.tif	0000018_37.tif	MAY	2.735	107	39		17.8.2020
Bfr_Invsn_smpl2_MAY_007.tif	0000007_29.tif	MAY	2.806	39	14		17.8.2020
Bfr_Invsn_smpl2_MAY_022.tif	0000024_41.tif	MAY	3.006	49	16		17.8.2020
Bfr_Invsn_smpl2_MAY_027.tif	0000009_45.tif	MAY	3.227	79	24		17.8.2020
Bfr_Invsn_smpl2_MAY_029.tif	0000048_47.tif	MAY	3.562	98	28		17.8.2020
Bfr_Invsn_smpl2_MAY_012.tif	0000059_34.tif	MAY	3.72	78	21		17.8.2020
Bfr_Invsn_smpl2_MAY_011.tif	0000048_33.tif	MAY	4.323	64	15		17.8.2020
Bfr_Invsn_smpl2_MAY_028.tif	0000060_46.tif	MAY	4.482	73	16		17.8.2020
Bfr_Invsn_smpl2_MAY_021.tif	0000042_40.tif	MAY	4.607	50	11		17.8.2020
Bfr_Invsn_smpl2_MAY_013.tif	0000021_35.tif	MAY	4.615	95	21		17.8.2020
Bfr_Invsn_smpl2_MAY_008.tif	0000034_30.tif	MAY	4.843	55	11		17.8.2020
Bfr_Invsn_smpl2_MAY_026.tif	0000006_44.tif	MAY	5.774	49	8		17.8.2020
Bfr_Invsn_smpl2_MAY_019.tif	0000012_38.tif	MAY	7.695	61	8		17.8.2020
Bfr_Invsn_smpl2_MAY_005.tif	0000046_27.tif	MAY	9.412	89	9		17.8.2020
Bfr_Invsn_smpl2_MAY_009.tif	0000006_31.tif	MAY	9.504	50	5		17.8.2020
Bfr_Invsn_smpl2_MAY_024.tif	0000059_43.tif	MAY	12.106	33	3		17.8.2020
Bfr_Invsn_smpl2_MAY_006.tif	0000022_28.tif	MAY	12.69	51	4		17.8.2020
MAY_002.tif	0000086_50.tif	MAY	3.86	36	9		12.11.2020
MAY_003.tif	0000095_51.tif	MAY	2.615	77	29		12.11.2020
MAY_004.tif	0000049_52.tif	MAY	3.019	67	22		12.11.2020
MAY_005.tif	0000071_53.tif	MAY	2.565	64	25		12.11.2020
MAY_006.tif	0000077_54.tif	MAY	2.008	118	59		12.11.2020
MAY_007.tif	0000075_55.tif	MAY	2.334	109	47		12.11.2020
MAY_008.tif	0000040_56.tif	MAY	7.948	51	6		12.11.2020
MAY_009.tif	0000069_57.tif	MAY	2.489	89	36		12.11.2020
MAY_011.tif	0000074_58.tif	MAY	5.564	24	4		12.11.2020
MAY_013.tif	0000040_59.tif	MAY	4.687	54	12		12.11.2020
MAY_014.tif	0000080_60.tif	MAY	2.888	94	33		12.11.2020
MAY_016.tif	0000070_61.tif	MAY	5.752	61	11		12.11.2020
MAY_018.tif	0000059_63.tif	MAY	2.942	36	12		12.11.2020
MAY_019.tif	0000063_64.tif	MAY	3.177	72	23		12.11.2020
MAY_020.tif	0000091_65.tif	MAY	3.573	26	7		12.11.2020
MAY_021.tif	0000063_66.tif	MAY	1.295	89	69		12.11.2020
MAY_022.tif	0000092_67.tif	MAY	3.793	50	13		12.11.2020
MAY_025.tif	0000044_68.tif	MAY	3.113	49	16		12.11.2020
MAY_027.tif	0000046_69.tif	MAY	3.731	72	19		12.11.2020
MAY_028.tif	0000090_70.tif	MAY	3.011	40	13		12.11.2020
MAY_029.tif	0000021_71.tif	MAY	4.07	27	7		12.11.2020
MAY_030.tif	0000085_72.tif	MAY	3.755	58	15		12.11.2020
MAY_031.tif	0000050_73.tif	MAY	1.341	116	87		12.11.2020
Bfr_Invsn_smpl2_OCT_027.tif	0000002_72.tif	OCT	1.151	82	71		17.8.2020
Bfr_Invsn_smpl2_OCT_023.tif	0000059_68.tif	OCT	1.75	145	83		17.8.2020
Bfr_Invsn_smpl2_OCT_012.tif	0000031_58.tif	OCT	1.933	157	81		17.8.2020
Bfr_Invsn_smpl2_OCT_025.tif	0000033_70.tif	OCT	2.155	158	73		17.8.2020
Bfr_Invsn_smpl2_OCT_013.tif	0000002_59.tif	OCT	2.682	37	14		17.8.2020
Bfr_Invsn_smpl2_OCT_009.tif	0000048_56.tif	OCT	2.712	38	14		17.8.2020
Bfr_Invsn_smpl2_OCT_014.tif	0000041_60.tif	OCT	2.817	52	18		17.8.2020
Bfr_Invsn_smpl2_OCT_001.tif	0000071_48.tif	OCT	3.098	84	27		17.8.2020
Bfr_Invsn_smpl2_OCT_024.tif	0000069_69.tif	OCT	3.149	92	29		17.8.2020
Bfr_Invsn_smpl2_OCT_016.tif	0000069_62.tif	OCT	3.397	80	24		17.8.2020
Bfr_Invsn_smpl2_OCT_021.tif	0000070_66.tif	OCT	3.474	26	7		17.8.2020
Bfr_Invsn_smpl2_OCT_004.tif	0000054_51.tif	OCT	3.583	97	27		17.8.2020
Bfr_Invsn_smpl2_OCT_018.tif	0000008_63.tif	OCT	3.701	64	17		17.8.2020
Bfr_Invsn_smpl2_OCT_019.tif	0000044_64.tif	OCT	4.206	96	23		17.8.2020
Bfr_Invsn_smpl2_OCT_020.tif	0000000_65.tif	OCT	4.74	29	6		17.8.2020
Bfr_Invsn_smpl2_OCT_026.tif	0000038_71.tif	OCT	4.751	58	12		17.8.2020
Bfr_Invsn_smpl2_OCT_022.tif	0000055_67.tif	OCT	5.091	99	19		17.8.2020
Bfr_Invsn_smpl2_OCT_002.tif	0000037_49.tif	OCT	5.199	52	10		17.8.2020
Bfr_Invsn_smpl2_OCT_005.tif	0000019_52.tif	OCT	5.691	57	10		17.8.2020
Bfr_Invsn_smpl2_OCT_010.tif	0000066_57.tif	OCT	6.544	78	12		17.8.2020
Bfr_Invsn_smpl2_OCT_003.tif	0000026_50.tif	OCT	8.143	41	5		17.8.2020
Bfr_Invsn_smpl2_OCT_015.tif	0000070_61.tif	OCT	12.336	80	6		17.8.2020
OCT_001.tif	0000060_75.tif	OCT	4.92	39	8		12.11.2020
OCT_002.tif	0000043_76.tif	OCT	3.918	37	9		12.11.2020
OCT_003.tif	0000101_77.tif	OCT	7.756	75	10		12.11.2020
OCT_004.tif	0000087_78.tif	OCT	2.135	98	46		12.11.2020
OCT_005.tif	0000099_79.tif	OCT	1.767	54	31		12.11.2020
OCT_006.tif	0000031_80.tif	OCT	4.09	65	16		12.11.2020
OCT_007.tif	0000076_81.tif	OCT	2.941	93	32		12.11.2020
OCT_008.tif	0000014_82.tif	OCT	3.019	77	26		12.11.2020
OCT_009.tif	0000028_83.tif	OCT	4.149	52	13		12.11.2020
OCT_010.tif	0000013_84.tif	OCT	2.454	51	21		12.11.2020
OCT_013.tif	0000040_86.tif	OCT	3.723	29	8		12.11.2020
OCT_014.tif	0000082_87.tif	OCT	2.148	76	35		12.11.2020
OCT_015.tif	0000069_88.tif	OCT	2.738	103	38		12.11.2020
OCT_016.tif	0000057_89.tif	OCT	4.017	26	6		12.11.2020
OCT_017.tif	0000044_90.tif	OCT	3.706	75	20		12.11.2020
OCT_018.tif	0000064_91.tif	OCT	4.082	98	24		12.11.2020
OCT_020.tif	0000054_92.tif	OCT	3.629	62	17		12.11.2020
OCT_021.tif	0000062_93.tif	OCT	1.364	69	51		12.11.2020
OCT_023.tif	0000059_94.tif	OCT	3.419	89	26		12.11.2020
OCT_024.tif	0000062_95.tif	OCT	2.176	125	57		12.11.2020
OCT_025.tif	0000066_96.tif	OCT	2.257	77	34		12.11.2020
OCT_027.tif	0000043_98.tif	OCT	2.584	44	17		12.11.2020
OCT_028.tif	0000012_99.tif	OCT	3.674	45	12		12.11.2020
OCT_029.tif	000050_100.tif	OCT	3.593	53	15		12.11.2020
OCT_030.tif	000091_101.tif	OCT	3.1	117	38		12.11.2020
OCT_031.tif	000074_102.tif	OCT	2.783	31	11		12.11.2020
OCT_032.tif	000084_103.tif	OCT	3.805	31	8		12.11.2020
OCT_033.tif	000088_104.tif	OCT	3.562	105	29		12.11.2020
