# Supplementary material for: Infection length and host environment influence on Plasmodium falciparum dry season reservoir
Source: EMBO Mol Med. 2024 Sep 16;16(10):2349–75. doi: 10.1038/s44321-024-00127-w (PMC11473648; doi:10.1038/s44321-024-00127-w)
Supplement: Supplementary file 13 — Source data Fig. 4 [file 44321_2024_127_MOESM13_ESM.zip]

Archive with 10 entries (8 files):
- Figure 4/
- __MACOSX/._Figure 4
- Figure 4/.DS_Store
- __MACOSX/Figure 4/._.DS_Store
- Figure 4/4C/
- __MACOSX/Figure 4/._4C
- Figure 4/4C/SourceData_4C.xlsx
- __MACOSX/Figure 4/4C/._SourceData_4C.xlsx
- Figure 4/4C/readme_4C.rtf
- __MACOSX/Figure 4/4C/._readme_4C.rtf
