# Supplementary material for: Infection length and host environment influence on Plasmodium falciparum dry season reservoir
Source: EMBO Mol Med. 2024 Sep 16;16(10):2349–75. doi: 10.1038/s44321-024-00127-w (PMC11473648; doi:10.1038/s44321-024-00127-w)
Supplement: Supplementary file 13 — Source data Fig. 4 [file 44321_2024_127_MOESM13_ESM.zip › Figure 4/4C/SourceData_4C.xlsx]

## Sheet: Sheet1
ID	Date
Kali0061-MAL	2013-08-08
Kali0062-MAL	8/18/2013
Kali0067-MAL	2013-06-08
Kali0071-MAL	7/31/2013
Kali0072-MAL	7/31/2013
Kali0078-MAL	8/19/2013
Kali0081-MAL	8/22/2013
Kali0084-MAL	2013-01-11
Kali0106-MAL	2013-12-11
Kali0107-MAL	2013-01-09
Kali0110-MAL	9/24/2013
Kali0113-MAL	9/23/2013
Kali0127-MAL	8/16/2013
Kali0132-MAL	2013-03-09
Kali0147-MAL	10/22/2013
Kali0148-MAL	2013-10-10
Kali0170-MAL	10/20/2013
Kali0175-MAL	2013-03-11
Kali0180-MAL	11/18/2013
Kali0183-MAL	8/26/2013
Kali0184-MAL	2013-01-10
Kali0198-MAL	9/26/2013
Kali0203-MAL	11/13/2013
Kali0206-MAL	10/25/2013
Kali0209-MAL	9/28/2013
Kali0211-MAL	10/19/2013
Kali0214-MAL	10/17/2013
Kali0224-MAL	8/21/2013
Kali0255-MAL	2013-02-11
Kali0259-MAL	8/24/2013
Kali0269-MAL	2013-04-12
Kali0278-MAL	2013-08-09
Kali0280-MAL	7/30/2013
Kali0282-MAL	9/29/2013
Kali0284-MAL	2013-12-08
Kali0286-MAL	8/14/2013
Kali0303-MAL	2013-10-11
Kali0304-MAL	2013-12-10
Kali0315-MAL	11/20/2013
Kali0316-MAL	8/19/2013
Kali0326-MAL	2013-05-08
Kali0333-MAL	9/20/2013
Kali0337-MAL	8/22/2013
Kali0338-MAL	8/26/2013
Kali0345-MAL	2013-06-08
Kali0346-MAL	7/30/2013
Kali0347-MAL	8/16/2013
Kali0351-MAL	8/21/2013
Kali0394-MAL	8/16/2013
Kali0406-MAL	2013-06-11
Kali0417-MAL	2013-09-08
Kali0430-MAL	9/26/2013
Kali0438-MAL	8/26/2013
Kali0440-MAL	11/25/2013
Kali0448-MAL	8/16/2013
Kali0454-MAL	7/29/2013
Kali0457-MAL	8/27/2013
Kali0481-MAL	2013-08-10
Kali0490-MAL	2013-10-10
Kali0494-MAL	8/21/2013
Kali0528-MAL	10/17/2013
Kali0597-MAL	2013-10-08
Kali0633-MAL	10/23/2013
Kali0695-MAL	2013-12-09
