# Supplementary material for: Infection length and host environment influence on Plasmodium falciparum dry season reservoir
Source: EMBO Mol Med. 2024 Sep 16;16(10):2349–75. doi: 10.1038/s44321-024-00127-w (PMC11473648; doi:10.1038/s44321-024-00127-w)
Supplement: Supplementary file 14 — Source data Fig. 5 [file 44321_2024_127_MOESM14_ESM.zip]

Archive with 38 entries (34 files):
- Figure 5/
- __MACOSX/._Figure 5
- Figure 5/5H/
- __MACOSX/Figure 5/._5H
- Figure 5/.DS_Store
- __MACOSX/Figure 5/._.DS_Store
- Figure 5/5A-D/
- __MACOSX/Figure 5/._5A-D
- Figure 5/5E-G/
- __MACOSX/Figure 5/._5E-G
- Figure 5/5H/Oct19_K0812.19bmp.tif
- __MACOSX/Figure 5/5H/._Oct19_K0812.19bmp.tif
- Figure 5/5H/Oct19_K1053.7bmp.tif
- __MACOSX/Figure 5/5H/._Oct19_K1053.7bmp.tif
- Figure 5/5H/Oct19_K0632.tif
- __MACOSX/Figure 5/5H/._Oct19_K0632.tif
- Figure 5/5H/Oct19_K0812.14bmp.tif
- __MACOSX/Figure 5/5H/._Oct19_K0812.14bmp.tif
- Figure 5/5H/Oct19_K0573.12bmp.tif
- __MACOSX/Figure 5/5H/._Oct19_K0573.12bmp.tif
- Figure 5/5H/Oct19_K0084.5bmp.tif
- __MACOSX/Figure 5/5H/._Oct19_K0084.5bmp.tif
- Figure 5/5H/Oct19_K0999.4bmp.tif
- __MACOSX/Figure 5/5H/._Oct19_K0999.4bmp.tif
- Figure 5/5H/Oct19_K1020.19bmp.tif
- __MACOSX/Figure 5/5H/._Oct19_K1020.19bmp.tif
- Figure 5/5A-D/Fig5B.csv
- __MACOSX/Figure 5/5A-D/._Fig5B.csv
- Figure 5/5A-D/Fig5A-C-D.csv
- __MACOSX/Figure 5/5A-D/._Fig5A-C-D.csv
- Figure 5/5E-G/Readme5F.rtf
- __MACOSX/Figure 5/5E-G/._Readme5F.rtf
- Figure 5/5E-G/SourceData_5G.csv
- __MACOSX/Figure 5/5E-G/._SourceData_5G.csv
- Figure 5/5E-G/SourceData_5E-G.csv
- __MACOSX/Figure 5/5E-G/._SourceData_5E-G.csv
- Figure 5/5E-G/Readme_5G.rtf
- __MACOSX/Figure 5/5E-G/._Readme_5G.rtf
