# Supplementary material for: Infection length and host environment influence on Plasmodium falciparum dry season reservoir
Source: EMBO Mol Med. 2024 Sep 16;16(10):2349–75. doi: 10.1038/s44321-024-00127-w (PMC11473648; doi:10.1038/s44321-024-00127-w)
Supplement: Supplementary file 14 — Source data Fig. 5 [file 44321_2024_127_MOESM14_ESM.zip › Figure 5/5A-D/Fig5B.csv]

ID	Year	Month	Value	Count	PairedTimepoints	Median	Sample_type
Kali0061	19	Oct	0.024	1	No	0.00578	Oct
Kali0081	18	Mar	0.00752	1	No	0.0145	DrySeason
Kali0084	19	Oct	0.12	1	No	0.00578	Oct
Kali0107	18	Jan	0.039	3	Yes	0.00475	DrySeason
Kali0107	18	Mar	0.00582	3	Yes	0.0145	DrySeason
Kali0107	19	Oct	0.00716	3	Yes	0.00578	Oct
Kali0108	19	Oct	0.000951	1	No	0.00578	Oct
Kali0127	19	Oct	0.00913	1	No	0.00578	Oct
Kali0136	19	Oct	0.0035	1	No	0.00578	Oct
Kali0152	18	Mar	0.014	2	Yes	0.0145	DrySeason
Kali0152	19	Oct	0.01	2	Yes	0.00578	Oct
Kali0161	18	Jan	0.00466	3	Yes	0.00475	DrySeason
Kali0161	18	Mar	0.00832	3	Yes	0.0145	DrySeason
Kali0161	18	May	0.014	3	Yes	0.014	DrySeason
Kali0181	18	Mar	0.015	1	No	0.0145	DrySeason
Kali0209	18	Mar	0.00879	1	No	0.0145	DrySeason
Kali0219	18	Mar	0.00457	2	Yes	0.0145	DrySeason
Kali0219	18	May	0.016	2	Yes	0.014	DrySeason
Kali0226	18	Jan	0.00518	2	Yes	0.00475	DrySeason
Kali0226	18	May	0.019	2	Yes	0.014	DrySeason
Kali0235	18	Mar	0.023	1	No	0.0145	DrySeason
Kali0265	18	May	0.0013	3	Yes	0.014	DrySeason
Kali0265	MAL18n19	MAL18n19	0.82	3	Yes	2.15	MAL
Kali0265	19	Oct	0.00352	3	Yes	0.00578	Oct
Kali0269	18	May	0.013	2	Yes	0.014	DrySeason
Kali0269	19	Oct	0.00273	2	Yes	0.00578	Oct
Kali0270	19	Oct	0.00439	1	No	0.00578	Oct
Kali0271	19	Oct	0.00241	1	No	0.00578	Oct
Kali0272	19	Oct	0.000681	1	No	0.00578	Oct
Kali0279	18	Mar	0.014	3	Yes	0.0145	DrySeason
Kali0279	18	May	0.028	3	Yes	0.014	DrySeason
Kali0279	19	Oct	0.011	3	Yes	0.00578	Oct
Kali0289	18	Jan	0.021	2	Yes	0.00475	DrySeason
Kali0289	18	Mar	0.00561	2	Yes	0.0145	DrySeason
Kali0298	19	Oct	1.16	1	No	0.00578	Oct
Kali0312	19	Oct	0.00801	1	No	0.00578	Oct
Kali0313	MAL18n19	MAL18n19	0.82	1	No	2.15	MAL
Kali0322	MAL18n19	MAL18n19	0.61	1	No	2.15	MAL
Kali0325	18	Mar	0.0097	2	Yes	0.0145	DrySeason
Kali0325	18	May	0.024	2	Yes	0.014	DrySeason
Kali0328	18	Jan	0.00195	3	Yes	0.00475	DrySeason
Kali0328	18	Mar	0.026	3	Yes	0.0145	DrySeason
Kali0328	18	May	0.012	3	Yes	0.014	DrySeason
Kali0334	18	May	0.0011	2	Yes	0.014	DrySeason
Kali0334	19	Oct	0.00399	2	Yes	0.00578	Oct
Kali0335	18	Jan	0.035	3	Yes	0.00475	DrySeason
Kali0335	18	Mar	0.018	3	Yes	0.0145	DrySeason
Kali0335	18	May	0.01	3	Yes	0.014	DrySeason
Kali0336	18	Jan	0.061	2	Yes	0.00475	DrySeason
Kali0336	18	Mar	0.025	2	Yes	0.0145	DrySeason
Kali0340	19	Oct	0.00124	1	No	0.00578	Oct
Kali0345	18	Jan	0.011	3	Yes	0.00475	DrySeason
Kali0345	18	May	0.016	3	Yes	0.014	DrySeason
Kali0345	19	Oct	0.00493	3	Yes	0.00578	Oct
Kali0346	19	Oct	0.00233	1	No	0.00578	Oct
Kali0348	18	Jan	0.033	2	Yes	0.00475	DrySeason
Kali0348	18	Mar	0.032	2	Yes	0.0145	DrySeason
Kali0349	18	Jan	0.066	2	Yes	0.00475	DrySeason
Kali0349	18	May	0.052	2	Yes	0.014	DrySeason
Kali0350	18	Jan	0.000699	1	No	0.00475	DrySeason
Kali0351	18	May	0.0068	1	No	0.014	DrySeason
Kali0356	18	Mar	0.016	1	No	0.0145	DrySeason
Kali0362	18	Mar	0.051	3	Yes	0.0145	DrySeason
Kali0362	18	May	0.0048	3	Yes	0.014	DrySeason
Kali0362	19	Oct	0.00112	3	Yes	0.00578	Oct
Kali0374	18	Mar	0.00196	1	No	0.0145	DrySeason
Kali0377	19	Oct	0.00252	1	No	0.00578	Oct
Kali0382	19	Oct	0.000954	1	No	0.00578	Oct
Kali0391	18	May	0.0086	2	Yes	0.014	DrySeason
Kali0391	MAL18n19	MAL18n19	1.89	2	Yes	2.15	MAL
Kali0401	19	Oct	0.00041	1	No	0.00578	Oct
Kali0402	18	Mar	0.00665	1	No	0.0145	DrySeason
Kali0403	18	Mar	0.00477	1	No	0.0145	DrySeason
Kali0404	19	Oct	0.015	1	No	0.00578	Oct
Kali0405	18	Mar	0.025	2	Yes	0.0145	DrySeason
Kali0405	18	May	0.0053	2	Yes	0.014	DrySeason
Kali0406	18	Mar	0.00983	2	Yes	0.0145	DrySeason
Kali0406	19	Oct	0.00919	2	Yes	0.00578	Oct
Kali0409	19	Oct	0.00346	1	No	0.00578	Oct
Kali0415	18	Mar	0.031	2	Yes	0.0145	DrySeason
Kali0415	18	May	0.01	2	Yes	0.014	DrySeason
Kali0417	18	Mar	0.00953	2	Yes	0.0145	DrySeason
Kali0417	18	May	0.0031	2	Yes	0.014	DrySeason
Kali0419	18	Mar	0.00649	1	No	0.0145	DrySeason
Kali0421	18	Jan	0.00357	4	Yes	0.00475	DrySeason
Kali0421	18	May	0.0017	4	Yes	0.014	DrySeason
Kali0421	MAL18n19	MAL18n19	0.3	4	Yes	2.15	MAL
Kali0421	19	Oct	0.000809	4	Yes	0.00578	Oct
Kali0424	19	Oct	0.000908	1	No	0.00578	Oct
Kali0427	18	May	0.018	1	No	0.014	DrySeason
Kali0429	19	Oct	0.0055	1	No	0.00578	Oct
Kali0431	19	Oct	0.000699	1	No	0.00578	Oct
Kali0435	18	Mar	0.029	2	Yes	0.0145	DrySeason
Kali0435	19	Oct	0.041	2	Yes	0.00578	Oct
Kali0437	18	Jan	0.00669	2	Yes	0.00475	DrySeason
Kali0437	18	Mar	0.028	2	Yes	0.0145	DrySeason
Kali0444	19	Oct	0.00758	1	No	0.00578	Oct
Kali0445	18	Jan	0.0035	3	Yes	0.00475	DrySeason
Kali0445	18	May	0.017	3	Yes	0.014	DrySeason
Kali0445	MAL18n19	MAL18n19	1.5	3	Yes	2.15	MAL
Kali0452	18	Mar	0.02	2	Yes	0.0145	DrySeason
Kali0452	18	May	0.021	2	Yes	0.014	DrySeason
Kali0460	19	Oct	0.074	1	No	0.00578	Oct
Kali0461	18	Mar	0.00424	1	No	0.0145	DrySeason
Kali0463	18	May	0.0081	2	Yes	0.014	DrySeason
Kali0463	MAL18n19	MAL18n19	3.52	2	Yes	2.15	MAL
Kali0466	18	Mar	0.00391	1	No	0.0145	DrySeason
Kali0483	19	Oct	0.00321	1	No	0.00578	Oct
Kali0487	19	Oct	0.00442	1	No	0.00578	Oct
Kali0488	MAL18n19	MAL18n19	2.8	2	Yes	2.15	MAL
Kali0488	19	Oct	0.00626	2	Yes	0.00578	Oct
Kali0495	MAL18n19	MAL18n19	0.36	1	No	2.15	MAL
Kali0497	19	Oct	0.089	1	No	0.00578	Oct
Kali0512	19	Oct	0.00211	1	No	0.00578	Oct
Kali0515	19	Oct	0.00198	1	No	0.00578	Oct
Kali0523	19	Oct	0.00306	1	No	0.00578	Oct
Kali0524	19	Oct	0.00185	1	No	0.00578	Oct
Kali0525	19	Oct	1.41	1	No	0.00578	Oct
Kali0527	19	Oct	0.00831	1	No	0.00578	Oct
Kali0535	18	May	0.0047	2	Yes	0.014	DrySeason
Kali0535	MAL18n19	MAL18n19	0.72	2	Yes	2.15	MAL
Kali0537	19	Oct	0.02	1	No	0.00578	Oct
Kali0538	MAL18n19	MAL18n19	3.82	1	No	2.15	MAL
Kali0539	19	Oct	0.00259	1	No	0.00578	Oct
Kali0541	19	Oct	0.00209	1	No	0.00578	Oct
Kali0544	19	Oct	0.00721	1	No	0.00578	Oct
Kali0546	19	Oct	0.00711	1	No	0.00578	Oct
Kali0547	19	Oct	0.00285	1	No	0.00578	Oct
Kali0554	MAL18n19	MAL18n19	2.52	2	Yes	2.15	MAL
Kali0554	19	Oct	0.084	2	Yes	0.00578	Oct
Kali0555	19	Oct	0.047	1	No	0.00578	Oct
Kali0557	MAL18n19	MAL18n19	3	2	Yes	2.15	MAL
Kali0557	19	Oct	0.00281	2	Yes	0.00578	Oct
Kali0561	19	Oct	0.00188	1	No	0.00578	Oct
Kali0571	MAL18n19	MAL18n19	0.083	2	Yes	2.15	MAL
Kali0571	19	Oct	0.00152	2	Yes	0.00578	Oct
Kali0573	19	Oct	0.086	1	No	0.00578	Oct
Kali0575	18	May	0.0047	3	Yes	0.014	DrySeason
Kali0575	MAL18n19	MAL18n19	1.31	3	Yes	2.15	MAL
Kali0575	19	Oct	1.19	3	Yes	0.00578	Oct
Kali0579	MAL18n19	MAL18n19	2.15	2	Yes	2.15	MAL
Kali0579	19	Oct	0.0015	2	Yes	0.00578	Oct
Kali0585	19	Oct	0.000585	1	No	0.00578	Oct
Kali0591	18	Mar	0.024	1	No	0.0145	DrySeason
Kali0592	19	Oct	0.00131	1	No	0.00578	Oct
Kali0596	MAL18n19	MAL18n19	1.55	2	Yes	2.15	MAL
Kali0596	19	Oct	1.84	2	Yes	0.00578	Oct
Kali0602	19	Oct	0.00454	1	No	0.00578	Oct
Kali0603	19	Oct	0.00412	1	No	0.00578	Oct
Kali0612	18	Jan	0.00307	2	Yes	0.00475	DrySeason
Kali0612	18	Mar	0.023	2	Yes	0.0145	DrySeason
Kali0618	18	May	0.019	2	Yes	0.014	DrySeason
Kali0618	MAL18n19	MAL18n19	0.67	2	Yes	2.15	MAL
Kali0621	18	Mar	0.021	1	No	0.0145	DrySeason
Kali0623	19	Oct	0.00512	1	No	0.00578	Oct
Kali0624	18	Jan	0.00441	3	Yes	0.00475	DrySeason
Kali0624	18	May	0.013	3	Yes	0.014	DrySeason
Kali0624	MAL18n19	MAL18n19	0.58	3	Yes	2.15	MAL
Kali0632	MAL18n19	MAL18n19	3.3	3	Yes	2.15	MAL
Kali0632	19	Oct	0.016	3	Yes	0.00578	Oct
Kali0632	19	Oct	0.016	3	Yes	0.00578	Oct
Kali0633	19	Oct	0.14	1	No	0.00578	Oct
Kali0640	MAL18n19	MAL18n19	2.66	1	No	2.15	MAL
Kali0645	18	Jan	0.00144	3	Yes	0.00475	DrySeason
Kali0645	MAL18n19	MAL18n19	0.45	3	Yes	2.15	MAL
Kali0645	19	Oct	0.00361	3	Yes	0.00578	Oct
Kali0651	19	Oct	0.000731	1	No	0.00578	Oct
Kali0654	19	Oct	0.000674	1	No	0.00578	Oct
Kali0655	18	Mar	0.022	2	Yes	0.0145	DrySeason
Kali0655	19	Oct	0.21	2	Yes	0.00578	Oct
Kali0659	18	Jan	0.00189	2	Yes	0.00475	DrySeason
Kali0659	MAL18n19	MAL18n19	6.06	2	Yes	2.15	MAL
Kali0669	18	Jan	0.00612	1	No	0.00475	DrySeason
Kali0670	18	Jan	0.018	3	Yes	0.00475	DrySeason
Kali0670	18	May	0.015	3	Yes	0.014	DrySeason
Kali0670	MAL18n19	MAL18n19	2.49	3	Yes	2.15	MAL
Kali0672	19	Oct	0.00699	1	No	0.00578	Oct
Kali0674	19	Oct	0.011	1	No	0.00578	Oct
Kali0683	19	Oct	0.019	1	No	0.00578	Oct
Kali0686	19	Oct	0.039	1	No	0.00578	Oct
Kali0688	19	Oct	0.00483	1	No	0.00578	Oct
Kali0708	18	Mar	0.037	2	Yes	0.0145	DrySeason
Kali0708	18	May	0.01	2	Yes	0.014	DrySeason
Kali0709	19	Oct	0.000799	1	No	0.00578	Oct
Kali0721	18	May	0.017	1	No	0.014	DrySeason
Kali0731	18	May	0.023	1	No	0.014	DrySeason
Kali0803	18	Jan	0.00547	2	Yes	0.00475	DrySeason
Kali0803	18	May	0.0065	2	Yes	0.014	DrySeason
Kali0807	18	Jan	0.00179	1	No	0.00475	DrySeason
Kali0808	18	Mar	0.00398	2	Yes	0.0145	DrySeason
Kali0808	18	May	0.0073	2	Yes	0.014	DrySeason
Kali0812	18	May	0.024	2	Yes	0.014	DrySeason
Kali0812	19	Oct	0.013	2	Yes	0.00578	Oct
Kali0813	18	Jan	0.054	1	No	0.00475	DrySeason
Kali0814	19	Oct	0.00367	1	No	0.00578	Oct
Kali0823	19	Oct	0.00422	1	No	0.00578	Oct
Kali0825	18	Jan	0.00155	2	Yes	0.00475	DrySeason
Kali0825	MAL18n19	MAL18n19	7.44	2	Yes	2.15	MAL
Kali0826	18	Jan	0.074	2	Yes	0.00475	DrySeason
Kali0826	18	May	0.017	2	Yes	0.014	DrySeason
Kali0833	19	Oct	0.01	1	No	0.00578	Oct
Kali0835	19	Oct	0.035	1	No	0.00578	Oct
Kali0837	19	Oct	0.00327	1	No	0.00578	Oct
Kali0844	18	Jan	0.053	2	Yes	0.00475	DrySeason
Kali0844	18	May	0.043	2	Yes	0.014	DrySeason
Kali0846	18	Jan	0.013	3	Yes	0.00475	DrySeason
Kali0846	18	May	0.03	3	Yes	0.014	DrySeason
Kali0846	MAL18n19	MAL18n19	7.12	3	Yes	2.15	MAL
Kali0862	19	Oct	0.00512	1	No	0.00578	Oct
Kali0880	MAL18n19	MAL18n19	2.28	1	No	2.15	MAL
Kali0881	MAL18n19	MAL18n19	0.92	1	No	2.15	MAL
Kali0887	MAL18n19	MAL18n19	3.15	2	Yes	2.15	MAL
Kali0887	19	Oct	0.66	2	Yes	0.00578	Oct
Kali0889	MAL18n19	MAL18n19	3.73	2	Yes	2.15	MAL
Kali0889	19	Oct	0.00876	2	Yes	0.00578	Oct
Kali0891	MAL18n19	MAL18n19	0.26	1	No	2.15	MAL
Kali0892	MAL18n19	MAL18n19	5.51	1	No	2.15	MAL
Kali0893	MAL18n19	MAL18n19	0.24	2	Yes	2.15	MAL
Kali0893	19	Oct	0.00578	2	Yes	0.00578	Oct
Kali0894	18	May	0.023	2	Yes	0.014	DrySeason
Kali0894	MAL18n19	MAL18n19	4.89	2	Yes	2.15	MAL
Kali0901	19	Oct	2.86	1	No	0.00578	Oct
Kali0902	MAL18n19	MAL18n19	9.76	1	No	2.15	MAL
Kali0903	18	Jan	0.085	1	No	0.00475	DrySeason
Kali0907	18	Jan	0.00171	1	No	0.00475	DrySeason
Kali0908	18	Jan	0.00278	1	No	0.00475	DrySeason
Kali0913	MAL18n19	MAL18n19	3.54	2	Yes	2.15	MAL
Kali0913	19	Oct	0.17	2	Yes	0.00578	Oct
Kali0925	18	Jan	0.00475	1	No	0.00475	DrySeason
Kali0928	19	Oct	0.00553	1	No	0.00578	Oct
Kali0945	19	Oct	0.29	1	No	0.00578	Oct
Kali0953	18	Jan	0.00361	1	No	0.00475	DrySeason
Kali0954	19	Oct	0.00486	1	No	0.00578	Oct
Kali0955	19	Oct	0.000809	1	No	0.00578	Oct
Kali0967	18	Jan	0.0084	1	No	0.00475	DrySeason
Kali0970	18	Jan	0.00305	2	Yes	0.00475	DrySeason
Kali0970	19	Oct	0.04	2	Yes	0.00578	Oct
Kali0975	19	Oct	0.00407	1	No	0.00578	Oct
Kali0978	19	Oct	3.59	1	No	0.00578	Oct
Kali0979	18	Jan	0.00116	1	No	0.00475	DrySeason
Kali0980	19	Oct	0.058	1	No	0.00578	Oct
Kali0981	19	Oct	1.7	1	No	0.00578	Oct
Kali0982	18	Jan	0.00201	3	Yes	0.00475	DrySeason
Kali0982	18	May	0.021	3	Yes	0.014	DrySeason
Kali0982	19	Oct	0.00139	3	Yes	0.00578	Oct
Kali0990	MAL18n19	MAL18n19	2.13	1	No	2.15	MAL
Kali0991	18	May	0.045	2	Yes	0.014	DrySeason
Kali0991	MAL18n19	MAL18n19	1.75	2	Yes	2.15	MAL
Kali0997	18	Jan	0.00191	1	No	0.00475	DrySeason
Kali0999	19	Oct	0.015	1	No	0.00578	Oct
Kali1008	MAL18n19	MAL18n19	0.48	1	No	2.15	MAL
Kali1012	19	Oct	0.00658	1	No	0.00578	Oct
Kali1016	18	May	0.0017	1	No	0.014	DrySeason
Kali1020	19	Oct	0.047	1	No	0.00578	Oct
Kali1024	19	Oct	0.038	1	No	0.00578	Oct
Kali1034	19	Oct	0.023	1	No	0.00578	Oct
Kali1035	19	Oct	0.11	1	No	0.00578	Oct
Kali1039	MAL18n19	MAL18n19	7.68	1	No	2.15	MAL
Kali1042	MAL18n19	MAL18n19	3.07	1	No	2.15	MAL
Kali1048	19	Oct	0.0058	1	No	0.00578	Oct
Kali1053	19	Oct	0.021	1	No	0.00578	Oct
Kali1058	19	Oct	0.018	1	No	0.00578	Oct
Kali1059	19	Oct	0.018	1	No	0.00578	Oct
Kali1066	19	Oct	0.12	1	No	0.00578	Oct
Kali1078	19	Oct	0.00205	1	No	0.00578	Oct
Kali1083	19	Oct	0.00456	1	No	0.00578	Oct
Kali1097	19	Oct	0.006	1	No	0.00578	Oct
Kali1103	19	Oct	0.00126	1	No	0.00578	Oct
Kali1110	19	Oct	0.00176	1	No	0.00578	Oct
Kali1131	MAL18n19	MAL18n19	6.23	1	No	2.15	MAL
Kali1140	19	Oct	0.00107	1	No	0.00578	Oct
Kali1208	MAL18n19	MAL18n19	0.78	1	No	2.15	MAL
