# Supplementary material for: Infection length and host environment influence on Plasmodium falciparum dry season reservoir
Source: EMBO Mol Med. 2024 Sep 16;16(10):2349–75. doi: 10.1038/s44321-024-00127-w (PMC11473648; doi:10.1038/s44321-024-00127-w)
Supplement: Supplementary file 14 — Source data Fig. 5 [file 44321_2024_127_MOESM14_ESM.zip › Figure 5/5A-D/Fig5A-C-D.csv]

ID	iRBC_0h	Month	PercRings	Sample_type
Kali0061	0.026	Oct	98.2	Oct
Kali0084	0.13	Oct	98.7	Oct
Kali0107	0.00751	Oct	93.2	Oct
Kali0127	0.011	Oct	94.8	Oct
Kali0265	0.0048	Oct	86	Oct
Kali0270	0.0041	Oct	89.7	Oct
Kali0271	0.00284	Oct	90.2	Oct
Kali0279	0.012	Oct	91.8	Oct
Kali0298	1.14	Oct	95.4	Oct
Kali0404	0.017	Oct	83.8	Oct
Kali0406	0.011	Oct	64.3	Oct
Kali0424	0.00103	Oct	88.5	Oct
Kali0429	0.00591	Oct	86.4	Oct
Kali0435	0.041	Oct	93.8	Oct
Kali0460	0.081	Oct	98.3	Oct
Kali0483	0.00354	Oct	91.1	Oct
Kali0488	0.00868	Oct	98.2	Oct
Kali0497	0.091	Oct	98.1	Oct
Kali0515	0.00272	Oct	87.1	Oct
Kali0524	0.00232	Oct	71.4	Oct
Kali0525	1.43	Oct	97.4	Oct
Kali0527	0.00913	Oct	96.9	Oct
Kali0537	0.021	Oct	93.4	Oct
Kali0539	0.00288	Oct	72.9	Oct
Kali0544	0.00869	Oct	82.9	Oct
Kali0554	0.084	Oct	97.8	Oct
Kali0555	0.048	Oct	97.2	Oct
Kali0557	0.003	Oct	84.4	Oct
Kali0573	0.088	Oct	98.6	Oct
Kali0575	1.27	Oct	97.2	Oct
Kali0596	1.89	Oct	97.4	Oct
Kali0603	0.00487	Oct	85.5	Oct
Kali0632	0.018	Oct	71	Oct
Kali0633	0.14	Oct	98.9	Oct
Kali0645	0.00379	Oct	66.7	Oct
Kali0655	0.21	Oct	98.5	Oct
Kali0672	0.00778	Oct	95.3	Oct
Kali0674	0.012	Oct	73.6	Oct
Kali0683	0.019	Oct	96.1	Oct
Kali0686	0.041	Oct	99.1	Oct
Kali0812	0.013	Oct	92.2	Oct
Kali0814	0.00453	Oct	100	Oct
Kali0823	0.00594	Oct	82.7	Oct
Kali0837	0.0044	Oct	87.8	Oct
Kali0862	0.00683	Oct	85.7	Oct
Kali0887	0.69	Oct	98.5	Oct
Kali0889	0.011	Oct	92.3	Oct
Kali0901	2.78	Oct	95.9	Oct
Kali0913	0.23	Oct	98.7	Oct
Kali0928	0.00607	Oct	79.2	Oct
Kali0945	0.3	Oct	98.9	Oct
Kali0954	0.00669	Oct	86.7	Oct
Kali0955	0.00119	Oct	65.2	Oct
Kali0970	0.043	Oct	100	Oct
Kali0978	3.66	Oct	95.4	Oct
Kali0982	0.00201	Oct	84.4	Oct
Kali0999	0.015	Oct	81.1	Oct
Kali1012	0.00872	Oct	82.8	Oct
Kali1020	0.05	Oct	97.9	Oct
Kali1024	0.04	Oct	93.8	Oct
Kali1034	0.025	Oct	97.2	Oct
Kali1035	0.11	Oct	99.3	Oct
Kali1053	0.024	Oct	84.3	Oct
Kali1058	0.02	Oct	98.7	Oct
Kali1059	0.023	Oct	96	Oct
Kali1078	0.00262	Oct	100	Oct
Kali1097	0.00682	Oct	84.1	Oct
Kali0152	0.029	Jan18n19	87.4	DrySeason
Kali0180	0.00316	Jan18n19	72.7	DrySeason
Kali0235	0.00256	Jan18n19	75	DrySeason
Kali0334	0.00144	Jan18n19	73.1	DrySeason
Kali0336	0.031	Jan18n19	91.7	DrySeason
Kali0345	0.055	Jan18n19	92.7	DrySeason
Kali0348	0.00945	Jan18n19	90.7	DrySeason
Kali0427	0.00323	Jan18n19	81.5	DrySeason
Kali0429	0.0014	Jan18n19	85	DrySeason
Kali0452	0.00333	Jan18n19	75.6	DrySeason
Kali0614	0.0014	Jan18n19	88	DrySeason
Kali0632	0.00417	Jan18n19	87.5	DrySeason
Kali0655	0.00105	Jan18n19	61.1	DrySeason
Kali0669	0.00188	Jan18n19	55.2	DrySeason
Kali0670	0.00428	Jan18n19	62.7	DrySeason
Kali0708	0.017	Jan18n19	88.4	DrySeason
Kali0807	0.00297	Jan18n19	92.3	DrySeason
Kali0808	0.00164	Jan18n19	88	DrySeason
Kali0814	0.045	Jan18n19	97.2	DrySeason
Kali0826	0.00174	Jan18n19	84.6	DrySeason
Kali0844	0.061	Jan18n19	95.9	DrySeason
Kali0845	0.041	Jan18n19	80	DrySeason
Kali0880	0.00784	Jan18n19	87.3	DrySeason
Kali0907	0.068	Jan18n19	86.4	DrySeason
Kali0908	0.0017	Jan18n19	55.6	DrySeason
Kali0925	0.00254	Jan18n19	38.9	DrySeason
Kali0953	0.00339	Jan18n19	53.1	DrySeason
Kali0967	0.00128	Jan18n19	56.2	DrySeason
Kali0970	0.00532	Jan18n19	69.5	DrySeason
Kali0979	0.00228	Jan18n19	85.3	DrySeason
Kali0982	0.000782	Jan18n19	75	DrySeason
Kali0987	0.00141	Jan18n19	50	DrySeason
Kali1016	0.00178	Jan18n19	92.3	DrySeason
Kali1038	0.00275	Jan18n19	55	DrySeason
Kali1039	0.00213	Jan18n19	68	DrySeason
Kali1042	0.00211	Jan18n19	51.5	DrySeason
Kali1082	0.0056	Jan18n19	81.1	DrySeason
Kali0179	0.00328	Jan18n19	100	DrySeason
Kali0180	0.0092	Jan18n19	92.4	DrySeason
Kali0181	0.00574	Jan18n19	95.4	DrySeason
Kali0219	0.00355	Jan18n19	89.4	DrySeason
Kali0226	0.00661	Jan18n19	82.5	DrySeason
Kali0270	0.03	Jan18n19	84.8	DrySeason
Kali0271	0.012	Jan18n19	97.7	DrySeason
Kali0274	0.019	Jan18n19	85.8	DrySeason
Kali0276	0.00635	Jan18n19	83.7	DrySeason
Kali0279	0.048	Jan18n19	99.2	DrySeason
Kali0304	0.027	Jan18n19	86.6	DrySeason
Kali0335	0.00457	Jan18n19	64.9	DrySeason
Kali0336	0.00175	Jan18n19	79.3	DrySeason
Kali0348	0.00507	Jan18n19	97.1	DrySeason
Kali0378	0.00535	Jan18n19	75.4	DrySeason
Kali0390	0.0028	Jan18n19	64.5	DrySeason
Kali0402	0.00757	Jan18n19	76.4	DrySeason
Kali0404	0.00335	Jan18n19	85.4	DrySeason
Kali0405	0.00838	Jan18n19	93.4	DrySeason
Kali0415	0.00755	Jan18n19	95.5	DrySeason
Kali0418	0.00946	Jan18n19	87.8	DrySeason
Kali0445	0.019	Jan18n19	95.5	DrySeason
Kali0482	0.00333	Jan18n19	91.2	DrySeason
Kali0555	0.00551	Jan18n19	89.5	DrySeason
Kali0585	0.00196	Jan18n19	65.2	DrySeason
Kali0595	0.00526	Jan18n19	92.6	DrySeason
Kali0611	0.00172	Jan18n19	87.5	DrySeason
Kali0624	0.014	Jan18n19	87.5	DrySeason
Kali0628	0.00593	Jan18n19	76.5	DrySeason
Kali0633	0.1	Jan18n19	87.1	DrySeason
Kali0653	0.00478	Jan18n19	73.1	DrySeason
Kali0664	0.00216	Jan18n19	69.8	DrySeason
Kali0686	0.00468	Jan18n19	38.8	DrySeason
Kali0692	0.00572	Jan18n19	69.7	DrySeason
Kali0708	0.00235	Jan18n19	89.5	DrySeason
Kali0845	0.00171	Jan18n19	84	DrySeason
Kali0852	0.00254	Jan18n19	71.4	DrySeason
Kali0859	0.038	Jan18n19	95.9	DrySeason
Kali0860	0.00299	Jan18n19	67.9	DrySeason
Kali0862	0.00151	Jan18n19	47.6	DrySeason
Kali0883	0.00193	Jan18n19	47.1	DrySeason
Kali0891	0.00254	Jan18n19	77.3	DrySeason
Kali0900	0.00125	Jan18n19	40	DrySeason
Kali0902	0.00799	Jan18n19	88.6	DrySeason
Kali0907	0.00194	Jan18n19	60	DrySeason
Kali0947	0.00748	Jan18n19	89	DrySeason
Kali0952	0.00547	Jan18n19	96.8	DrySeason
Kali0953	0.00287	Jan18n19	86.7	DrySeason
Kali0978	0.19	Jan18n19	97.1	DrySeason
Kali0981	0.00191	Jan18n19	79.3	DrySeason
Kali0987	0.00993	Jan18n19	80.6	DrySeason
Kali0993	0.00171	Jan18n19	60.7	DrySeason
Kali0998	0.00149	Jan18n19	71.4	DrySeason
Kali0180	0.00456	May18n19	79.2	DrySeason
Kali0181	0.0031	May18n19	81.9	DrySeason
Kali0226	0.00724	May18n19	70	DrySeason
Kali0226	0.00747	May18n19	94.1	DrySeason
Kali0235	0.00706	May18n19	85.1	DrySeason
Kali0269	0.00109	May18n19	50	DrySeason
Kali0274	0.00563	May18n19	89.7	DrySeason
Kali0276	0.00213	May18n19	95.2	DrySeason
Kali0279	0.00825	May18n19	69.8	DrySeason
Kali0279	0.00177	May18n19	52.9	DrySeason
Kali0285	0.016	May18n19	93.1	DrySeason
Kali0304	0.00462	May18n19	80.6	DrySeason
Kali0328	0.0061	May18n19	78.9	DrySeason
Kali0334	0.00567	May18n19	69.6	DrySeason
Kali0335	0.00115	May18n19	91.7	DrySeason
Kali0336	0.00394	May18n19	79.5	DrySeason
Kali0336	0.00518	May18n19	96	DrySeason
Kali0348	0.01	May18n19	95.3	DrySeason
Kali0348	0.00638	May18n19	69.2	DrySeason
Kali0349	0.029	May18n19	94.7	DrySeason
Kali0350	0.025	May18n19	92.9	DrySeason
Kali0350	0.00877	May18n19	84.8	DrySeason
Kali0356	0.00154	May18n19	61.5	DrySeason
Kali0373	0.00253	May18n19	55.9	DrySeason
Kali0378	0.00136	May18n19	38.7	DrySeason
Kali0402	0.00407	May18n19	80	DrySeason
Kali0404	0.00298	May18n19	34	DrySeason
Kali0405	0.00404	May18n19	75.8	DrySeason
Kali0406	0.000642	May18n19	80	DrySeason
Kali0417	0.00452	May18n19	96.3	DrySeason
Kali0419	0.00158	May18n19	76.2	DrySeason
Kali0427	0.0017	May18n19	63.6	DrySeason
Kali0435	0.015	May18n19	93.2	DrySeason
Kali0445	0.00238	May18n19	92	DrySeason
Kali0452	0.00453	May18n19	67.5	DrySeason
Kali0461	0.01	May18n19	81.5	DrySeason
Kali0466	0.00695	May18n19	33.3	DrySeason
Kali0495	0.00371	May18n19	57	DrySeason
Kali0544	0.00194	May18n19	87	DrySeason
Kali0576	0.0032	May18n19	54.1	DrySeason
Kali0621	0.014	May18n19	97.8	DrySeason
Kali0624	0.00241	May18n19	40	DrySeason
Kali0632	0.00442	May18n19	78.9	DrySeason
Kali0692	0.00248	May18n19	22.2	DrySeason
Kali0708	0.014	May18n19	95.1	DrySeason
Kali0708	0.000467	May18n19	65	DrySeason
Kali0721	0.00331	May18n19	77.8	DrySeason
Kali0731	0.00496	May18n19	76.7	DrySeason
Kali0803	0.012	May18n19	62.2	DrySeason
Kali0807	0.0074	May18n19	73.2	DrySeason
Kali0812	0.0028	May18n19	55.6	DrySeason
Kali0813	0.0058	May18n19	67.7	DrySeason
Kali0844	0.0055	May18n19	72.9	DrySeason
Kali0845	0.00676	May18n19	79.8	DrySeason
Kali0880	0.00861	May18n19	75.2	DrySeason
Kali0885	0.017	May18n19	74.3	DrySeason
Kali0903	0.00705	May18n19	63.7	DrySeason
Kali0903	0.00183	May18n19	88.9	DrySeason
Kali0987	0.00877	May18n19	58.9	DrySeason
Kali0997	0.00813	May18n19	79.1	DrySeason
Kali1021	0.000956	May18n19	40	DrySeason
Kali0265	0.84	Mal18n19	97.9	MAL
Kali0313	0.82	Mal18n19	97.3	MAL
Kali0322	0.6	Mal18n19	97.8	MAL
Kali0391	1.91	Mal18n19	96.9	MAL
Kali0421	0.31	Mal18n19	95.9	MAL
Kali0445	1.54	Mal18n19	98.1	MAL
Kali0463	3.56	Mal18n19	94.8	MAL
Kali0488	2.83	Mal18n19	97.8	MAL
Kali0495	0.36	Mal18n19	88	MAL
Kali0535	0.72	Mal18n19	96.9	MAL
Kali0538	3.89	Mal18n19	95.6	MAL
Kali0554	2.55	Mal18n19	94.9	MAL
Kali0557	3.09	Mal18n19	94	MAL
Kali0571	0.086	Mal18n19	97.5	MAL
Kali0575	1.31	Mal18n19	97.7	MAL
Kali0579	2.16	Mal18n19	97.3	MAL
Kali0596	1.52	Mal18n19	97	MAL
Kali0618	0.69	Mal18n19	98.3	MAL
Kali0623	0.14	Mal18n19	96.8	MAL
Kali0624	0.58	Mal18n19	97.7	MAL
Kali0632	3.42	Mal18n19	95.9	MAL
Kali0640	2.64	Mal18n19	95.9	MAL
Kali0645	0.48	Mal18n19	98.4	MAL
Kali0670	2.51	Mal18n19	97.3	MAL
Kali0825	7.27	Mal18n19	92.1	MAL
Kali0846	7.17	Mal18n19	94.5	MAL
Kali0880	2.31	Mal18n19	97.9	MAL
Kali0887	3.15	Mal18n19	96.7	MAL
Kali0889	3.82	Mal18n19	97.1	MAL
Kali0891	0.26	Mal18n19	94.9	MAL
Kali0892	5.53	Mal18n19	95.7	MAL
Kali0893	0.24	Mal18n19	97.8	MAL
Kali0894	4.9	Mal18n19	93.5	MAL
Kali0902	9.86	Mal18n19	90.9	MAL
Kali0913	3.6	Mal18n19	96.7	MAL
Kali0990	2.13	Mal18n19	97.8	MAL
Kali0991	1.81	Mal18n19	99.2	MAL
Kali1042	2.98	Mal18n19	91.6	MAL
Kali1131	6.53	Mal18n19	94.1	MAL
