# Supplementary material for: Infection length and host environment influence on Plasmodium falciparum dry season reservoir
Source: EMBO Mol Med. 2024 Sep 16;16(10):2349–75. doi: 10.1038/s44321-024-00127-w (PMC11473648; doi:10.1038/s44321-024-00127-w)
Supplement: Supplementary file 14 — Source data Fig. 5 [file 44321_2024_127_MOESM14_ESM.zip › Figure 5/5E-G/SourceData_5E-G.csv]

ID	Timepoint	FoldChange	Month	Study
Kali0070	16	0.06992857	Mar	AndradeEtAl
Kali0070	24	0.38	Jan	AndradeEtAl
Kali0070	24	12.25741	Mar	AndradeEtAl
Kali0070	30	0.5783333	Mar	AndradeEtAl
Kali0070	36	1.118156	Mar	AndradeEtAl
Kali0081	16	1.632653	Mar	AndradeEtAl
Kali0081	24	0.35	Mar	AndradeEtAl
Kali0081	30	4.047619	Mar	AndradeEtAl
Kali0081	36	0.5805882	Mar	AndradeEtAl
Kali0084	15	0.825	Oct	New
Kali0084	24	4.444444444	Oct	New
Kali0084	30	1.022727273	Oct	New
Kali0084	36	0.955555556	Oct	New
Kali0084	48	1.046511628	Oct	New
Kali1012	24	4.357298475	Oct	New
Kali1012	30	0.297	Oct	New
Kali1012	36	1.031986532	Oct	New
Kali1012	48	1.185970636	Oct	New
Kali1016	16	2.34	Jan	AndradeEtAl
Kali1016	24	0.79	Jan	AndradeEtAl
Kali1016	30	1.06	Jan	AndradeEtAl
Kali1016	36	1.76	Jan	AndradeEtAl
Kali1020	15	0.872340426	Oct	New
Kali1020	24	1.487804878	Oct	New
Kali1020	30	1.229508197	Oct	New
Kali1020	36	1.6	Oct	New
Kali1020	48	0.916666667	Oct	New
Kali1021	16	2.274854	May	AndradeEtAl
Kali1021	24	0.5115681	May	AndradeEtAl
Kali1021	30	1.628141	May	AndradeEtAl
Kali1021	36	2.342593	May	AndradeEtAl
Kali1042	16	0.5272727	MAL	AndradeEtAl
Kali1042	24	0.9827586	MAL	AndradeEtAl
Kali1042	30	0.1421053	MAL	AndradeEtAl
Kali1042	36	5.555555	MAL	AndradeEtAl
Kali1042	48	1.155556	MAL	AndradeEtAl
Kali1048	15	2.586206897	Oct	New
Kali1048	24	2.133333333	Oct	New
Kali1048	30	0.1625	Oct	New
Kali1048	36	1.328846154	Oct	New
Kali1048	48	1.881331404	Oct	New
Kali1053	15	0.714285714	Oct	New
Kali1053	24	3.6	Oct	New
Kali1053	30	0.333333333	Oct	New
Kali1053	36	1.944444444	Oct	New
Kali1053	48	0.314285714	Oct	New
Kali0107	16	2.068965	Mar	AndradeEtAl
Kali0107	24	0.295	Mar	AndradeEtAl
Kali0107	30	1.844633	Mar	AndradeEtAl
Kali0107	36	0.8698316	Mar	AndradeEtAl
Kali1083	15	0.787280702	Oct	New
Kali1083	24	0.60724234	Oct	New
Kali1083	30	12.3853211	Oct	New
Kali1083	36	0.407407407	Oct	New
Kali1083	48	0.263636364	Oct	New
Kali1097	15	1.148333333	Oct	New
Kali1097	24	4.208998549	Oct	New
Kali1097	30	1	Oct	New
Kali1097	36	1.379310345	Oct	New
Kali1097	48	1.075	Oct	New
Kali1131	16	0.9555556	MAL	AndradeEtAl
Kali1131	24	0.6744186	MAL	AndradeEtAl
Kali1131	30	1.241379	MAL	AndradeEtAl
Kali1131	36	0.8611111	MAL	AndradeEtAl
Kali1131	48	2.806452	MAL	AndradeEtAl
Kali0152	16	0.49	Jan	AndradeEtAl
Kali0152	16	0.3305	Mar	AndradeEtAl
Kali0152	24	1	Jan	AndradeEtAl
Kali0152	24	4.236006	Mar	AndradeEtAl
Kali0152	30	3.84	Jan	AndradeEtAl
Kali0152	30	0.2646429	Mar	AndradeEtAl
Kali0152	36	0.42	Jan	AndradeEtAl
Kali0152	36	0.2591093	Mar	AndradeEtAl
Kali0161	16	0.5327771	Mar	AndradeEtAl
Kali0161	24	1.447427	Mar	AndradeEtAl
Kali0161	30	3.709428	Mar	AndradeEtAl
Kali0161	36	0.3266667	Mar	AndradeEtAl
Kali0171	16	1.010791	Mar	AndradeEtAl
Kali0171	24	1.487545	Mar	AndradeEtAl
Kali0171	30	1.090909	Mar	AndradeEtAl
Kali0171	36	0.508772	Mar	AndradeEtAl
Kali0180	16	0.1871429	May	AndradeEtAl
Kali0180	24	1.660305	May	AndradeEtAl
Kali0180	30	0.8229885	May	AndradeEtAl
Kali0180	36	1.131285	May	AndradeEtAl
Kali0181	16	0.9285714	Mar	AndradeEtAl
Kali0181	24	2.076923	Mar	AndradeEtAl
Kali0181	30	1.148148	Mar	AndradeEtAl
Kali0181	36	0.9354839	Mar	AndradeEtAl
Kali0209	16	0.9943117	Mar	AndradeEtAl
Kali0209	24	1.830664	Mar	AndradeEtAl
Kali0209	30	2.8125	Mar	AndradeEtAl
Kali0209	36	0.6222222	Mar	AndradeEtAl
Kali0219	16	2.197802	Mar	AndradeEtAl
Kali0219	24	1.3	Mar	AndradeEtAl
Kali0219	30	1.076923	Mar	AndradeEtAl
Kali0219	36	0.7857143	Mar	AndradeEtAl
Kali0226	16	0.615625	May	AndradeEtAl
Kali0226	24	0.7208122	May	AndradeEtAl
Kali0226	30	0.79	Jan	AndradeEtAl
Kali0226	30	1.278873	May	AndradeEtAl
Kali0226	36	0.72	Jan	AndradeEtAl
Kali0226	36	0.5803965	May	AndradeEtAl
Kali0235	16	0.228	Mar	AndradeEtAl
Kali0235	16	0.4752632	May	AndradeEtAl
Kali0235	24	6.871345	Mar	AndradeEtAl
Kali0235	24	1.328904	May	AndradeEtAl
Kali0235	30	0.4255319	Mar	AndradeEtAl
Kali0235	30	0.6575	May	AndradeEtAl
Kali0235	36	1.1	Mar	AndradeEtAl
Kali0235	36	0.8187579	May	AndradeEtAl
Kali0265	15	0.116477273	Oct	New
Kali0265	24	1.046341463	Oct	New
Kali0265	30	7.925407925	Oct	New
Kali0265	36	1.288235294	Oct	New
Kali0269	16	17.16418	May	AndradeEtAl
Kali0269	24	0.2434783	May	AndradeEtAl
Kali0269	30	3.89	Jan	AndradeEtAl
Kali0269	30	0.5482143	May	AndradeEtAl
Kali0269	36	1	Jan	AndradeEtAl
Kali0269	36	1.941368	May	AndradeEtAl
Kali0271	15	1.414937759	Oct	New
Kali0271	24	5.571847507	Oct	New
Kali0271	30	0.684210526	Oct	New
Kali0271	36	0.846153846	Oct	New
Kali0271	48	1.181818182	Oct	New
Kali0279	16	0.6666667	Mar	AndradeEtAl
Kali0279	16	0.4038461	May	AndradeEtAl
Kali0279	24	4	Mar	AndradeEtAl
Kali0279	24	1.577143	May	AndradeEtAl
Kali0279	30	13.5	Mar	AndradeEtAl
Kali0279	30	3.019324	May	AndradeEtAl
Kali0279	36	1.074074	Mar	AndradeEtAl
Kali0279	36	0.84	May	AndradeEtAl
Kali0285	16	0.6785714	May	AndradeEtAl
Kali0285	24	1.38	Jan	AndradeEtAl
Kali0285	24	0.9473684	May	AndradeEtAl
Kali0285	30	1.21	Jan	AndradeEtAl
Kali0285	30	0.7222222	May	AndradeEtAl
Kali0285	36	0.92	Jan	AndradeEtAl
Kali0285	36	2.846154	May	AndradeEtAl
Kali0289	16	0.78157	Mar	AndradeEtAl
Kali0289	24	1.015284	Mar	AndradeEtAl
Kali0289	30	1.191398	Mar	AndradeEtAl
Kali0289	36	0.4819495	Mar	AndradeEtAl
Kali0298	15	0.801724138	Oct	New
Kali0298	24	1.107526882	Oct	New
Kali0298	30	0.427184466	Oct	New
Kali0298	36	1.045454545	Oct	New
Kali0310	16	0.29	Jan	AndradeEtAl
Kali0310	16	0.7378917	Mar	AndradeEtAl
Kali0310	24	4.23	Jan	AndradeEtAl
Kali0310	24	3.49807	Mar	AndradeEtAl
Kali0310	30	0.7913907	Mar	AndradeEtAl
Kali0310	36	1.027894	Mar	AndradeEtAl
Kali0313	16	2.318841	MAL	AndradeEtAl
Kali0313	16	1.02439	MAL	AndradeEtAl
Kali0313	24	0.6875	MAL	AndradeEtAl
Kali0313	24	0.9761905	MAL	AndradeEtAl
Kali0313	30	0.7363637	MAL	AndradeEtAl
Kali0313	30	0.6463414	MAL	AndradeEtAl
Kali0313	36	1.111111	MAL	AndradeEtAl
Kali0313	36	1.396226	MAL	AndradeEtAl
Kali0313	48	2.333333	MAL	AndradeEtAl
Kali0313	48	1.581081	MAL	AndradeEtAl
Kali0322	16	0.85	MAL	AndradeEtAl
Kali0322	16	0.9344263	MAL	AndradeEtAl
Kali0322	24	0.9764706	MAL	AndradeEtAl
Kali0322	24	1.192982	MAL	AndradeEtAl
Kali0322	30	2.161765	MAL	AndradeEtAl
Kali0322	36	0.4557823	MAL	AndradeEtAl
Kali0322	48	1.8	MAL	AndradeEtAl
Kali0322	48	1.373134	MAL	AndradeEtAl
Kali0325	16	0.8461539	Mar	AndradeEtAl
Kali0325	24	2.181818	Mar	AndradeEtAl
Kali0325	30	0.5416667	Mar	AndradeEtAl
Kali0325	36	1.230769	Mar	AndradeEtAl
Kali0328	16	0.4705882	Mar	AndradeEtAl
Kali0328	16	0.03575	May	AndradeEtAl
Kali0328	24	2	Mar	AndradeEtAl
Kali0328	24	10.30303	May	AndradeEtAl
Kali0328	30	0.2675	Mar	AndradeEtAl
Kali0328	30	0.6866516	May	AndradeEtAl
Kali0328	36	0.2745327	Mar	AndradeEtAl
Kali0328	36	0.6276771	May	AndradeEtAl
Kali0334	16	1.51	Jan	AndradeEtAl
Kali0334	16	0.1908333	May	AndradeEtAl
Kali0334	24	0.54	Jan	AndradeEtAl
Kali0334	24	1.716157	May	AndradeEtAl
Kali0334	30	4.37	Jan	AndradeEtAl
Kali0334	30	0.8524173	May	AndradeEtAl
Kali0334	36	1.45	Jan	AndradeEtAl
Kali0334	36	1.316418	May	AndradeEtAl
Kali0335	16	0.34	Mar	AndradeEtAl
Kali0335	16	3.902655	May	AndradeEtAl
Kali0335	24	2.818627	Mar	AndradeEtAl
Kali0335	24	3.628118	May	AndradeEtAl
Kali0335	30	0.3286957	Mar	AndradeEtAl
Kali0335	30	0.34125	May	AndradeEtAl
Kali0335	36	0.5489418	Mar	AndradeEtAl
Kali0335	36	1.565934	May	AndradeEtAl
Kali0336	16	0.66	Jan	AndradeEtAl
Kali0336	16	0.3333333	Mar	AndradeEtAl
Kali0336	16	0.291	May	AndradeEtAl
Kali0336	24	1.39	Jan	AndradeEtAl
Kali0336	24	6.272728	Mar	AndradeEtAl
Kali0336	24	1.316151	May	AndradeEtAl
Kali0336	30	2.88	Jan	AndradeEtAl
Kali0336	30	0.2608696	Mar	AndradeEtAl
Kali0336	30	0.8955613	May	AndradeEtAl
Kali0336	36	0.86	Jan	AndradeEtAl
Kali0336	36	0.3055556	Mar	AndradeEtAl
Kali0336	36	1.635569	May	AndradeEtAl
Kali0345	16	0.98	Jan	AndradeEtAl
Kali0345	24	1.15	Jan	AndradeEtAl
Kali0345	30	4.35	Jan	AndradeEtAl
Kali0345	36	0.5	Jan	AndradeEtAl
Kali0348	16	0.67	Jan	AndradeEtAl
Kali0348	16	0.4186046	Mar	AndradeEtAl
Kali0348	16	1.4375	May	AndradeEtAl
Kali0348	24	1.34	Jan	AndradeEtAl
Kali0348	24	6.666667	Mar	AndradeEtAl
Kali0348	24	1.347826	May	AndradeEtAl
Kali0348	30	3.37	Jan	AndradeEtAl
Kali0348	30	0.1	Mar	AndradeEtAl
Kali0348	30	0.5483871	May	AndradeEtAl
Kali0348	36	1.3	Jan	AndradeEtAl
Kali0348	36	0.5233333	Mar	AndradeEtAl
Kali0348	36	0.882353	May	AndradeEtAl
Kali0349	16	0.76	Jan	AndradeEtAl
Kali0349	24	4.4	Jan	AndradeEtAl
Kali0350	30	0.846153846	Oct	New
Kali0350	36	1.298701299	Oct	New
Kali0350	48	1	Oct	New
Kali0350	16	0.53	Jan	AndradeEtAl
Kali0350	16	0.5909091	Mar	AndradeEtAl
Kali0350	16	0.7692308	May	AndradeEtAl
Kali0350	24	7.71	Jan	AndradeEtAl
Kali0350	24	6.153846	Mar	AndradeEtAl
Kali0350	24	1	May	AndradeEtAl
Kali0350	30	0.675	Mar	AndradeEtAl
Kali0350	30	0.675	May	AndradeEtAl
Kali0350	36	1.259259	Mar	AndradeEtAl
Kali0350	36	1.703704	May	AndradeEtAl
Kali0351	30	6.45994832	Oct	New
Kali0351	36	0.84	Oct	New
Kali0351	48	1	Oct	New
Kali0351	16	0.99	Jan	AndradeEtAl
Kali0356	16	1.7	Mar	AndradeEtAl
Kali0356	16	0.2222222	May	AndradeEtAl
Kali0356	24	1.852941	Mar	AndradeEtAl
Kali0356	24	5.66	May	AndradeEtAl
Kali0356	30	0.968254	Mar	AndradeEtAl
Kali0356	30	2.70907	May	AndradeEtAl
Kali0356	36	0.6885246	Mar	AndradeEtAl
Kali0356	36	0.2247826	May	AndradeEtAl
Kali0362	16	0.64	Mar	AndradeEtAl
Kali0362	24	4.6875	Mar	AndradeEtAl
Kali0362	30	1.733333	Mar	AndradeEtAl
Kali0362	36	0.8846154	Mar	AndradeEtAl
Kali0370	24	0.78	Jan	AndradeEtAl
Kali0370	30	3.46	Jan	AndradeEtAl
Kali0370	36	1.11	Jan	AndradeEtAl
Kali0373	16	3.138075	May	AndradeEtAl
Kali0373	24	1.666667	May	AndradeEtAl
Kali0373	30	0.44	May	AndradeEtAl
Kali0373	36	0.9090909	May	AndradeEtAl
Kali0374	16	0.6416382	Mar	AndradeEtAl
Kali0374	24	3.074468	Mar	AndradeEtAl
Kali0374	30	2.249135	Mar	AndradeEtAl
Kali0374	36	0.3792308	Mar	AndradeEtAl
Kali0402	16	0.5066667	Mar	AndradeEtAl
Kali0402	16	1.283547	May	AndradeEtAl
Kali0402	24	1.167763	Mar	AndradeEtAl
Kali0402	24	3.454546	May	AndradeEtAl
Kali0402	30	3.239437	Mar	AndradeEtAl
Kali0402	30	0.4736842	May	AndradeEtAl
Kali0402	36	0.4347826	Mar	AndradeEtAl
Kali0402	36	0.5555556	May	AndradeEtAl
Kali0403	16	0.3888228	Mar	AndradeEtAl
Kali0403	24	2.211009	Mar	AndradeEtAl
Kali0403	30	1.294606	Mar	AndradeEtAl
Kali0403	36	1.816239	Mar	AndradeEtAl
Kali0405	16	0.7083333	Mar	AndradeEtAl
Kali0405	24	2.235294	Mar	AndradeEtAl
Kali0405	30	1.236842	Mar	AndradeEtAl
Kali0405	36	1.021277	Mar	AndradeEtAl
Kali0406	15	0.571273123	Oct	New
Kali0406	24	0.554285714	Oct	New
Kali0406	30	2.498281787	Oct	New
Kali0406	36	1.925722146	Oct	New
Kali0406	16	0.7692308	Mar	AndradeEtAl
Kali0406	16	0.4667932	May	AndradeEtAl
Kali0406	24	1.2	Mar	AndradeEtAl
Kali0406	24	2.479675	May	AndradeEtAl
Kali0406	30	7.666667	Mar	AndradeEtAl
Kali0406	30	0.9295082	May	AndradeEtAl
Kali0406	36	5.108696	Mar	AndradeEtAl
Kali0406	36	5.643739	May	AndradeEtAl
Kali0415	16	1.03125	Mar	AndradeEtAl
Kali0415	24	2.545455	Mar	AndradeEtAl
Kali0415	30	1.083333	Mar	AndradeEtAl
Kali0415	36	0.967033	Mar	AndradeEtAl
Kali0417	16	0.6618182	Mar	AndradeEtAl
Kali0417	16	1.606426	May	AndradeEtAl
Kali0417	24	1.55	Jan	AndradeEtAl
Kali0417	24	4.532967	Mar	AndradeEtAl
Kali0417	24	1.375	May	AndradeEtAl
Kali0417	30	0.88	Jan	AndradeEtAl
Kali0417	30	9.090909	Mar	AndradeEtAl
Kali0417	30	0.9090909	May	AndradeEtAl
Kali0417	36	0.87	Jan	AndradeEtAl
Kali0417	36	0.9	Mar	AndradeEtAl
Kali0417	36	1	May	AndradeEtAl
Kali0419	16	0.5104167	Mar	AndradeEtAl
Kali0419	16	4.501608	May	AndradeEtAl
Kali0419	24	3.469388	Mar	AndradeEtAl
Kali0419	24	5	May	AndradeEtAl
Kali0419	30	24.70588	Mar	AndradeEtAl
Kali0419	30	0.2714286	May	AndradeEtAl
Kali0419	36	0.5714286	Mar	AndradeEtAl
Kali0419	36	0.7368421	May	AndradeEtAl
Kali0421	16	0.9333333	MAL	AndradeEtAl
Kali0421	24	0.8571429	MAL	AndradeEtAl
Kali0421	30	0.9583333	MAL	AndradeEtAl
Kali0421	36	2.826087	MAL	AndradeEtAl
Kali0421	48	1.153846	MAL	AndradeEtAl
Kali0427	16	1.87	Jan	AndradeEtAl
Kali0427	16	8.433735	May	AndradeEtAl
Kali0427	24	2	May	AndradeEtAl
Kali0427	30	0.5	May	AndradeEtAl
Kali0427	36	0.6942857	May	AndradeEtAl
Kali0429	15	0.167636364	Oct	New
Kali0429	24	1.301518438	Oct	New
Kali0429	30	3.375	Oct	New
Kali0429	36	0.903703704	Oct	New
Kali0435	16	0.6	Mar	AndradeEtAl
Kali0435	16	2	May	AndradeEtAl
Kali0435	24	1.85	Jan	AndradeEtAl
Kali0435	24	5.238095	Mar	AndradeEtAl
Kali0435	24	0.8055556	May	AndradeEtAl
Kali0435	30	0.4454545	Mar	AndradeEtAl
Kali0435	30	1.103448	May	AndradeEtAl
Kali0435	36	0.5102041	Mar	AndradeEtAl
Kali0435	36	0.6875	May	AndradeEtAl
Kali0437	16	0.5925926	Mar	AndradeEtAl
Kali0437	24	3.5625	Mar	AndradeEtAl
Kali0437	30	1.070175	Mar	AndradeEtAl
Kali0437	36	0.9836066	Mar	AndradeEtAl
Kali0445	16	0.9090909	MAL	AndradeEtAl
Kali0445	24	0.7	MAL	AndradeEtAl
Kali0445	30	1.1	MAL	AndradeEtAl
Kali0445	36	0.4415585	MAL	AndradeEtAl
Kali0445	48	1.529412	MAL	AndradeEtAl
Kali0452	16	1.57	Jan	AndradeEtAl
Kali0452	16	1.44	Mar	AndradeEtAl
Kali0452	16	3.058824	May	AndradeEtAl
Kali0452	24	0.54	Jan	AndradeEtAl
Kali0452	24	3.055556	Mar	AndradeEtAl
Kali0452	24	0.6346154	May	AndradeEtAl
Kali0452	30	1.79	Jan	AndradeEtAl
Kali0452	30	0.1	Mar	AndradeEtAl
Kali0452	30	0.6060606	May	AndradeEtAl
Kali0452	36	1.22	Jan	AndradeEtAl
Kali0452	36	0.3609091	Mar	AndradeEtAl
Kali0452	36	0.4365	May	AndradeEtAl
Kali0459	24	0.45	Jan	AndradeEtAl
Kali0459	30	0.52	Jan	AndradeEtAl
Kali0459	36	2.84	Jan	AndradeEtAl
Kali0460	15	1.081081081	Oct	New
Kali0460	24	1.375	Oct	New
Kali0460	30	1.090909091	Oct	New
Kali0460	36	1.333333333	Oct	New
Kali0461	16	0.6605223	Mar	AndradeEtAl
Kali0461	16	1.047619	May	AndradeEtAl
Kali0461	24	0.76	Jan	AndradeEtAl
Kali0461	24	4.186047	Mar	AndradeEtAl
Kali0461	24	1.909091	May	AndradeEtAl
Kali0461	30	0.87	Jan	AndradeEtAl
Kali0461	30	7.222222	Mar	AndradeEtAl
Kali0461	30	0.4285714	May	AndradeEtAl
Kali0461	36	1.32	Jan	AndradeEtAl
Kali0461	36	2.692308	Mar	AndradeEtAl
Kali0461	36	1.222222	May	AndradeEtAl
Kali0466	16	1.478171	Mar	AndradeEtAl
Kali0466	16	0.5756824	May	AndradeEtAl
Kali0466	24	7.594937	Mar	AndradeEtAl
Kali0466	24	2.586207	May	AndradeEtAl
Kali0466	30	4.259259	Mar	AndradeEtAl
Kali0466	30	0.8166667	May	AndradeEtAl
Kali0466	36	1.26087	Mar	AndradeEtAl
Kali0466	36	0.5663266	May	AndradeEtAl
Kali0483	15	0.778816199	Oct	New
Kali0483	24	2.408	Oct	New
Kali0483	30	0.569767442	Oct	New
Kali0483	36	0.994169096	Oct	New
Kali0483	48	0.475073314	Oct	New
Kali0488	15	0.129552716	Oct	New
Kali0488	24	1.056720099	Oct	New
Kali0488	30	2.018669778	Oct	New
Kali0488	36	2.658959538	Oct	New
Kali0495	16	0.5833333	MAL	AndradeEtAl
Kali0495	24	0.9047619	MAL	AndradeEtAl
Kali0495	30	1.263158	MAL	AndradeEtAl
Kali0495	36	1.291667	MAL	AndradeEtAl
Kali0495	48	2.677419	MAL	AndradeEtAl
Kali0497	15	1	Oct	New
Kali0497	24	0.696629213	Oct	New
Kali0497	30	1.306451613	Oct	New
Kali0497	36	1.234567901	Oct	New
Kali0515	15	0.838383838	Oct	New
Kali0515	24	15.6626506	Oct	New
Kali0515	30	0.157692308	Oct	New
Kali0515	36	1.997560976	Oct	New
Kali0515	48	1.465201465	Oct	New
Kali0517	30	13.33333333	Oct	New
Kali0517	36	1.5	Oct	New
Kali0517	48	0.29125	Oct	New
Kali0525	15	1.04964539	Oct	New
Kali0525	24	0.939189189	Oct	New
Kali0525	30	1.014388489	Oct	New
Kali0525	36	1.134751773	Oct	New
Kali0527	15	0.387484958	Oct	New
Kali0527	24	1.298136646	Oct	New
Kali0527	30	1.40430622	Oct	New
Kali0527	36	1.482112436	Oct	New
Kali0535	16	1	MAL	AndradeEtAl
Kali0535	24	0.8888889	MAL	AndradeEtAl
Kali0535	30	1.015625	MAL	AndradeEtAl
Kali0535	36	0.8615385	MAL	AndradeEtAl
Kali0535	48	1.571429	MAL	AndradeEtAl
Kali0538	16	0.6071429	MAL	AndradeEtAl
Kali0538	24	1.176471	MAL	AndradeEtAl
Kali0538	30	0.7	MAL	AndradeEtAl
Kali0538	36	0.9285714	MAL	AndradeEtAl
Kali0538	48	4.769231	MAL	AndradeEtAl
Kali0544	15	0.050208044	Oct	New
Kali0544	24	0.574585635	Oct	New
Kali0544	30	10.67307692	Oct	New
Kali0544	36	0.752252252	Oct	New
Kali0544	16	0.5307856	May	AndradeEtAl
Kali0544	24	1.848	May	AndradeEtAl
Kali0544	30	0.521645	May	AndradeEtAl
Kali0544	36	1.580913	May	AndradeEtAl
Kali0554	24	0.94	Jan	AndradeEtAl
Kali0554	30	2.9	Jan	AndradeEtAl
Kali0554	16	1.217391	MAL	AndradeEtAl
Kali0554	24	0.3392857	MAL	AndradeEtAl
Kali0554	30	0.8631579	MAL	AndradeEtAl
Kali0554	36	0.8536586	MAL	AndradeEtAl
Kali0554	48	2.714286	MAL	AndradeEtAl
Kali0555	15	0.957446809	Oct	New
Kali0555	24	1	Oct	New
Kali0555	30	0.8	Oct	New
Kali0555	36	1.361111111	Oct	New
Kali0556	16	0.8878116	Mar	AndradeEtAl
Kali0556	24	1.716069	Mar	AndradeEtAl
Kali0556	30	3	Mar	AndradeEtAl
Kali0556	36	1.393939	Mar	AndradeEtAl
Kali0557	24	0.34	Jan	AndradeEtAl
Kali0557	30	2.69	Jan	AndradeEtAl
Kali0557	36	0.88	Jan	AndradeEtAl
Kali0557	24	0.9285714	MAL	AndradeEtAl
Kali0557	30	1.230769	MAL	AndradeEtAl
Kali0557	36	0.40625	MAL	AndradeEtAl
Kali0557	48	7.538462	MAL	AndradeEtAl
Kali0571	16	0.33	MAL	AndradeEtAl
Kali0571	24	1.341598	MAL	AndradeEtAl
Kali0571	30	1.35729	MAL	AndradeEtAl
Kali0571	36	0.5491679	MAL	AndradeEtAl
Kali0571	48	4.407713	MAL	AndradeEtAl
Kali0573	15	1.139534884	Oct	New
Kali0573	24	0.928571429	Oct	New
Kali0573	30	0.967032967	Oct	New
Kali0573	36	1.034090909	Oct	New
Kali0573	48	4.285714286	Oct	New
Kali0575	30	0.8	MAL	AndradeEtAl
Kali0575	36	1	MAL	AndradeEtAl
Kali0575	48	2.1875	MAL	AndradeEtAl
Kali0576	16	8.742004	May	AndradeEtAl
Kali0576	24	2.682927	May	AndradeEtAl
Kali0576	30	0.2181818	May	AndradeEtAl
Kali0576	36	1.708333	May	AndradeEtAl
Kali0579	16	1.6	MAL	AndradeEtAl
Kali0579	30	0.4137931	MAL	AndradeEtAl
Kali0579	36	0.6583333	MAL	AndradeEtAl
Kali0579	48	1.64557	MAL	AndradeEtAl
Kali0589	16	0.3075	Mar	AndradeEtAl
Kali0589	24	2.490515	Mar	AndradeEtAl
Kali0589	30	0.6746464	Mar	AndradeEtAl
Kali0589	36	1.479032	Mar	AndradeEtAl
Kali0591	16	0.4482759	Mar	AndradeEtAl
Kali0591	24	2.14	Jan	AndradeEtAl
Kali0591	24	8.461538	Mar	AndradeEtAl
Kali0591	30	1.01	Jan	AndradeEtAl
Kali0591	30	1.818182	Mar	AndradeEtAl
Kali0591	36	0.82	Jan	AndradeEtAl
Kali0591	36	2.2	Mar	AndradeEtAl
Kali0596	15	0.940217391	Oct	New
Kali0596	24	0.895953757	Oct	New
Kali0596	30	0.993548387	Oct	New
Kali0596	36	1.525974026	Oct	New
Kali0607	24	0.83	Jan	AndradeEtAl
Kali0607	30	0.79	Jan	AndradeEtAl
Kali0607	36	0.7	Jan	AndradeEtAl
Kali0612	16	0.3793103	Mar	AndradeEtAl
Kali0612	24	0.3	Jan	AndradeEtAl
Kali0612	24	3.272727	Mar	AndradeEtAl
Kali0612	30	1.2	Jan	AndradeEtAl
Kali0612	30	0.3055556	Mar	AndradeEtAl
Kali0612	36	0.89	Jan	AndradeEtAl
Kali0612	36	0.6772727	Mar	AndradeEtAl
Kali0614	16	0.45	Jan	AndradeEtAl
Kali0614	24	0.6	Jan	AndradeEtAl
Kali0614	30	1.7	Jan	AndradeEtAl
Kali0614	36	1.13	Jan	AndradeEtAl
Kali0618	16	0.9090909	MAL	AndradeEtAl
Kali0618	24	1.2	MAL	AndradeEtAl
Kali0618	30	0.6833333	MAL	AndradeEtAl
Kali0618	36	0.7804878	MAL	AndradeEtAl
Kali0618	48	1.4375	MAL	AndradeEtAl
Kali0621	16	0.8095238	Mar	AndradeEtAl
Kali0621	16	1.052632	May	AndradeEtAl
Kali0621	24	0.5	Jan	AndradeEtAl
Kali0621	24	5.117647	Mar	AndradeEtAl
Kali0621	24	2	May	AndradeEtAl
Kali0621	30	5.2	Jan	AndradeEtAl
Kali0621	30	2.873563	Mar	AndradeEtAl
Kali0621	30	1.45	May	AndradeEtAl
Kali0621	36	1.88	Jan	AndradeEtAl
Kali0621	36	1.4	Mar	AndradeEtAl
Kali0621	36	1.034483	May	AndradeEtAl
Kali0623	16	0.8571429	MAL	AndradeEtAl
Kali0623	24	0.6083334	MAL	AndradeEtAl
Kali0623	30	1.643836	MAL	AndradeEtAl
Kali0623	36	1.166667	MAL	AndradeEtAl
Kali0623	48	1.214286	MAL	AndradeEtAl
Kali0624	16	1.172414	MAL	AndradeEtAl
Kali0624	24	1.014706	MAL	AndradeEtAl
Kali0624	30	1.043478	MAL	AndradeEtAl
Kali0624	36	0.9861111	MAL	AndradeEtAl
Kali0624	48	2.014085	MAL	AndradeEtAl
Kali0632	15	1.9375	Oct	New
Kali0632	24	4.838709677	Oct	New
Kali0632	30	0.0276	Oct	New
Kali0632	36	2.31884058	Oct	New
Kali0632	48	2.083333333	Oct	New
Kali0632	16	1.53	Jan	AndradeEtAl
Kali0632	16	1.153846	May	AndradeEtAl
Kali0632	24	0.77	Jan	AndradeEtAl
Kali0632	24	2.866667	May	AndradeEtAl
Kali0632	30	1.27	Jan	AndradeEtAl
Kali0632	30	0.2325582	May	AndradeEtAl
Kali0632	36	1.5	Jan	AndradeEtAl
Kali0632	36	1.7	May	AndradeEtAl
Kali0632	16	1.059524	MAL	AndradeEtAl
Kali0632	24	0.6629214	MAL	AndradeEtAl
Kali0632	30	1.135593	MAL	AndradeEtAl
Kali0632	36	0.8507463	MAL	AndradeEtAl
Kali0632	48	1.087719	MAL	AndradeEtAl
Kali0633	15	0.857142857	Oct	New
Kali0633	24	1.416666667	Oct	New
Kali0633	30	0.823529412	Oct	New
Kali0633	36	1.214285714	Oct	New
Kali0643	30	0.33	Jan	AndradeEtAl
Kali0643	36	1.43	Jan	AndradeEtAl
Kali0645	16	0.9411765	MAL	AndradeEtAl
Kali0645	24	1.1875	MAL	AndradeEtAl
Kali0645	30	0.5789474	MAL	AndradeEtAl
Kali0645	36	1.363636	MAL	AndradeEtAl
Kali0645	48	3.333333	MAL	AndradeEtAl
Kali0655	15	1.047619048	Oct	New
Kali0655	24	0.909090909	Oct	New
Kali0655	30	0.95	Oct	New
Kali0655	36	1.052631579	Oct	New
Kali0655	16	2.94	Jan	AndradeEtAl
Kali0655	16	0.3225806	Mar	AndradeEtAl
Kali0655	24	1.01	Jan	AndradeEtAl
Kali0655	24	7.6	Mar	AndradeEtAl
Kali0655	30	1.39	Jan	AndradeEtAl
Kali0655	30	0.09289474	Mar	AndradeEtAl
Kali0655	36	3.36	Jan	AndradeEtAl
Kali0655	36	1.356941	Mar	AndradeEtAl
Kali0669	16	2.32	Jan	AndradeEtAl
Kali0669	24	0.72	Jan	AndradeEtAl
Kali0669	30	0.75	Jan	AndradeEtAl
Kali0669	36	2.65	Jan	AndradeEtAl
Kali0670	16	1.14	Jan	AndradeEtAl
Kali0670	24	0.76	Jan	AndradeEtAl
Kali0670	30	0.95	Jan	AndradeEtAl
Kali0670	36	1.87	Jan	AndradeEtAl
Kali0670	16	0.6363636	MAL	AndradeEtAl
Kali0670	24	0.9285714	MAL	AndradeEtAl
Kali0670	30	1	MAL	AndradeEtAl
Kali0670	36	0.9230769	MAL	AndradeEtAl
Kali0670	48	2.25	MAL	AndradeEtAl
Kali0674	15	0.712727273	Oct	New
Kali0674	24	0.512755102	Oct	New
Kali0674	30	1.407960199	Oct	New
Kali0674	36	1.616607774	Oct	New
Kali0677	30	1.06	Jan	AndradeEtAl
Kali0677	36	1.59	Jan	AndradeEtAl
Kali0686	15	0.974358974	Oct	New
Kali0686	24	1.052631579	Oct	New
Kali0686	30	2.25	Oct	New
Kali0686	36	1.222222222	Oct	New
Kali0688	24	0.67	Jan	AndradeEtAl
Kali0688	30	1.88	Jan	AndradeEtAl
Kali0688	36	0.78	Jan	AndradeEtAl
Kali0697	30	4.934210526	Oct	New
Kali0697	36	0.666666667	Oct	New
Kali0697	48	0.532	Oct	New
Kali0708	16	0.65	Jan	AndradeEtAl
Kali0708	16	0.2553192	Mar	AndradeEtAl
Kali0708	16	0.6666667	May	AndradeEtAl
Kali0708	24	2.6	Jan	AndradeEtAl
Kali0708	24	6.666667	Mar	AndradeEtAl
Kali0708	24	2	May	AndradeEtAl
Kali0708	30	1.85	Jan	AndradeEtAl
Kali0708	30	0.4625	Mar	AndradeEtAl
Kali0708	30	2.25	May	AndradeEtAl
Kali0708	36	0.82	Jan	AndradeEtAl
Kali0708	36	0.945946	Mar	AndradeEtAl
Kali0708	36	1	May	AndradeEtAl
Kali0721	16	1.7	May	AndradeEtAl
Kali0721	24	1.294118	May	AndradeEtAl
Kali0721	30	0.5	May	AndradeEtAl
Kali0721	36	1	May	AndradeEtAl
Kali0731	16	0.6470588	May	AndradeEtAl
Kali0731	24	1.47	Jan	AndradeEtAl
Kali0731	24	1.727273	May	AndradeEtAl
Kali0731	30	0.44	Jan	AndradeEtAl
Kali0731	30	0.49	May	AndradeEtAl
Kali0731	36	2.08	Jan	AndradeEtAl
Kali0731	36	1.288937	May	AndradeEtAl
Kali0792	24	1.4	Jan	AndradeEtAl
Kali0792	30	0.81	Jan	AndradeEtAl
Kali0792	36	1.1	Jan	AndradeEtAl
Kali0803	16	1.130435	May	AndradeEtAl
Kali0803	24	0.29	May	AndradeEtAl
Kali0803	30	0.7970823	May	AndradeEtAl
Kali0803	36	0.8386023	May	AndradeEtAl
Kali0807	16	1.65	Jan	AndradeEtAl
Kali0807	16	1.705426	May	AndradeEtAl
Kali0807	24	0.41	Jan	AndradeEtAl
Kali0807	24	2.545455	May	AndradeEtAl
Kali0807	30	3.01	Jan	AndradeEtAl
Kali0807	30	0.9285714	May	AndradeEtAl
Kali0807	36	1.18	Jan	AndradeEtAl
Kali0807	36	0	May	AndradeEtAl
Kali0808	16	1.65	Jan	AndradeEtAl
Kali0808	16	1.090909	Mar	AndradeEtAl
Kali0808	24	5.902778	Mar	AndradeEtAl
Kali0808	30	11.47059	Mar	AndradeEtAl
Kali0808	36	0.6923077	Mar	AndradeEtAl
Kali0812	15	1	Oct	New
Kali0812	24	3.153846154	Oct	New
Kali0812	30	0.853658537	Oct	New
Kali0812	36	1.085714286	Oct	New
Kali0812	48	1.236842105	Oct	New
Kali0812	16	0.7506849	May	AndradeEtAl
Kali0812	24	1.118613	May	AndradeEtAl
Kali0812	30	0.5269168	May	AndradeEtAl
Kali0812	36	1.470588	May	AndradeEtAl
Kali0813	16	0.40375	May	AndradeEtAl
Kali0813	24	0.7285862	May	AndradeEtAl
Kali0813	30	1.230878	May	AndradeEtAl
Kali0813	36	0.5097814	May	AndradeEtAl
Kali0814	16	0.89	Jan	AndradeEtAl
Kali0823	15	1.545023697	Oct	New
Kali0823	24	11.80981595	Oct	New
Kali0823	30	0.103376623	Oct	New
Kali0823	36	1.256281407	Oct	New
Kali0823	48	2.1	Oct	New
Kali0825	30	3.779527559	Oct	New
Kali0825	36	1.083333333	Oct	New
Kali0825	48	0.884615385	Oct	New
Kali0831	24	0.4	Jan	AndradeEtAl
Kali0831	30	1.63	Jan	AndradeEtAl
Kali0831	36	1.4	Jan	AndradeEtAl
Kali0833	15	0.911	Oct	New
Kali0833	24	1.756311745	Oct	New
Kali0833	30	2.5	Oct	New
Kali0833	36	1.3	Oct	New
Kali0833	48	0.961538462	Oct	New
Kali0837	15	0.681957187	Oct	New
Kali0837	24	6.278026906	Oct	New
Kali0837	30	0.255	Oct	New
Kali0837	36	1.156862745	Oct	New
Kali0837	48	1.508474576	Oct	New
Kali0844	16	2.82353	May	AndradeEtAl
Kali0844	24	0.3958333	May	AndradeEtAl
Kali0844	30	0.4168421	May	AndradeEtAl
Kali0844	36	0.7121212	May	AndradeEtAl
Kali0845	16	2.325581	May	AndradeEtAl
Kali0845	24	0.49	May	AndradeEtAl
Kali0845	30	0.5714286	May	AndradeEtAl
Kali0845	36	0.3471429	May	AndradeEtAl
Kali0846	30	1.675	Oct	New
Kali0846	36	0.932835821	Oct	New
Kali0846	48	1.496	Oct	New
Kali0849	24	0.8	Jan	AndradeEtAl
Kali0849	30	0.92	Jan	AndradeEtAl
Kali0849	36	0.86	Jan	AndradeEtAl
Kali0859	30	1.780487805	Oct	New
Kali0859	36	1.506849315	Oct	New
Kali0859	48	0.663636364	Oct	New
Kali0862	15	0.521484375	Oct	New
Kali0862	24	4.119850187	Oct	New
Kali0862	30	0.386363636	Oct	New
Kali0862	36	1.651764706	Oct	New
Kali0862	48	1.994301994	Oct	New
Kali0869	30	1.567398119	Oct	New
Kali0869	36	0.826	Oct	New
Kali0869	48	1.331719128	Oct	New
Kali0880	30	2.653846154	Oct	New
Kali0880	36	0.811594203	Oct	New
Kali0880	48	10.71428571	Oct	New
Kali0880	16	1.15	Jan	AndradeEtAl
Kali0880	16	0.216	May	AndradeEtAl
Kali0880	24	0.47	Jan	AndradeEtAl
Kali0880	24	20.06173	May	AndradeEtAl
Kali0880	30	3.37	Jan	AndradeEtAl
Kali0880	30	0.1538461	May	AndradeEtAl
Kali0880	36	1.21	Jan	AndradeEtAl
Kali0880	36	1.1	May	AndradeEtAl
Kali0884	24	0.48	Jan	AndradeEtAl
Kali0884	30	1.51	Jan	AndradeEtAl
Kali0884	36	1.26	Jan	AndradeEtAl
Kali0887	15	1.151515152	Oct	New
Kali0887	24	1.065789474	Oct	New
Kali0887	30	1.12345679	Oct	New
Kali0887	36	1.274725275	Oct	New
Kali0887	16	1	MAL	AndradeEtAl
Kali0887	24	0.4777778	MAL	AndradeEtAl
Kali0887	30	2.209302	MAL	AndradeEtAl
Kali0887	36	0.7368421	MAL	AndradeEtAl
Kali0887	48	2	MAL	AndradeEtAl
Kali0889	15	1.02283105	Oct	New
Kali0889	24	3.125	Oct	New
Kali0889	30	0.206785714	Oct	New
Kali0889	36	1.143350604	Oct	New
Kali0889	48	2.114803625	Oct	New
Kali0889	16	0.96	MAL	AndradeEtAl
Kali0889	24	0.5416667	MAL	AndradeEtAl
Kali0889	30	1	MAL	AndradeEtAl
Kali0889	36	1.461538	MAL	AndradeEtAl
Kali0889	48	1.368421	MAL	AndradeEtAl
Kali0891	16	1.235294	MAL	AndradeEtAl
Kali0891	24	0.5714286	MAL	AndradeEtAl
Kali0891	30	1.416667	MAL	AndradeEtAl
Kali0891	36	1.058824	MAL	AndradeEtAl
Kali0891	48	3.055556	MAL	AndradeEtAl
Kali0892	15	1.615384615	Oct	New
Kali0892	24	0.952380952	Oct	New
Kali0892	30	0.75	Oct	New
Kali0893	16	0.4286364	MAL	AndradeEtAl
Kali0893	24	2.969247	MAL	AndradeEtAl
Kali0893	30	0.4285714	MAL	AndradeEtAl
Kali0893	36	1.5	MAL	AndradeEtAl
Kali0893	48	3.222222	MAL	AndradeEtAl
Kali0902	16	1.25	MAL	AndradeEtAl
Kali0902	24	0.65	MAL	AndradeEtAl
Kali0902	30	1.384615	MAL	AndradeEtAl
Kali0902	36	2.055556	MAL	AndradeEtAl
Kali0902	48	0.9189189	MAL	AndradeEtAl
Kali0903	16	0.2408696	May	AndradeEtAl
Kali0903	24	9.025271	May	AndradeEtAl
Kali0903	30	0.28	May	AndradeEtAl
Kali0903	36	4.714286	May	AndradeEtAl
Kali0907	16	1.53	Jan	AndradeEtAl
Kali0908	16	1.31	Jan	AndradeEtAl
Kali0909	30	1.423076923	Oct	New
Kali0909	36	1.864864865	Oct	New
Kali0909	48	0.623188406	Oct	New
Kali0913	15	0.188235294	Oct	New
Kali0913	24	0.34375	Oct	New
Kali0913	30	1	Oct	New
Kali0913	36	1	Oct	New
Kali0913	48	4.181818182	Oct	New
Kali0913	16	0.9411765	MAL	AndradeEtAl
Kali0913	24	2	MAL	AndradeEtAl
Kali0913	30	0.625	MAL	AndradeEtAl
Kali0913	36	1.8	MAL	AndradeEtAl
Kali0913	48	0.6666667	MAL	AndradeEtAl
Kali0928	15	2.350813743	Oct	New
Kali0928	24	2.846153846	Oct	New
Kali0928	30	0.255135135	Oct	New
Kali0928	36	1.377118644	Oct	New
Kali0928	48	1.153846154	Oct	New
Kali0953	16	1.01	Jan	AndradeEtAl
Kali0953	24	0.3	Jan	AndradeEtAl
Kali0953	30	3.71	Jan	AndradeEtAl
Kali0953	36	1.08	Jan	AndradeEtAl
Kali0954	15	0.827160494	Oct	New
Kali0954	24	6.218905473	Oct	New
Kali0954	30	0.1352	Oct	New
Kali0954	36	1.816568047	Oct	New
Kali0954	48	1.171009772	Oct	New
Kali0955	15	1.082818294	Oct	New
Kali0955	24	6.940639269	Oct	New
Kali0955	30	0.894736842	Oct	New
Kali0955	36	0.606617647	Oct	New
Kali0955	48	1.654545455	Oct	New
Kali0967	16	0.89	Jan	AndradeEtAl
Kali0967	24	0.96	Jan	AndradeEtAl
Kali0967	30	0.79	Jan	AndradeEtAl
Kali0967	36	0.93	Jan	AndradeEtAl
Kali0970	16	0.7	Jan	AndradeEtAl
Kali0970	24	0.54	Jan	AndradeEtAl
Kali0970	30	1.52	Jan	AndradeEtAl
Kali0970	36	1.61	Jan	AndradeEtAl
Kali0978	15	1.044568245	Oct	New
Kali0978	24	0.901333333	Oct	New
Kali0978	30	0.866863905	Oct	New
Kali0978	36	1.071672355	Oct	New
Kali0978	48	1.184713376	Oct	New
Kali0979	16	1.08	Jan	AndradeEtAl
Kali0979	24	0.82	Jan	AndradeEtAl
Kali0979	30	1.39	Jan	AndradeEtAl
Kali0979	36	1.33	Jan	AndradeEtAl
Kali0981	15	1.135294118	Oct	New
Kali0981	24	0.772020725	Oct	New
Kali0981	30	1.053691275	Oct	New
Kali0981	36	1.388535032	Oct	New
Kali0981	48	1.21559633	Oct	New
Kali0982	15	3.45323741	Oct	New
Kali0982	24	1.695833333	Oct	New
Kali0982	30	0.405405405	Oct	New
Kali0982	36	1.542424242	Oct	New
Kali0982	48	1.214145383	Oct	New
Kali0982	16	2.08	Jan	AndradeEtAl
Kali0982	24	0.93	Jan	AndradeEtAl
Kali0982	30	2.78	Jan	AndradeEtAl
Kali0982	36	0.46	Jan	AndradeEtAl
Kali0987	16	4.98	Jan	AndradeEtAl
Kali0987	16	0.2204762	May	AndradeEtAl
Kali0987	24	1.2	Jan	AndradeEtAl
Kali0987	24	7.343412	May	AndradeEtAl
Kali0987	30	0.6	Jan	AndradeEtAl
Kali0987	30	0.1108824	May	AndradeEtAl
Kali0987	36	1.81	Jan	AndradeEtAl
Kali0987	36	3.183024	May	AndradeEtAl
Kali0997	16	0.1415556	May	AndradeEtAl
Kali0997	24	6.122449	May	AndradeEtAl
Kali0997	30	0.1628205	May	AndradeEtAl
Kali0997	36	1.059843	May	AndradeEtAl
Kali0999	15	1.133333333	Oct	New
Kali0999	24	3.529411765	Oct	New
Kali0999	30	0.233333333	Oct	New
Kali0999	36	1.142857143	Oct	New
Kali0999	48	1.625	Oct	New
